# Supplementary material for: Baseline human gut microbiota profile in healthy people and standard reporting template
Source: PLoS One. 2019 Sep 11;14(9):e0206484. doi: 10.1371/journal.pone.0206484 (PMC6738582; doi:10.1371/journal.pone.0206484)
Supplement: S1 Table — 1) GW anthropomorphic measurements and the associated value. 2) HMP anthropomorphic measurements and the associated value. 3) Selection criteria. (XLSX) [file pone.0206484.s005.xlsx]

## Sheet: GW anthropometric measurements
Study ID	HMB_01	NNS_03	NNS_06	NNS_09	NNS_12	NNS_15	NNS_16	NNS_19	NNS_22	HMB_06	HMB_14	HMB_18	HMB_21	HMB_25	HMB_31	HMB_32
Age (calculated)	21.42	18.81	21.1	28.12	21.25	20.8	21.44	20.75	19.19	23.17	21.03	21.3	27.52	22.97	26.2	32.83
Gender	Male	Female	Male	Male	Female	Female	Female	Female	Male	Male	Male	Female	Male	Female	Female	Female
Race	White	Asian	White	White	Asian	White	Black	White	White	White	Black	Black	White	Black	Black	Black
Prescription Medications	None	none	none	None	no	gea	none	Birth Control-loestrin FE	none	none	None	None	No	No	no	no
Over the Counter Medications	None	none	none	None	no	allegra;ibuprofen;gianvi	none	none	none	none	None	None	No	No	no	no
Medical History Information	None	none	none	None	none	none	none	History of high cholesterol in family but does not have it herself.	Depression about a year ago but has gotten better.	none	None	None	Family history of high blood sugar	No	no	no
Height #1 (cm)	180.6	158.7	182	181.5	161.8	176.5	172.5	166.1	177.5	185.5	180.8	169	181.1	171	165.1	162.5
Height #2 (cm)	180.6	158.7	181.5	181.5	161.9	176.5	172	166.1	177.7	185.5	180.8	169	181	170.8	164.7	162.5
Weight #1 (kg)	74.84	57.72	73.63	90.45	57.15	63	59.6	98.4	88.9	84.14	82.1	62.7	75.4	66.9	57.2	114.3
Weight #2 (kg)	74.84	57.72	73.63	90.45	57.24	63	59.4	98.5	88.9	84.14	81.9	62.7	75.4	66.9	57.4	114.1
Body Mass Index Visit 1	22.95	22.92	22.23	27.46	21.83	20.22	20.03	35.67	28.22	24.45	25.12	21.95	22.99	22.88	20.98	43.29
Waist circumference #1 (cm)	81.53	73.4	32	90.17	69.5	71	71.5	103.5	96.1	83	82	74	78.0 cm	69.5	70.1	133
Waist circumference #2 (cm)	83.31	74.2	31	92	70.1	70.7	71.4	103.5	96.5	84	82	73	77.0 cm	69.2	70.8	132.5
Hip circumference #1 (cm)	97.28	89	35.5	91.44	87	93.5	95.5	117.2	108.1	86	101	94	97.0 cm	93.8	87	136
Hip circumference #2 (cm)	94.99	88.5	35	92	87.5	94	95.8	117.5	108.2	86	101	93	96.0 cm	91.8	88.1	136
V1How often did you have diarrhea?	1	0	0	0	0	0	0	0	1	0	0	0	0	1	1	1
V1How often were you constipated?	0	1	0	0	0	0	0	0	0	0	0	1	0	1	1	0
V1How often did you have painful bowel movements?	1	0	0	0	0	0	0	0	0	0	0	1	0	1	0	0
V1How often did you have blood in stool?	0	0	0	0	0	0	0	0	0	0	1	1	1	1	0	0
V1How often did you experience bloating?	1	0	0	0	1	1	0	0	0	0	0	2	1	1	2	1
V1How often did you have abdominal cramps?	0	0	0	0	0	0	0	0	1	0	0	1	0	0	1	1
V1How often did you have abdominal stretching?	0	0	0	0	0	0	0	0	0	0	0	0	0	0	0	0
V1How often did you experience a stomach rumble?	2	1	1	1	0	2	0	1	2	1	0	0	1	2	1	1
V1How often did you experience flatulence?	2	1	1	0	4	1	0	2	2	1	0	2	1	2	1	1
V1How often did you experience burping?	1	0	1	2	2	1	1	1	1	1	3	2	1	1	1	1
V1How often did you have acid regurgitation?	0	0	0	0	0	0	0	0	0	0	0	2	0	0	0	0
V1How often did you have retrosternal burning?	0	0	0	0	0	0	0	0	0	0	0	1	0	0	0	0
V1How often did you have nausea?	0	0	0	0	2	0	0	1	0	1	0	1	0	1	0	0
V1How often did you vomit?	0	0	0	0	0	0	0	0	0	0	1	0	0	1	0	0
V1How often did you have indigestion?	1	0	0	0	0	0	0	0	1	0	0	0	1	0	0	0
V1How often did you have difficulty swallowing?	0	0	0	0	0	0	0	0	0	0	0	0	0	0	1	0
V1How often did you have hoarseness/sore throat?	0	0	0	0	4	0	0	1	2	1	0	1	1	0	0	0
V1How often have you been upset because of something that happened unexpectedly?	2	1	0	0	2	0	1	2	2	1	1	1	1	0	1	2
V1How often have you felt that you were unable to control the important things in your life?	3	3	0	0	3	0	1	2	1	0	0	3	0	0	2	2
V1How often have you felt nervous and 'stressed'?	3	4	0	1	2	1	1	3	2	2	2	4	2	2	3	1
V1How often have you felt confident about your ability to handle your personal problems?	3	2	4	4	2	4	1	2	3	4	3	2	4	4	2	4
V1How often have you felt that things were going your way?	2	2	3	3	3	3	3	2	2	1	2	1	4	2	3	3
V1How often have you found that you could not cope with all the things that you had to do?	1	3	1	1	3	0	1	2	0	0	1	2	0	1	2	2
V1How often have you been able to control irritations in your life?	3	3	4	4	2	3	3	3	3	3	3	2	4	3	3	3
V1How often have you felt that you were on top of things?	2	2	4	3	2	4	3	2	3	3	2	1	4	2	3	2
V1How often have you been angered because of things that were outside of your control?	4	1	0	0	1	0	1	2	1	1	1	3	1	2	2	2
V1How often have you felt difficulties were piling up so high that you could not overcome them?	1	3	0	0	0	0	1	1	0	0	1	3	0	2	1	1

## Sheet: HMP anthropometric measurements
SRS ID	SRS011134	SRS011271	SRS011302	SRS011405	SRS011529	SRS011586	SRS012273	SRS012902	SRS013158	SRS013215	SRS013476	SRS013687	SRS013800	SRS013951	SRS014235	SRS014287	SRS014313	SRS014459	SRS014613	SRS014683	SRS014923	SRS014979	SRS015065	SRS015190	SRS015217	SRS015264	SRS015369	SRS015794	SRS015854	SRS015960	SRS016018	SRS016056	SRS016095	SRS016203	SRS016267	SRS016335	SRS016495	SRS016585	SRS016753	SRS016954	SRS016989	SRS017103	SRS017191	SRS017247	SRS017307	SRS017433	SRS017521	SRS017701	SRS017821
Sex	male	male	female	female	male	female	female	female	male	male	male	male	male	male	male	male	female	female	female	male	male	female	female	female	female	male	female	male	male	male	male	male	female	female	male	male	female	female	male	male	male	male	male	male	male	female	female	female	male
AGEENR	25	27	24	27	23	24	22	29	22	27	27	27	38	33	25	35	25	28	38	23	33	20	28	23	26	37	27	21	39	22	27	21	21	23	29	20	23	31	21	23	28	26	29	26	27	19	26	30	29
ETHNIC_C	Non-Hispanic or Non-Latino or Non-Spanish	Hispanic or Latino or Spanish	Hispanic or Latino or Spanish	Non-Hispanic or Non-Latino or Non-Spanish	Non-Hispanic or Non-Latino or Non-Spanish	Non-Hispanic or Non-Latino or Non-Spanish	Non-Hispanic or Non-Latino or Non-Spanish	Non-Hispanic or Non-Latino or Non-Spanish	Non-Hispanic or Non-Latino or Non-Spanish	Non-Hispanic or Non-Latino or Non-Spanish	Non-Hispanic or Non-Latino or Non-Spanish	Non-Hispanic or Non-Latino or Non-Spanish	Non-Hispanic or Non-Latino or Non-Spanish	Non-Hispanic or Non-Latino or Non-Spanish	Non-Hispanic or Non-Latino or Non-Spanish	Non-Hispanic or Non-Latino or Non-Spanish	Non-Hispanic or Non-Latino or Non-Spanish	Non-Hispanic or Non-Latino or Non-Spanish	Non-Hispanic or Non-Latino or Non-Spanish	Non-Hispanic or Non-Latino or Non-Spanish	Non-Hispanic or Non-Latino or Non-Spanish	Non-Hispanic or Non-Latino or Non-Spanish	Non-Hispanic or Non-Latino or Non-Spanish	Non-Hispanic or Non-Latino or Non-Spanish	Non-Hispanic or Non-Latino or Non-Spanish	Non-Hispanic or Non-Latino or Non-Spanish	Non-Hispanic or Non-Latino or Non-Spanish	Non-Hispanic or Non-Latino or Non-Spanish	Non-Hispanic or Non-Latino or Non-Spanish	Non-Hispanic or Non-Latino or Non-Spanish	Non-Hispanic or Non-Latino or Non-Spanish	Non-Hispanic or Non-Latino or Non-Spanish	Non-Hispanic or Non-Latino or Non-Spanish	Non-Hispanic or Non-Latino or Non-Spanish	Non-Hispanic or Non-Latino or Non-Spanish	Non-Hispanic or Non-Latino or Non-Spanish	Non-Hispanic or Non-Latino or Non-Spanish	Hispanic or Latino or Spanish	Non-Hispanic or Non-Latino or Non-Spanish	Non-Hispanic or Non-Latino or Non-Spanish	Non-Hispanic or Non-Latino or Non-Spanish	Non-Hispanic or Non-Latino or Non-Spanish	Non-Hispanic or Non-Latino or Non-Spanish	Non-Hispanic or Non-Latino or Non-Spanish	Non-Hispanic or Non-Latino or Non-Spanish	Hispanic or Latino or Spanish	Hispanic or Latino or Spanish	Non-Hispanic or Non-Latino or Non-Spanish	Non-Hispanic or Non-Latino or Non-Spanish
MEXICAN_C	0	No	No	0	0	0	0	0	0	0	0	0	0	0	0	0	0	0	0	0	0	0	0	0	0	0	0	0	0	0	0	0	0	0	0	0	0	Yes	0	0	0	0	0	0	0	Yes	Yes	0	0
PUERTO_C	0	No	Yes	0	0	0	0	0	0	0	0	0	0	0	0	0	0	0	0	0	0	0	0	0	0	0	0	0	0	0	0	0	0	0	0	0	0	No	0	0	0	0	0	0	0	No	No	0	0
CUBAN_C	0	No	No	0	0	0	0	0	0	0	0	0	0	0	0	0	0	0	0	0	0	0	0	0	0	0	0	0	0	0	0	0	0	0	0	0	0	No	0	0	0	0	0	0	0	No	No	0	0
OTHER_C	0	Yes	No	0	0	0	0	0	0	0	0	0	0	0	0	0	0	0	0	0	0	0	0	0	0	0	0	0	0	0	0	0	0	0	0	0	0	No	0	0	0	0	0	0	0	No	No	0	0
OTHSP	0	C. America/Caribbean	0	0	0	0	0	0	0	0	0	0	0	0	0	0	0	0	0	0	0	0	0	0	0	0	0	0	0	0	0	0	0	0	0	0	0	0	0	0	0	0	0	0	0	0	0	0	0
UNKNWN_C	0	No	No	0	0	0	0	0	0	0	0	0	0	0	0	0	0	0	0	0	0	0	0	0	0	0	0	0	0	0	0	0	0	0	0	0	0	No	0	0	0	0	0	0	0	No	No	0	0
AMERIND_C	No	No	No	No	No	No	No	No	No	No	No	No	No	No	No	No	No	No	No	No	No	No	No	No	No	No	No	No	No	No	No	No	No	No	No	No	No	No	No	No	No	No	No	No	No	No	No	No	No
ASIAN_C	No	No	No	No	No	No	No	Yes	Yes	No	No	No	No	No	No	No	Yes	No	No	No	No	No	No	No	No	No	No	Yes	No	No	No	No	No	No	No	No	No	No	Yes	Yes	No	Yes	No	No	No	No	No	No	No
PACIFC_C	No	No	No	No	No	No	No	No	No	No	No	No	No	No	No	No	No	No	No	No	No	No	No	No	No	No	No	No	No	No	No	No	No	No	No	No	No	No	No	No	No	No	No	No	No	No	No	No	No
BLACK_C	No	No	Yes	No	No	No	No	No	No	No	No	No	No	No	No	No	No	No	No	Yes	No	No	No	No	No	No	No	No	No	No	No	No	No	No	No	No	No	No	No	No	No	No	No	No	No	No	No	No	No
WHITE_C	Yes	Yes	No	Yes	Yes	Yes	Yes	No	No	Yes	Yes	Yes	Yes	Yes	Yes	Yes	No	Yes	Yes	No	Yes	Yes	Yes	Yes	Yes	Yes	Yes	No	Yes	Yes	Yes	Yes	Yes	Yes	Yes	Yes	Yes	Yes	No	No	Yes	No	Yes	Yes	Yes	No	Yes	Yes	Yes
[truncated: 1 more columns]

## Sheet: Selection criterions   
Who can participate?
• Young adults aged 18-35 or older adults aged 50-65
• Affiliated with GW (e.g. student, alumni, staff, faculty, etc.)
• Non-smokers
Who cannot participate?
Were on a recent diet or had significant weight change
• Take medications or dietary supplements including multivitamins
• Have taken antibiotics within past 3 months
• Had diarrhea in the past two weeks
• Traveled to countries where protozoan or bacterial infections are common in the past 12 months
• Excessively consume alcohol (>3 drinks per day)
• Have any psychiatric condition that would preclude participation in the study
• Are unwilling or unable to comply with study procedures, at the discretion of the investigators
