# Supplementary material for: Baseline human gut microbiota profile in healthy people and standard reporting template
Source: PLoS One. 2019 Sep 11;14(9):e0206484. doi: 10.1371/journal.pone.0206484 (PMC6738582; doi:10.1371/journal.pone.0206484)
Supplement: S3 Table — List of 96 reads file information from 48 GW samples. (XLSX) [file pone.0206484.s007.xlsx]

## Sheet: SF10_GWreads
len-max	id	size	rec-count	len-min	len-avg	rec-dim	name	created	modified	bases-count
301	531969	115129904	253157	35	198	252046	HMB01-1_R1	2016-05-05 15:24:04-04:00	2017-03-22 21:04:30-04:00	50300269
301	531968	116317166	253157	35	201	252179	HMB01-1_R2	2016-05-05 15:23:49-04:00	2017-03-22 21:04:30-04:00	50893900
301	531967	81321350	157607	35	229	157264	HMB01-2_R1	2016-05-05 15:23:44-04:00	2017-03-22 21:04:30-04:00	36137995
301	531966	82639472	157607	35	233	157402	HMB01-2_R2	2016-05-05 15:23:13-04:00	2017-03-22 21:04:31-04:00	36797056
301	531965	106245145	181715	35	263	181439	HMB01-3_R1	2016-05-05 15:21:58-04:00	2017-03-22 21:04:31-04:00	47908058
301	531964	107233783	181715	35	266	181613	HMB01-3_R2	2016-05-05 15:21:08-04:00	2017-03-22 21:04:31-04:00	48402377
301	545748	430664849	673516	35	283	665346	HMB06-1_R1	2016-11-21 15:42:47-05:00	2017-03-22 21:04:31-04:00	190618956
301	545747	431936759	673516	35	283	671903	HMB06-1_R2	2016-11-21 15:42:47-05:00	2017-03-22 21:04:32-04:00	191254911
301	545746	340606782	537496	35	280	531639	HMB06-2_R1	2016-11-21 15:42:47-05:00	2017-03-22 21:04:32-04:00	150581015
301	545745	341526754	537496	35	281	535942	HMB06-2_R2	2016-11-21 15:42:47-05:00	2017-03-22 21:04:32-04:00	151041001
301	545744	337976976	518010	35	289	515062	HMB06-3_R1	2016-11-21 15:42:47-05:00	2017-03-22 21:04:32-04:00	149980850
301	545743	338543640	518010	35	290	517410	HMB06-3_R2	2016-11-21 15:42:47-05:00	2017-03-22 21:04:33-04:00	150264182
301	545742	296783369	457676	35	287	454608	HMB14-1_R1	2016-11-21 15:42:47-05:00	2017-03-22 21:04:33-04:00	131598041
301	545741	297333845	457676	35	288	456979	HMB14-1_R2	2016-11-21 15:42:47-05:00	2017-03-22 21:04:33-04:00	131873279
301	545740	296306995	465240	35	281	463611	HMB14-2_R1	2016-11-21 15:42:47-05:00	2017-03-22 21:04:34-04:00	131082768
301	545739	297145327	465240	35	282	464733	HMB14-2_R2	2016-11-21 15:42:47-05:00	2017-03-22 21:04:34-04:00	131501934
301	545738	328145933	509450	35	285	506591	HMB14-3_R1	2016-11-21 15:42:47-05:00	2017-03-22 21:04:34-04:00	145379509
301	545737	329016129	509450	35	286	508730	HMB14-3_R2	2016-11-21 15:42:47-05:00	2017-03-22 21:04:34-04:00	145814607
301	545736	273900775	426807	35	284	423083	HMB18-1_R1	2016-11-21 15:42:47-05:00	2017-03-22 21:04:35-04:00	121290041
301	545735	275184887	426807	35	285	426480	HMB18-1_R2	2016-11-21 15:42:47-05:00	2017-03-22 21:04:35-04:00	121932097
301	545734	224791015	350864	35	283	348700	HMB18-2_R1	2016-11-21 15:42:47-05:00	2017-03-22 21:04:35-04:00	99522032
301	545733	225793485	350864	35	285	350528	HMB18-2_R2	2016-11-21 15:42:47-05:00	2017-03-22 21:04:35-04:00	100023267
301	545732	347778660	539644	35	285	535784	HMB18-3_R1	2016-11-21 15:42:47-05:00	2017-03-22 21:04:35-04:00	154089130
301	545731	349072886	539644	35	286	539213	HMB18-3_R2	2016-11-21 15:42:46-05:00	2017-03-22 21:04:36-04:00	154736243
301	545730	401643586	626304	35	283	622360	HMB21-1_R1	2016-11-21 15:42:46-05:00	2017-03-22 21:04:36-04:00	177840518
301	545729	403053230	626304	35	285	625648	HMB21-1_R2	2016-11-21 15:42:46-05:00	2017-03-22 21:04:36-04:00	178545340
301	545728	366759110	570469	35	284	566799	HMB21-2_R1	2016-11-21 15:42:46-05:00	2017-03-22 21:04:36-04:00	162447049
301	545727	367686060	570469	35	285	569636	HMB21-2_R2	2016-11-21 15:42:46-05:00	2017-03-22 21:04:37-04:00	162910524
301	545726	402608528	623823	35	286	621255	HMB21-3_R1	2016-11-21 15:42:46-05:00	2017-03-22 21:04:37-04:00	178414346
301	545725	403522002	623823	35	286	623212	HMB21-3_R2	2016-11-21 15:42:46-05:00	2017-03-22 21:04:37-04:00	178871083
301	545724	329218569	508412	35	287	505510	HMB25-1_R1	2016-11-21 15:42:46-05:00	2017-03-22 21:04:38-04:00	145954684
301	545723	330177291	508412	35	288	508098	HMB25-1_R2	2016-11-21 15:42:46-05:00	2017-03-22 21:04:39-04:00	146434045
301	545722	403097955	631220	35	282	626812	HMB25-2_R1	2016-11-21 15:42:46-05:00	2017-03-22 21:04:39-04:00	178388809
301	545721	404770515	631220	35	283	630724	HMB25-2_R2	2016-11-21 15:42:46-05:00	2017-03-22 21:04:39-04:00	179225089
301	545720	326221741	512804	35	281	509783	HMB25-3_R1	2016-11-21 15:42:46-05:00	2017-03-22 21:04:39-04:00	144295493
301	545719	327864201	512804	35	282	512371	HMB25-3_R2	2016-11-21 15:42:46-05:00	2017-03-22 21:04:40-04:00	145116723
301	545718	345243792	532025	35	287	524114	HMB31-1_R1	2016-11-21 15:42:46-05:00	2017-03-22 21:04:40-04:00	153100145
301	545717	346092136	532025	35	288	530823	HMB31-1_R2	2016-11-21 15:42:46-05:00	2017-03-22 21:04:40-04:00	153524317
301	545716	316850006	493662	35	284	491128	HMB31-2_R1	2016-11-21 15:42:46-05:00	2017-03-22 21:04:40-04:00	140313458
301	545715	318273444	493662	35	285	493357	HMB31-2_R2	2016-11-21 15:42:45-05:00	2017-03-22 21:04:41-04:00	141025177
301	545714	386035635	592555	35	289	583952	HMB31-3_R1	2016-11-21 15:42:45-05:00	2017-03-22 21:04:41-04:00	171275410
301	545713	386715423	592555	35	289	591018	HMB31-3_R2	2016-11-21 15:42:45-05:00	2017-03-22 21:04:41-04:00	171615304
301	545712	402343005	616624	35	289	613100	HMB32-1_R1	2016-11-21 15:42:45-05:00	2017-03-22 21:04:41-04:00	178545418
301	545711	403100201	616624	35	290	616120	HMB32-1_R2	2016-11-21 15:42:45-05:00	2017-03-22 21:04:42-04:00	178924016
301	545710	421841045	663370	35	281	657534	HMB32-2_R1	2016-11-21 15:42:45-05:00	2017-03-22 21:04:42-04:00	186579005
301	545709	423444973	663370	35	282	662224	HMB32-2_R2	2016-11-21 15:42:45-05:00	2017-03-22 21:04:42-04:00	187380969
301	545708	270630266	451135	35	263	448382	HMB32-3_R1	2016-11-21 15:42:45-05:00	2017-03-22 21:04:43-04:00	118761378
301	545707	272400224	451135	35	265	450107	HMB32-3_R2	2016-11-21 15:42:45-05:00	2017-03-22 21:04:43-04:00	119646357
301	514684	471396364	1036450	35	199	1030163	NNS03-1_R1	2016-03-03 16:24:39-05:00	2017-03-22 21:04:18-04:00	206482073
301	514685	478471744	1036450	35	202	1031601	NNS03-1_R2	2016-03-03 16:24:39-05:00	2017-03-22 21:04:18-04:00	210019763
301	514686	190145992	528616	35	151	521418	NNS03-2_R1	2016-03-03 16:24:39-05:00	2017-03-22 21:04:18-04:00	80169989
301	514687	192074718	528616	35	153	521655	NNS03-2_R2	2016-03-03 16:24:39-05:00	2017-03-22 21:04:18-04:00	81134352
301	514688	300459938	807721	35	157	792827	NNS03-3_R1	2016-03-03 16:24:39-05:00	2017-03-22 21:04:19-04:00	127460081
301	514689	303383572	807721	35	159	794142	NNS03-3_R2	2016-03-03 16:24:39-05:00	2017-03-22 21:04:19-04:00	128921898
301	514690	356689903	917010	35	166	905619	NNS06-1_R1	2016-03-03 16:24:39-05:00	2017-03-22 21:04:19-04:00	152492061
301	514691	362040601	917010	35	169	906370	NNS06-1_R2	2016-03-03 16:24:39-05:00	2017-03-22 21:04:19-04:00	155167410
301	514692	437064180	1072143	35	175	1063098	NNS06-2_R1	2016-03-03 16:24:39-05:00	2017-03-22 21:04:19-04:00	188306590
301	514693	442208122	1072143	35	178	1064103	NNS06-2_R2	2016-03-03 16:24:39-05:00	2017-03-22 21:04:20-04:00	190878561
301	514694	86936855	213536	35	175	212335	NNS06-3_R1	2016-03-03 16:24:39-05:00	2017-03-22 21:04:20-04:00	37448150
301	514695	88038727	213536	35	177	212431	NNS06-3_R2	2016-03-03 16:24:39-05:00	2017-03-22 21:04:20-04:00	37999086
301	514702	352875168	875878	35	172	867271	NNS09-1_R1	2016-03-03 16:24:40-05:00	2017-03-22 21:04:20-04:00	151306560
301	514703	357898384	875878	35	175	867866	NNS09-1_R2	2016-03-03 16:24:40-05:00	2017-03-22 21:04:20-04:00	153818168
301	514704	216098886	441652	35	215	441006	NNS09-2_R1	2016-03-03 16:24:40-05:00	2017-03-22 21:04:20-04:00	95383174
301	514705	229090170	441652	35	230	441352	NNS09-2_R2	2016-03-03 16:24:40-05:00	2017-03-22 21:04:21-04:00	101878816
301	514707	80462021	195191	35	177	194301	NNS09-3_R1	2016-03-03 16:53:06-05:00	2017-03-22 21:04:21-04:00	34630809
301	514708	82315583	195191	35	182	194387	NNS09-3_R2	2016-03-03 16:53:06-05:00	2017-03-22 21:04:21-04:00	35557590
301	514715	288200341	734218	35	167	726548	NNS12-1_R1	2016-03-03 16:53:07-05:00	2017-03-22 21:04:21-04:00	123033549
301	514716	292777023	734218	35	170	727071	NNS12-1_R2	2016-03-03 16:53:07-05:00	2017-03-22 21:04:21-04:00	125321890
301	514717	439161363	1073979	35	175	1064875	NNS12-2_R1	2016-03-03 16:53:07-05:00	2017-03-22 21:04:22-04:00	188766468
301	514718	444825629	1073979	35	178	1065759	NNS12-2_R2	2016-03-03 16:53:07-05:00	2017-03-22 21:04:22-04:00	191598601
301	514719	301868928	726714	35	179	721692	NNS12-3_R1	2016-03-03 16:53:07-05:00	2017-03-22 21:04:22-04:00	130083207
301	514720	306437346	726714	35	182	722242	NNS12-3_R2	2016-03-03 16:53:07-05:00	2017-03-22 21:04:23-04:00	132367416
301	538551	508888414	840222	35	274	830726	NNS15-1_R1	2016-06-30 11:54:58-04:00	2017-03-22 21:04:23-04:00	230756804
301	538552	509508574	840222	35	275	836178	NNS15-1_R2	2016-06-30 11:55:00-04:00	2017-03-22 21:04:23-04:00	231066884
301	538553	522339635	859827	35	275	847113	NNS15-2_R1	2016-06-30 11:55:02-04:00	2017-03-22 21:04:23-04:00	236929314
301	538554	522826009	859827	35	275	854697	NNS15-2_R2	2016-06-30 11:55:04-04:00	2017-03-22 21:04:24-04:00	237172501
301	538555	492015050	790515	35	283	783827	NNS15-3_R1	2016-06-30 11:55:06-04:00	2017-03-22 21:04:24-04:00	223721647
301	538556	492338340	790515	35	283	787810	NNS15-3_R2	2016-06-30 11:55:08-04:00	2017-03-22 21:04:24-04:00	223883292
301	538557	421017787	684703	35	279	680964	NNS16-1_R1	2016-06-30 11:55:11-04:00	2017-03-22 21:04:25-04:00	191205452
301	538558	421551851	684703	35	279	683195	NNS16-1_R2	2016-06-30 11:55:13-04:00	2017-03-22 21:04:25-04:00	191472484
301	538559	456942540	745130	35	278	740473	NNS16-2_R1	2016-06-30 11:55:16-04:00	2017-03-22 21:04:25-04:00	207464038
301	538560	457828074	745130	35	279	743195	NNS16-2_R2	2016-06-30 11:55:19-04:00	2017-03-22 21:04:25-04:00	207906805
301	538561	438455479	714187	35	278	710329	NNS16-3_R1	2016-06-30 11:55:22-04:00	2017-03-22 21:04:25-04:00	199093153
301	538562	438947955	714187	35	279	712301	NNS16-3_R2	2016-06-30 11:55:28-04:00	2017-03-22 21:04:26-04:00	199339391
301	538575	420662458	680252	35	281	674907	NNS19-1_R1	2016-06-30 11:58:05-04:00	2017-03-22 21:04:26-04:00	191154385
301	538576	421393736	680252	35	281	678682	NNS19-1_R2	2016-06-30 11:58:08-04:00	2017-03-22 21:04:26-04:00	191520024
301	538577	320474772	531065	35	273	527877	NNS19-2_R1	2016-06-30 11:58:20-04:00	2017-03-22 21:04:26-04:00	145001097
301	538578	321033956	531065	35	273	530015	NNS19-2_R2	2016-06-30 11:58:34-04:00	2017-03-22 21:04:26-04:00	145280689
301	538579	390837512	629653	35	281	625006	NNS19-3_R1	2016-06-30 11:58:45-04:00	2017-03-22 21:04:27-04:00	177353445
301	538580	391633930	629653	35	282	628644	NNS19-3_R2	2016-06-30 11:59:02-04:00	2017-03-22 21:04:27-04:00	177751654
301	538593	243295216	417869	35	262	414874	NNS22-1_R1	2016-06-30 12:00:45-04:00	2017-03-22 21:04:29-04:00	109658031
301	538594	243692806	417869	35	262	416555	NNS22-1_R2	2016-06-30 12:00:53-04:00	2017-03-22 21:04:29-04:00	109856826
301	538595	513688051	976934	35	234	960063	NNS22-2_R1	2016-06-30 12:00:59-04:00	2017-03-22 21:04:29-04:00	228813482
301	538596	514855437	976934	35	234	967925	NNS22-2_R2	2016-06-30 12:01:05-04:00	2017-03-22 21:04:29-04:00	229397175
301	538597	156371019	280349	35	250	279028	NNS22-3_R1	2016-06-30 12:01:15-04:00	2017-03-22 21:04:30-04:00	70141482
301	538598	156678345	280349	35	250	279509	NNS22-3_R2	2016-06-30 12:01:26-04:00	2017-03-22 21:04:30-04:00	70295145
