# Supplementary material for: Baseline human gut microbiota profile in healthy people and standard reporting template
Source: PLoS One. 2019 Sep 11;14(9):e0206484. doi: 10.1371/journal.pone.0206484 (PMC6738582; doi:10.1371/journal.pone.0206484)
Supplement: S4 Table — Organisms shown in GutFeelingKB are represented by UniProt Proteome IDs. This table lists the same organism’s information through different databases like UniProt, NCBI Assembly, NCBI Taxonomy, NCBI Nucleotide and so on. (XLSX) [file pone.0206484.s008.xlsx]

## Sheet: NCBI_to_RPG
UP ID	RPG taxID	RPG name	GenBank assembly ID(UP matched)	GenBank ID	GenBank sequence ID plasmids	GenBankAC	GenBank name	NCBI taxID	NCBI taxName	Kingdom	Phylum	Class	Order	Family	Genus	Species	Notes
UP000066984	195	Campylobacter coli	GCA_001483845.1	NZ_CP013733.1	NZ_CP013736.1	CP007180	Campylobacter coli RM5611 plasmid pRM5611_48kb, complete sequence	1183380	Campylobacter coli RM5611	Bacteria	Proteobacteria	Campylobacterales	Campylobacteraceae	Epsilonproteobacteria	Campylobacter
UP000093938	548	Klebsiella aerogenes (Enterobacter aerogenes)	GCA_001662705.1	LSOH01000000		FO203355	Enterobacter aerogenes EA1509E complete genome	935296	Klebsiella aerogenes EA1509E	Bacteria	Proteobacteria	Enterobacterales	Enterobacteriaceae	Gammaproteobacteria	Klebsiella		The GenBank sequence for assembly ID is got from WGS Sequence Set.
UP000030317	562	Escherichia coli	GCA_000784925.1	NZ_CP009859.1	NZ_CP009860.1	CP009859	Escherichia coli strain ECONIH1, complete genome	562	Escherichia coli	Bacteria	Proteobacteria	Enterobacterales	Enterobacteriaceae	Gammaproteobacteria	Escherichia
UP000029666	573	Klebsiella pneumoniae	GCA_000764615.1	NZ_CP008929.1	NZ_CP008930.1	CP009208	Klebsiella pneumoniae subsp. pneumoniae strain ATCC 43816 KPPR1, complete genome	72407	Klebsiella pneumoniae subsp. pneumoniae	Bacteria	Proteobacteria	Enterobacterales	Enterobacteriaceae	Gammaproteobacteria	Klebsiella
UP000030306	1304	Streptococcus salivarius	GCA_000785515.1	NZ_CP009913.1		CP009913	Streptococcus salivarius strain NCTC 8618, complete genome	1304	Streptococcus salivarius	Bacteria	Firmicutes	Lactobacillales	Streptococcaceae	Bacilli	Streptococcus
UP000234759	1304	Streptococcus salivarius	GCA_002860785.1	PKIA01000000		FR873482	Streptococcus salivarius JIM8777 complete genome	347253	Streptococcus salivarius JIM8777	Bacteria	Firmicutes	Lactobacillales	Streptococcaceae	Bacilli	Streptococcus		The GenBank sequence for assembly ID is got from WGS Sequence Set.
UP000190755	1352	Enterococcus faecium (Streptococcus faecium)	GCA_002025045.1	NZ_CP019992.1	NZ_CP019993.1	CP003351	Enterococcus faecium Aus0004, complete genome	1155766	Enterococcus faecium Aus0004	Bacteria	Firmicutes	Lactobacillales	Enterococcaceae	Bacilli	Enterococcus
UP000183509	1352	Enterococcus faecium (Streptococcus faecium)	GCA_900080095.1	FKLM01000000		CP006620	Enterococcus faecium Aus0085, complete genome	1305849	Enterococcus faecium Aus0085	Bacteria	Firmicutes	Lactobacillales	Enterococcaceae	Bacilli	Enterococcus		The GenBank sequence for assembly ID is got from WGS Sequence Set.
UP000037363	1491	Clostridium botulinum	GCA_001276965.1	LHUM01000000		CP010520	Clostridium botulinum strain NCTC 8266, complete genome	1491	Clostridium botulinum	Bacteria	Firmicutes	Clostridiales	Clostridiaceae	Clostridia	Clostridium		The GenBank sequence for assembly ID is got from WGS Sequence Set.
UP000189432	1496	Clostridioides difficile (Peptoclostridium difficile)	GCA_900164675.1	FUNQ01000000		CP013196	Clostridioides difficile strain Z31 chromosome, complete genome	1496	Clostridioides difficile	Bacteria	Firmicutes	Clostridiales	Peptostreptococcaceae	Clostridia	Clostridioides		The GenBank sequence for assembly ID is got from WGS Sequence Set.
UP000032801	1505	Paeniclostridium sordellii (Clostridium sordellii)	GCA_000953555.1	LN681234.1		LN679998	[Clostridium] sordellii genome assembly ATCC9714_, chromosome : 1	1505	Paeniclostridium sordellii	Bacteria	Firmicutes	Clostridiales	Peptostreptococcaceae	Clostridia	Paeniclostridium		[Clostridium] sordellii genome assembly JGS6382, chromosome : 1 (GenBank AC LN681234) is mapped to UP000032801.
UP000028581	1680	Bifidobacterium adolescentis	GCA_000737885.1	NZ_CP007443.1		CP007443	Bifidobacterium adolescentis strain 22L, complete genome	1680	Bifidobacterium adolescentis	Bacteria	Actinobacteria	Bifidobacteriales	Bifidobacteriaceae	Actinobacteria	Bifidobacterium
UP000031405	1680	Bifidobacterium adolescentis	GCA_000817995.1	NZ_CP010437.1		CP010437	Bifidobacterium adolescentis strain BBMN23, complete genome	1680	Bifidobacterium adolescentis	Bacteria	Actinobacteria	Bifidobacteriales	Bifidobacteriaceae	Actinobacteria	Bifidobacterium
UP000066721	1681	Bifidobacterium bifidum	GCA_001281345.1	NZ_CP010412.1		CP010412	Bifidobacterium bifidum strain BF3, complete genome	1681	Bifidobacterium bifidum	Bacteria	Actinobacteria	Bifidobacteriales	Bifidobacteriaceae	Actinobacteria	Bifidobacterium
UP000232467	1685	Bifidobacterium breve	GCA_002838565.1	NZ_CP021556.1		CP006715	Bifidobacterium breve 689b, complete genome	1385942	Bifidobacterium breve 689b	Bacteria	Actinobacteria	Bifidobacteriales	Bifidobacteriaceae	Actinobacteria	Bifidobacterium
UP000217431	28131	Prevotella intermedia	GCA_002355195.1	NZ_AP014597.1 NZ_AP014598.1	NZ_AP014598.1	AP014597	Prevotella intermedia DNA, complete genome, strain: OMA14, chromosome: I	28131	Prevotella intermedia	Bacteria	Bacteroidetes	Bacteroidales	Prevotellaceae	Bacteroidia	Prevotella		Prevotella intermedia DNA, complete genome, strain: OMA14, chromosome: II (GenBank AC AP014598) is mapped to UP000217431.
UP000057640	32022	Campylobacter jejuni subsp jejuni	GCA_001299595.1	NZ_CP012690.1		CP002030	Campylobacter jejuni subsp. jejuni ICDCCJ07001 plasmid pTet, complete sequence	757425	Campylobacter jejuni subsp. jejuni ICDCCJ07001	Bacteria	Proteobacteria	Campylobacterales	Campylobacteraceae	Epsilonproteobacteria	Campylobacter	Campylobacter jejuni
UP000031386	33033	Parvimonas micra	GCA_000800295.1	NZ_CP009761.1		CP009761	Parvimonas micra strain KCOM 1535, complete genome	33033	Parvimonas micra	Bacteria	Firmicutes	Tissierellales	Peptoniphilaceae	Tissierellia	Parvimonas
UP000198616	40518	Ruminococcus bromii	GCA_900101355.1	FMUV01000000		FP929051	Ruminococcus bromii L2-63 draft genome			Bacteria	Firmicutes	Clostridiales	Ruminococcaceae	Clostridia	Ruminococcus		record removed from NCBI, represented by the reference genome in the Ruminococcus bromii cluster in rpg-75.
UP000198230	54291	Raoultella ornithinolytica (Klebsiella ornithinolytica)	GCA_002215315.1	NETI01000000		CP004142	Raoultella ornithinolytica B6, complete genome	1286170	Raoultella ornithinolytica B6	Bacteria	Proteobacteria	Enterobacterales	Enterobacteriaceae	Gammaproteobacteria	Raoultella
UP000000318	83333	Escherichia coli (strain K12)	GCA_000010245.1	NC_007779.1		CP000948	Escherichia coli str. K12 substr. DH10B, complete genome	316385	Escherichia coli str. K-12 substr. DH10B	Bacteria	Proteobacteria	Enterobacterales	Enterobacteriaceae	Gammaproteobacteria	Escherichia	Escherichia coli	Escherichia coli BW2952(CP001396) is mapped to UP000000318. The GenBank sequence for assembly ID is got from WGS Sequence Set.
UP000000625	83333	Escherichia coli (strain K12)	GCA_000005845.2	NC_000913.3		CP001637	Escherichia coli DH1, complete genome	536056	Escherichia coli DH1	Bacteria	Proteobacteria	Enterobacterales	Enterobacteriaceae	Gammaproteobacteria	Escherichia	Escherichia coli	Escherichia coli K-12 strain ER3413, complete genome (CP009789) is mapped to UP000000625.
UP000000799	192222	Campylobacter jejuni subsp jejuni serotype O:2 (strain ATCC 700819 / NCTC 11168)	GCA_000009085.1	NC_002163.1		CP005388	Campylobacter jejuni subsp. jejuni CG8421, complete genome	478547	Campylobacter jejuni subsp. jejuni CG8421	Bacteria	Proteobacteria	Campylobacterales	Campylobacteraceae	Epsilonproteobacteria	Campylobacter	Campylobacter jejuni
UP000001410	199310	Escherichia coli O6:H1 (strain CFT073 / ATCC 700928 / UPEC)	GCA_000007445.1	NC_004431.1		AE014075	Escherichia coli CFT073, complete genome	199310	Escherichia coli CFT073	Bacteria	Proteobacteria	Enterobacterales	Enterobacteriaceae	Gammaproteobacteria	Escherichia	Escherichia coli	Escherichia coli Nissle 1917, complete genome (GenBank AC CP007799) and Escherichia coli ATCC 25922, complete genome (GenBank AC CP009072) are mapped to UP000001410.
UP000005436	203275	Tannerella forsythia (strain ATCC 43037 / JCM 10827 / FDC 338) (Bacteroides forsythus)	GCA_000238215.1	NC_016610.1		CP003191	Tannerella forsythia 92A2, complete genome	203275	Tannerella forsythia 92A2	Bacteria	Bacteroidetes	Bacteroidales	Tannerellaceae	Bacteroidia	Tannerella	Tannerella forsythia
UP000002419	205913	Bifidobacterium longum (strain DJO10A)	GCA_000008945.1	NC_010816.1	NC_004252.1	CP000605	Bifidobacterium longum DJO10A, complete genome	205913	Bifidobacterium longum DJO10A	Bacteria	Actinobacteria	Bifidobacteriales	Bifidobacteriaceae	Actinobacteria	Bifidobacterium	Bifidobacterium longum
UP000000439	206672	Bifidobacterium longum (strain NCC 2705)	GCA_000007525.1	NC_004307.2	NC_004943.1	LN824140	Bifidobacterium longum subsp. infantis genome assembly Bifidobacterium longum subsp. infantis CECT7210, chromosome : I	1682	Bifidobacterium longum subsp. infantis	Bacteria	Actinobacteria	Bifidobacteriales	Bifidobacteriaceae	Actinobacteria	Bifidobacterium	Bifidobacterium longum	record removed from NCBI, represented by the reference genome in the Bifidobacterium longum cluster in rpg-35.
UP000007054	213810	Ruminococcus champanellensis (strain DSM 18848 / JCM 17042 / KCTC 15320 / 18P13)	GCA_000210095.1	NC_021039.1		FP929052	Ruminococcus champanellensis type strain 18P13T draft genome	213810	Ruminococcus champanellensis 18P13 = JCM 17042	Bacteria	Firmicutes	Clostridiales	Ruminococcaceae	Clostridia	Ruminococcus	Ruminococcus champanellensis
UP000031657	216816	Bifidobacterium longum	GCA_000829295.1	NZ_AP014658.1		AP014658	Bifidobacterium longum DNA, complete genome, strain: 105-A	216816	Bifidobacterium longum	Bacteria	Actinobacteria	Bifidobacteriales	Bifidobacteriaceae	Actinobacteria	Bifidobacterium
UP000232637	216816	Bifidobacterium longum	GCA_002832945.1	PJDQ01000000		CP002286	Bifidobacterium longum subsp. longum BBMN68, complete genome	890402	Bifidobacterium longum subsp. longum BBMN68	Bacteria	Actinobacteria	Bifidobacteriales	Bifidobacteriaceae	Actinobacteria	Bifidobacterium		The GenBank sequence for assembly ID is got from WGS Sequence Set.
UP000232402	216816	Bifidobacterium longum	GCA_002833265.1	PJDY01000000		CP011964	Bifidobacterium longum subsp. longum strain NCIMB8809, complete genome	1679	Bifidobacterium longum subsp. longum	Bacteria	Actinobacteria	Bifidobacteriales	Bifidobacteriaceae	Actinobacteria	Bifidobacterium		The GenBank sequence for assembly ID is got from WGS Sequence Set.
UP000001414	226186	Bacteroides thetaiotaomicron (strain ATCC 29148 / DSM 2079 / NCTC 10582 / E50 / VPI-5482)	GCA_000011065.1	NC_004663.1	NC_004703.1	AE015928	Bacteroides thetaiotaomicron VPI-5482, complete genome	226186	Bacteroides thetaiotaomicron VPI-5482	Bacteria	Bacteroidetes	Bacteroidales	Bacteroidaceae	Bacteroidia	Bacteroides	Bacteroides thetaiotaomicron	Bacteroides thetaiotaomicron VPI-5482 plasmid p5482, complete sequence (GenBank AC AY171301) is mapped to UP000001414.
UP000041838	244366	Klebsiella variicola	GCA_000826565.1	NC_013850.1		CP001891	Klebsiella variicola At-22, complete genome	640131	Klebsiella variicola At-22	Bacteria	Proteobacteria	Enterobacterales	Enterobacteriaceae	Gammaproteobacteria	Klebsiella		The GenBank sequence for assembly ID is got from WGS Sequence Set.
UP000008959	245012	butyrate-producing bacterium SM4/1	GCA_000210675.1	NC_021024.1		FP929060	Clostridiales sp. SM4/1 draft genome	245012	butyrate-producing bacterium SM4/1	Bacteria	Firmicutes	Clostridiales	unclassified Clostridiales	Clostridia	unclassified Clostridiales (miscellaneous)
UP000008961	245014	butyrate-producing bacterium SS3/4	GCA_000209895.1	NC_021035.1		FP929062	Clostridiales sp. SS3/4 draft genome	245014	butyrate-producing bacterium SS3/4	Bacteria	Firmicutes	Clostridiales	unclassified Clostridiales	Clostridia	unclassified Clostridiales (miscellaneous)
UP000010099	246198	Prevotella intermedia (strain 17)	GCA_000261025.1	NC_017860.1 NC_017861.1	NC_017861.1	CP003502	Prevotella intermedia 17 chromosome I, complete sequence	246198	Prevotella intermedia 17	Bacteria	Bacteroidetes	Bacteroidales	Prevotellaceae	Bacteroidia	Prevotella	Prevotella intermedia	Prevotella intermedia 17 chromosome II, complete sequence (GenBank AC CP003503) is mapped to UP000010099.
UP000061809	246787	Bacteroides cellulosilyticus	GCA_001318345.1	NZ_CP012801.1		CP012801	Bacteroides cellulosilyticus strain WH2, complete genome	246787	Bacteroides cellulosilyticus	Bacteria	Bacteroidetes	Bacteroidales	Bacteroidaceae	Bacteroidia	Bacteroides
UP000001170	264199	Streptococcus thermophilus (strain ATCC BAA-250 / LMG 18311)	GCA_000011825.1	NC_006448.1		CP000024	Streptococcus thermophilus CNRZ1066, complete genome	299768	Streptococcus thermophilus CNRZ1066	Bacteria	Firmicutes	Lactobacillales	Streptococcaceae	Bacilli	Streptococcus	Streptococcus thermophilus
UP000000927	264731	Prevotella ruminicola (strain ATCC 19189 / JCM 8958 / 23)	GCA_000025925.1	NC_014033.1		CP002006	Prevotella ruminicola 23, complete genome	264731	Prevotella ruminicola 23	Bacteria	Bacteroidetes	Bacteroidales	Prevotellaceae	Bacteroidia	Prevotella	Prevotella ruminicola
UP000006731	272559	Bacteroides fragilis (strain ATCC 25285 / DSM 2151 / JCM 11019 / NCTC 9343)	GCA_000025985.1	NC_003228.3	NC_006873.1	CR626927	Bacteroides fragilis NCTC 9343, complete genome	272559	Bacteroides fragilis NCTC 9343	Bacteria	Bacteroidetes	Bacteroidales	Bacteroidaceae	Bacteroidia	Bacteroides	Bacteroides fragilis	Bacteroides fragilis NCTC 9343 pBF9343 plasmid complete sequence (GenBank AC CR626928) is mapped to UP000006731.
UP000001978	272563	Peptoclostridium difficile (strain 630) (Clostridium difficile)	GCA_000009205.2	NC_009089.1	NC_008226.2	CP003939	Clostridioides difficile BJ08 chromosome, complete genome	1224745	Clostridioides difficile BJ08	Bacteria	Firmicutes	Clostridiales	Peptostreptococcaceae	Clostridia	Clostridioides	Clostridioides difficile	represented by the reference genome in the Peptoclostridium difficile cluster in rp-75, Clostridioides difficile 630, complete genome (GenBank AC CP010905) is mapped to UP000001978.
UP000006381	272621	Lactobacillus acidophilus (strain ATCC 700396 / NCK56 / N2 / NCFM)	GCA_000011985.1	NC_006814.3		CP005926	Lactobacillus acidophilus La-14, complete genome	1314884	Lactobacillus acidophilus La-14	Bacteria	Firmicutes	Lactobacillales	Lactobacillaceae	Bacilli	Lactobacillus	Lactobacillus acidophilus
UP000002197	295405	Bacteroides fragilis (strain YCH46)	GCA_000009925.1	NC_006347.1	NC_006297.1	AP006841	Bacteroides fragilis YCH46 DNA, complete genome	295405	Bacteroides fragilis YCH46	Bacteria	Bacteroidetes	Bacteroidales	Bacteroidaceae	Bacteroidia	Bacteroides	Bacteroides fragilis	Bacteroides fragilis YCH46 plasmid pBFY46 DNA, complete sequence (GenBank AC AP006842) is mapped to UP000002197.
UP000006877	316401	Escherichia coli O78:H11 (strain H10407 / ETEC)	GCA_000210475.1	NC_017633.1	NC_017721.1	CP010371	Escherichia coli strain 6409, complete genome	562	Escherichia coli	Bacteria	Proteobacteria	Enterobacterales	Enterobacteriaceae	Gammaproteobacteria	Escherichia	Escherichia coli	Escherichia coli ETEC H10407, complete genome (GenBank AC FN649414) is mapped to UP000006877.
UP000002166	349519	Leuconostoc citreum (strain KM20)	GCA_000026405.1	NC_010471.1	NC_010470.1	DQ489736	Leuconostoc citreum KM20, complete genome	349519	Leuconostoc citreum KM20	Bacteria	Firmicutes	Lactobacillales	Leuconostocaceae	Bacilli	Leuconostoc	Leuconostoc citreum
UP000001031	349741	Akkermansia muciniphila (strain ATCC BAA-835 / Muc)	GCA_000020225.1	NC_010655.1		CP001071	Akkermansia muciniphila ATCC BAA-835, complete genome	349741	Akkermansia muciniphila ATCC BAA-835	Bacteria	Verrucomicrobia	Verrucomicrobiales	Akkermansiaceae	Verrucomicrobiae	Akkermansia	Akkermansia muciniphila
UP000028584	357276	Bacteroides dorei	GCA_000738045.1	NZ_CP007619.1		CP007619	Bacteroides dorei isolate HS1_L_1_B_010, complete genome	357276	Bacteroides dorei	Bacteria	Bacteroidetes	Bacteroidales	Bacteroidaceae	Bacteroidia	Bacteroides
UP000063149	357276	Bacteroides dorei	GCA_001274835.1	CP009057.1		CP009057	Bacteroides dorei isolate HS2_L_2_B_045b, complete genome	357276	Bacteroides dorei	Bacteria	Bacteroidetes	Bacteroidales	Bacteroidaceae	Bacteroidia	Bacteroides
UP000000370	357809	Lachnoclostridium phytofermentans (strain ATCC 700394 / DSM 18823 / ISDg) (Clostridium phytofermentans)	GCA_000018685.1	NC_010001.1		CP000885	Lachnoclostridium phytofermentans ISDg chromosome, complete genome	357809	Lachnoclostridium phytofermentans ISDg	Bacteria	Firmicutes	Clostridiales	Lachnospiraceae	Clostridia	Lachnoclostridium	Lachnoclostridium phytofermentans
UP000006306	358220	Acidovorax sp KKS102	GCA_000302535.1	NC_018708.1		CP003872	Acidovorax sp. KKS102, complete genome	358220	Acidovorax sp. KKS102	Bacteria	Proteobacteria	Burkholderiales	Comamonadaceae	Betaproteobacteria	Acidovorax
UP000002407	360107	Campylobacter hominis (strain ATCC BAA-381 / LMG 19568 / NCTC 13146 / CH001A)	GCA_000017585.1	NC_009714.1	NC_009713.1	CP000776	Campylobacter hominis ATCC BAA-381, complete genome	360107	Campylobacter hominis ATCC BAA-381	Bacteria	Proteobacteria	Campylobacterales	Campylobacteraceae	Epsilonproteobacteria	Campylobacter	Campylobacter hominis
UP000001952	364106	Escherichia coli (strain UTI89 / UPEC)	GCA_000013265.1	NC_007946.1	NC_007941.1	CP000243	Escherichia coli UTI89, complete genome	364106	Escherichia coli UTI89	Bacteria	Proteobacteria	Enterobacterales	Enterobacteriaceae	Gammaproteobacteria	Escherichia	Escherichia coli
UP000008563	365659	Streptococcus mitis (strain B6)	GCA_000027165.1	NC_013853.1		FN568063	Streptococcus mitis B6 complete genome, strain B6	365659	Streptococcus mitis B6	Bacteria	Firmicutes	Lactobacillales	Streptococcaceae	Bacilli	Streptococcus	Streptococcus mitis
UP000008702	367928	Bifidobacterium adolescentis (strain ATCC 15703 / DSM 20083 / NCTC 11814 / E194a)	GCA_000010425.1	NC_008618.1		AP009256	Bifidobacterium adolescentis ATCC 15703 DNA, complete genome	367928	Bifidobacterium adolescentis ATCC 15703	Bacteria	Actinobacteria	Bifidobacteriales	Bifidobacteriaceae	Actinobacteria	Bifidobacterium	Bifidobacterium adolescentis
UP000001360	391904	Bifidobacterium longum subsp infantis (strain ATCC 15697 / DSM 20088 / JCM 1222 / NCTC 11817 / S12)	GCA_000020425.1	NC_011593.1		AP010889	Bifidobacterium longum subsp. infantis ATCC 15697 = JCM 1222 = DSM 20088 DNA, complete genome	391904	Bifidobacterium longum subsp. infantis ATCC 15697 = JCM 1222 = DSM 20088	Bacteria	Actinobacteria	Bifidobacteriales	Bifidobacteriaceae	Actinobacteria	Bifidobacterium	Bifidobacterium longum
UP000005475	411476	Bacteroides ovatus (strain ATCC 8483 / DSM 1896 / JCM 5824 / NCTC 11153)	GCA_000154125.1	AAXF02000000		CP012938	Bacteroides ovatus strain ATCC 8483, complete genome	28116	Bacteroides ovatus	Bacteria	Bacteroidetes	Bacteroidales	Bacteroidaceae	Bacteroidia	Bacteroides	Bacteroides ovatus	The GenBank sequence for assembly ID is got from WGS Sequence Set.
UP000001992	420247	Methanobrevibacter smithii (strain ATCC 35061 / DSM 861 / OCM 144 / PS)	GCA_000016525.1	NC_009515.1		CP000678	Methanobrevibacter smithii ATCC 35061, complete genome	420247	Methanobrevibacter smithii ATCC 35061	Archaea	Euryarchaeota	Methanobacteriales	Methanobacteriaceae	Methanobacteria	Methanobrevibacter	Methanobrevibacter smithii
UP000002359	423211	Streptococcus suis (strain GZ1)	GCA_000018185.1	NC_017617.1		CP000837	Streptococcus suis GZ1, complete genome	423211	Streptococcus suis GZ1	Bacteria	Firmicutes	Lactobacillales	Streptococcaceae	Bacilli	Streptococcus	Streptococcus suis
UP000008842	431947	Porphyromonas gingivalis (strain ATCC 33277 / DSM 20709 / CIP 103683 / JCM 12257 / NCTC 11834 / 2561)	GCA_000010505.1	NC_010729.1		AP009380	Porphyromonas gingivalis ATCC 33277 DNA, complete genome	431947	Porphyromonas gingivalis ATCC 33277	Bacteria	Bacteroidetes	Bacteroidales	Porphyromonadaceae	Bacteroidia	Porphyromonas	Porphyromonas gingivalis
UP000002861	435590	Bacteroides vulgatus (strain ATCC 8482 / DSM 1447 / JCM 5826 / NBRC 14291 / NCTC 11154)	GCA_000012825.1	NC_009614.1		CP000139	Bacteroides vulgatus ATCC 8482, complete genome	435590	Bacteroides vulgatus ATCC 8482	Bacteria	Bacteroidetes	Bacteroidales	Bacteroidaceae	Bacteroidia	Bacteroides	Bacteroides vulgatus
UP000000566	435591	Parabacteroides distasonis (strain ATCC 8503 / DSM 20701 / CIP 104284 / JCM 5825 / NCTC 11152)	GCA_000012845.1	NC_009615.1		CP000140	Parabacteroides distasonis ATCC 8503, complete genome	435591	Parabacteroides distasonis ATCC 8503	Bacteria	Bacteroidetes	Bacteroidales	Tannerellaceae	Bacteroidia	Parabacteroides	Parabacteroides distasonis
UP000007011	439855	Escherichia coli (strain SMS-3-5 / SECEC)	GCA_000019645.1	NC_010498.1	NC_010488.1	CP000970	Escherichia coli SMS-3-5, complete genome	439855	Escherichia coli SMS-3-5	Bacteria	Proteobacteria	Enterobacterales	Enterobacteriaceae	Gammaproteobacteria	Escherichia	Escherichia coli
UP000002032	469008	Escherichia coli (strain B / BL21-DE3)	GCA_000023665.1	NC_012947.1		CP010816	Escherichia coli strain BL21 (TaKaRa), complete genome	562	Escherichia coli	Bacteria	Proteobacteria	Enterobacterales	Enterobacteriaceae	Gammaproteobacteria	Escherichia	Escherichia coli
UP000007968	479436	Veillonella parvula (strain ATCC 10790 / DSM 2008 / JCM 12972 / Te3) (Veillonella alcalescens)	GCA_000024945.1	NC_013520.1		CP001820	Veillonella parvula DSM 2008, complete genome	479436	Veillonella parvula DSM 2008	Bacteria	Firmicutes	Veillonellales	Veillonellaceae	Negativicutes	Veillonella	Veillonella parvula
UP000001377	479437	Eggerthella lenta (strain ATCC 25559 / DSM 2243 / JCM 9979 / NCTC 11813 / VPI 0255) (Eubacterium lentum)	GCA_000024265.1	NC_013204.1		CP001726	Eggerthella lenta DSM 2243, complete genome	479437	Eggerthella lenta DSM 2243	Bacteria	Actinobacteria	Eggerthellales	Eggerthellaceae	Coriobacteriia	Eggerthella	Eggerthella lenta
UP000006173	484020	Bifidobacterium bifidum BGN4	GCA_000265095.1	NC_017999.1		CP001361	Bifidobacterium bifidum BGN4, complete genome	484020	Bifidobacterium bifidum BGN4	Bacteria	Actinobacteria	Bifidobacteriales	Bifidobacteriaceae	Actinobacteria	Bifidobacterium	Bifidobacterium bifidum
UP000008929	502558	Eggerthella sp (strain YY7918)	GCA_000270285.1	NC_015738.1		AP012211	Eggerthella sp. YY7918 DNA, complete genome	502558	Eggerthella sp. YY7918	Bacteria	Actinobacteria	Eggerthellales	Eggerthellaceae	Coriobacteriia	Eggerthella
UP000001477	515619	Agathobacter rectalis (strain ATCC 33656 / DSM 3377 / JCM 17463 / KCTC 5835 / VPI 0990) (Eubacterium rectale)	GCA_000020605.1	NC_012781.1		CP001107	[Eubacterium] rectale ATCC 33656 chromosome, complete genome	515619	[Eubacterium] rectale ATCC 33656	Bacteria	Firmicutes	Clostridiales	Lachnospiraceae	Clostridia	unclassified Lachnospiraceae	[Eubacterium] rectale
UP000001476	515620	Eubacterium eligens (strain ATCC 27750 / VPI C15-48)	GCA_000146185.1	NC_012778.1	NC_012782.1	CP001104	[Eubacterium] eligens ATCC 27750 chromosome, complete genome	515620	[Eubacterium] eligens ATCC 27750	Bacteria	Firmicutes	Clostridiales	Eubacteriaceae	Clostridia	Eubacterium	[Eubacterium] eligens	[Eubacterium] eligens ATCC 27750 plasmid unnamed, complete sequence (GenBank AC CP001105) and [Eubacterium] eligens ATCC 27750 plasmid unnamed, complete sequence (GenBank AC CP001106 ) are mapped to UP000001476.
UP000003227	525259	Clostridioides difficile NAP08	GCA_000164175.1	ADNX01000000		FN665653	Clostridium difficile complete genome, strain M120	699035	Clostridioides difficile M120	Bacteria	Firmicutes	Clostridiales	Peptostreptococcaceae	Clostridia	Clostridioides	Clostridioides difficile	Assembly ID in UniProt and GenBank does not match. Org. name matches. The GenBank sequence for assembly ID is got from WGS Sequence Set.
UP000004525	525361	Lactobacillus rhamnosus LMS2-1	GCA_000160175.1	ACIZ01000000		CP003094	Lactobacillus rhamnosus ATCC 8530, complete genome	1088720	Lactobacillus rhamnosus ATCC 8530	Bacteria	Firmicutes	Lactobacillales	Lactobacillaceae	Bacilli	Lactobacillus	Lactobacillus rhamnosus	The GenBank sequence for assembly ID is got from WGS Sequence Set.
UP000002294	525919	Anaerococcus prevotii (strain ATCC 9321 / DSM 20548 / JCM 6508 / PC1) (Peptostreptococcus prevotii) (Peptococcus prevotii)	GCA_000024105.1	NC_013171.1	NC_013164.1	CP001708	Anaerococcus prevotii DSM 20548, complete genome	525919	Anaerococcus prevotii DSM 20548	Bacteria	Firmicutes	Tissierellales	Peptoniphilaceae	Tissierellia	Anaerococcus	Anaerococcus prevotii
UP000002042	552531	Bifidobacterium animalis subsp lactis (strain BB-12)	GCA_000025245.1	NC_017214.1		CP009045	Bifidobacterium animalis subsp. lactis strain BF052, complete genome	302911	Bifidobacterium animalis subsp. lactis	Bacteria	Actinobacteria	Bifidobacteriales	Bifidobacteriaceae	Actinobacteria	Bifidobacterium	Bifidobacterium animalis
UP000001498	553174	Prevotella melaninogenica (strain ATCC 25845 / DSM 7089 / JCM 6325 / VPI 2381 / B282) (Bacteroides melaninogenicus)	GCA_000144405.1	NC_014370.1 NC_014371.1	NC_014371.1	CP002122	Prevotella melaninogenica ATCC 25845 chromosome I, complete sequence	553174	Prevotella melaninogenica ATCC 25845	Bacteria	Bacteroidetes	Bacteroidales	Prevotellaceae	Bacteroidia	Prevotella	Prevotella melaninogenica	Prevotella melaninogenica ATCC 25845 chromosome II, complete sequence (GenBank AC CP002123) is mapped to UP000001498.
UP000001888	553190	Gardnerella vaginalis (strain 409-05)	GCA_000025205.1	NC_013721.1		CP001849	Gardnerella vaginalis 409-05, complete genome	553190	Gardnerella vaginalis 409-05	Bacteria	Actinobacteria	Bifidobacteriales	Bifidobacteriaceae	Actinobacteria	Gardnerella	Gardnerella vaginalis
UP000008150	565040	Bifidobacterium longum subsp infantis (strain 157F)	GCA_000196575.1	NC_015052.1	NC_015053.1	AP010890	Bifidobacterium longum subsp. infantis 157F DNA, complete genome	565040	Bifidobacterium longum subsp. infantis 157F	Bacteria	Actinobacteria	Bifidobacteriales	Bifidobacteriaceae	Actinobacteria	Bifidobacterium	Bifidobacterium longum
UP000007255	565042	Bifidobacterium longum subsp longum (strain ATCC 15707 / DSM 20219 / JCM 1217 / NCTC 11818 / E194b)	GCA_000196555.1	NC_015067.1		AP010888	Bifidobacterium longum subsp. longum JCM 1217 DNA, complete genome	565042	Bifidobacterium longum subsp. longum JCM 1217	Bacteria	Actinobacteria	Bifidobacteriales	Bifidobacteriaceae	Actinobacteria	Bifidobacterium	Bifidobacterium longum
UP000007093	568816	Acidaminococcus intestini (strain RyC-MR95)	GCA_000230275.1	NC_016077.1		CP003058	Acidaminococcus intestini RyC-MR95, complete genome	568816	Acidaminococcus intestini RyC-MR95	Bacteria	Firmicutes	Acidaminococcales	Acidaminococcaceae	Negativicutes	Acidaminococcus	Acidaminococcus intestini
UP000015929	575614	Prevotella sp oral taxon 299 str. F0039	GCA_000163055.2	NC_022124.1	NC_022124.1	CP003666	Prevotella sp. oral taxon 299 str. F0039, complete genome	575614	Prevotella sp. oral taxon 299 str. F0039	Bacteria	Bacteroidetes	Bacteroidales	Prevotellaceae	Bacteroidia	Prevotella	Prevotella sp. oral taxon 299
UP000242549	580165	Bacillus cytotoxicus	GCA_002251045.1	NZ_CP024116.1	NZ_CP024117.1 NZ_CP024118.1	CP000764	Bacillus cytotoxicus NVH 391-98, complete genome	315749	Bacillus cytotoxicus NVH 391-98	Bacteria	Firmicutes	Bacillales	Bacillaceae	Bacilli	Bacillus	Bacillus cereus group	represented by the reference genome in the Bacillus cytotoxicus cluster in rp-75. The sequence (NOKJ01000000)has been suppressed at the submitter's request.
UP000007097	585056	Escherichia coli O17:K52:H18 (strain UMN026 / ExPEC)	GCA_000026325.2	NC_011751.1	NC_011749.1	CP007394	Escherichia coli strain ST2747, complete genome	562	Escherichia coli	Bacteria	Proteobacteria	Enterobacterales	Enterobacteriaceae	Gammaproteobacteria	Escherichia	Escherichia coli
UP000008178	585394	Roseburia hominis (strain DSM 16839 / NCIMB 14029 / A2-183)	GCA_000225345.1	NC_015977.1		CP003040	Roseburia hominis A2-183, complete genome	585394	Roseburia hominis A2-183	Bacteria	Firmicutes	Clostridiales	Lachnospiraceae	Clostridia	Roseburia	Roseburia hominis
UP000001902	591001	Acidaminococcus fermentans (strain ATCC 25085 / DSM 20731 / VR4)	GCA_000025225.2	NC_013895.2		CP001859	Acidaminococcus fermentans DSM 20731, complete genome	591001	Acidaminococcus fermentans DSM 20731	Bacteria	Firmicutes	Acidaminococcales	Acidaminococcaceae	Negativicutes	Acidaminococcus	Acidaminococcus fermentans
UP000001662	610130	Clostridium saccharolyticum (strain ATCC 35040 / DSM 2544 / NRCC 2533 / WM1)	GCA_000144625.1	NC_014376.1		CP002109	[Clostridium] saccharolyticum WM1 chromosome, complete genome	610130	[Clostridium] saccharolyticum WM1	Bacteria	Firmicutes	Clostridiales	Lachnospiraceae	Clostridia	Lachnoclostridium	[Clostridium] saccharolyticum
UP000002070	645463	Peptoclostridium difficile (strain R20291) (Clostridium difficile)	GCA_000027105.1	FN545816.1		FN545816	Clostridium difficile R20291 complete genome	645463	Clostridioides difficile R20291	Bacteria	Firmicutes	Clostridiales	Peptostreptococcaceae	Clostridia	Clostridioides	Clostridioides difficile
UP000008960	649756	Anaerostipes hadrus	GCA_000210695.1	NC_021016.1		FP929061	Anaerostipes hadrus draft genome	649756	Anaerostipes hadrus	Bacteria	Firmicutes	Clostridiales	Lachnospiraceae	Clostridia	Anaerostipes
UP000193045	656397	Escherichia coli H386	GCA_002110545.1	ADJB01000000		CP002291	Escherichia coli P12b, complete genome	910348	Escherichia coli P12b	Bacteria	Proteobacteria	Enterobacterales	Enterobacteriaceae	Gammaproteobacteria	Escherichia	Escherichia coli	The GenBank sequence for assembly ID is got from WGS Sequence Set.
UP000008805	657308	Gordonibacter pamelaeae 7-10-1-b	GCA_000210055.1	NC_021021.1		FP929047	Gordonibacter pamelaeae 7-10-1-b draft genome	657308	Gordonibacter pamelaeae 7-10-1-b	Bacteria	Actinobacteria	Eggerthellales	Eggerthellaceae	Coriobacteriia	Gordonibacter	Gordonibacter pamelaeae
UP000008795	657309	Bacteroides xylanisolvens XB1A	GCA_000210075.1	FP929033.1		FP929033	Bacteroides xylanisolvens XB1A draft genome	657309	Bacteroides xylanisolvens XB1A	Bacteria	Bacteroidetes	Bacteroidales	Bacteroidaceae	Bacteroidia	Bacteroides	Bacteroides xylanisolvens
UP000008956	657313	Ruminococcus torques L2-14	GCA_000210035.1	FP929055.1		FP929055	Ruminococcus torques L2-14 draft genome	657313	Ruminococcus torques L2-14	Bacteria	Firmicutes	Clostridiales	Lachnospiraceae	Clostridia	Blautia	[Ruminococcus] torques
UP000008955	657314	Blautia obeum A2-162	GCA_000210015.1	FP929054.1		FP929054	Ruminococcus obeum A2-162 draft genome	657314	Blautia obeum A2-162	Bacteria	Firmicutes	Clostridiales	Lachnospiraceae	Clostridia	Blautia	Blautia obeum
UP000008807	657315	Roseburia intestinalis M50/1	GCA_000209995.1	NC_021040.1		FP929049	Roseburia intestinalis M50/1 draft genome	657315	Roseburia intestinalis M50/1	Bacteria	Firmicutes	Clostridiales	Lachnospiraceae	Clostridia	Roseburia	Roseburia intestinalis
UP000008802	657317	[Eubacterium] rectale M104/1	GCA_000209955.1	NC_021044.1		FP929043	Eubacterium rectale M104/1 draft genome	657317	[Eubacterium] rectale M104/1	Bacteria	Firmicutes	Clostridiales	Lachnospiraceae	Clostridia	unclassified Lachnospiraceae	[Eubacterium] rectale
UP000007057	657318	[Eubacterium] rectale DSM 17629	GCA_000209935.1	NC_021010.1		FP929042	Eubacterium rectale DSM 17629 draft genome	657318	[Eubacterium] rectale DSM 17629	Bacteria	Firmicutes	Clostridiales	Lachnospiraceae	Clostridia	unclassified Lachnospiraceae	[Eubacterium] rectale
UP000008803	657319	[Eubacterium] siraeum 70/3	GCA_000209915.1	NC_021011.1		FP929044	Eubacterium siraeum 70/3 draft genome	657319	[Eubacterium] siraeum 70/3	Bacteria	Firmicutes	Clostridiales	Ruminococcaceae	Clostridia	Ruminiclostridium	[Eubacterium] siraeum
UP000007059	657322	Faecalibacterium prausnitzii SL3/3	GCA_000209855.1	NC_021020.1		FP929046	Faecalibacterium prausnitzii SL3/3 draft genome	657322	Faecalibacterium prausnitzii SL3/3	Bacteria	Firmicutes	Clostridiales	Ruminococcaceae	Clostridia	Faecalibacterium	Faecalibacterium prausnitzii
UP000007055	657323	Ruminococcus sp SR1/5	GCA_000209835.1	NC_021014.1		FP929053	Ruminococcus sp. SR1/5 draft genome	657323	Ruminococcus sp. SR1/5	Bacteria	Firmicutes	Clostridiales	Ruminococcaceae	Clostridia	Ruminococcus
UP000001551	663278	Ethanoligenens harbinense (strain DSM 18485 / JCM 12961 / CGMCC 15033 / YUAN-3)	GCA_000178115.2	NC_014828.1		CP002400	Ethanoligenens harbinense YUAN-3, complete genome	663278	Ethanoligenens harbinense YUAN-3	Bacteria	Firmicutes	Clostridiales	Ruminococcaceae	Clostridia	Ethanoligenens	Ethanoligenens harbinense
UP000007486	667015	Bacteroides salanitronis (strain DSM 18170 / JCM 13567 / BL78)	GCA_000190575.1	NC_015164.1	NC_015165.1	CP002530	Bacteroides salanitronis DSM 18170, complete genome	667015	Bacteroides salanitronis DSM 18170	Bacteria	Bacteroidetes	Bacteroidales	Bacteroidaceae	Bacteroidia	Bacteroides	Bacteroides salanitronis
UP000003506	679194	Propionibacterium acnes J139	GCA_000177395.1	ADFS01000000		CP003084	Propionibacterium acnes ATCC 11828, complete genome	1091045	Cutibacterium acnes subsp. defendens ATCC 11828	Bacteria	Actinobacteria	Propionibacteriales	Propionibacteriaceae	Actinobacteria	Cutibacterium	Cutibacterium acnes	The GenBank sequence for assembly ID is got from WGS Sequence Set.
UP000006052	679935	Alistipes finegoldii (strain DSM 17242 / JCM 16770 / AHN 2437 / CCUG 46020 / CIP 107999)	GCA_000265365.1	NC_018011.1		CP003274	Alistipes finegoldii DSM 17242, complete genome	679935	Alistipes finegoldii DSM 17242	Bacteria	Bacteroidetes	Bacteroidales	Rikenellaceae	Bacteroidia	Alistipes	Alistipes finegoldii
UP000008614	685038	Escherichia coli O83:H1 (strain NRG 857C / AIEC)	GCA_000183345.1	NC_017634.1	NC_017659.1	CU651637	Escherichia coli LF82 chromosome, complete sequence	591946	Escherichia coli LF82	Bacteria	Proteobacteria	Enterobacterales	Enterobacteriaceae	Gammaproteobacteria	Escherichia	Escherichia coli
UP000005219	693746	Oscillibacter valericigenes (strain DSM 18026 / NBRC 101213 / Sjm18-20)	GCA_000283575.1	NC_016048.1	NC_016046.1	AP012044	Oscillibacter valericigenes Sjm18-20 DNA, complete genome	693746	Oscillibacter valericigenes Sjm18-20	Bacteria	Firmicutes	Clostridiales	Oscillospiraceae	Clostridia	Oscillibacter	Oscillibacter valericigenes
UP000008630	693979	Bacteroides helcogenes (strain ATCC 35417 / DSM 20613 / JCM 6297 / P 36-108)	GCA_000186225.1	NC_014933.1		CP002352	Bacteroides helcogenes P 36-108, complete genome	693979	Bacteroides helcogenes P 36-108	Bacteria	Bacteroidetes	Bacteroidales	Bacteroidaceae	Bacteroidia	Bacteroides	Bacteroides helcogenes
UP000008464	696406	Escherichia coli UMNK88	GCA_000212715.2	NC_017641.1	NC_017645.1	CP002729	Escherichia coli UMNK88, complete genome	696406	Escherichia coli UMNK88	Bacteria	Proteobacteria	Enterobacterales	Enterobacteriaceae	Gammaproteobacteria	Escherichia	Escherichia coli
UP000008234	699246	Mageeibacillus indolicus (strain UPII9-5) (Clostridiales genomosp BVAB3 (strain UPII9-5))	GCA_000025225.2	NC_013895.2		CP001850	Mageeibacillus indolicus UPII9-5 chromosome, complete genome	699246	Mageeibacillus indolicus UPII9-5	Bacteria	Firmicutes	Clostridiales	Ruminococcaceae	Clostridia	Mageeibacillus	Mageeibacillus indolicus
UP000002312	702459	Bifidobacterium bifidum (strain PRL2010)	GCA_000165905.1	NC_014638.1		CP001840	Bifidobacterium bifidum PRL2010, complete genome	702459	Bifidobacterium bifidum PRL2010	Bacteria	Actinobacteria	Bifidobacteriales	Bifidobacteriaceae	Actinobacteria	Bifidobacterium	Bifidobacterium bifidum
UP000006657	709991	Odoribacter splanchnicus (strain ATCC 29572 / DSM 20712 / CIP 104287 / JCM 15291 / NCTC 10825 / 1651/6) (Bacteroides splanchnicus)	GCA_000190535.1	NC_015160.1		CP002544	Odoribacter splanchnicus DSM 20712, complete genome	709991	Odoribacter splanchnicus DSM 20712	Bacteria	Bacteroidetes	Bacteroidales	Odoribacteraceae	Bacteroidia	Odoribacter	Odoribacter splanchnicus
UP000008797	717608	[Clostridium] cf saccharolyticum K10	GCA_000210535.1	NC_021047.1		FP929037	Clostridium saccharolyticum-like K10 draft genome	717608	[Clostridium] cf. saccharolyticum K10	Bacteria	Firmicutes	Clostridiales	Lachnospiraceae	Clostridia	Lachnoclostridium	[Clostridium] saccharolyticum
UP000008794	717959	Alistipes shahii WAL 8301	GCA_000210575.1	NC_021030.1		FP929032	Alistipes shahii WAL 8301 draft genome	717959	Alistipes shahii WAL 8301	Bacteria	Bacteroidetes	Bacteroidales	Rikenellaceae	Bacteroidia	Alistipes	Alistipes shahii
UP000008801	717960	Faecalitalea cylindroides T2-87	GCA_000210615.1	NC_021019.1		FP929041	Eubacterium cylindroides T2-87 draft genome	717960	Faecalitalea cylindroides T2-87	Bacteria	Firmicutes	Erysipelotrichales	Erysipelotrichaceae	Erysipelotrichia	Faecalitalea	Faecalitalea cylindroides
UP000007050	717961	[Eubacterium] siraeum V10Sc8a	GCA_000210635.1	NC_021043.1		FP929059	Eubacterium siraeum V10Sc8a draft genome	717961	[Eubacterium] siraeum V10Sc8a	Bacteria	Firmicutes	Clostridiales	Ruminococcaceae	Clostridia	Ruminiclostridium	[Eubacterium] siraeum
UP000008798	717962	Coprococcus catus GD/7	GCA_000210555.1	FP929038.1		FP929038	Coprococcus catus GD/7 draft genome	717962	Coprococcus catus GD/7	Bacteria	Firmicutes	Clostridiales	Lachnospiraceae	Clostridia	Coprococcus	Coprococcus catus
UP000008804	718252	Faecalibacterium prausnitzii L2-6	GCA_000210735.1	FP929045.1		FP929045	Faecalibacterium prausnitzii L2/6 draft genome	718252	Faecalibacterium prausnitzii L2-6	Bacteria	Firmicutes	Clostridiales	Ruminococcaceae	Clostridia	Faecalibacterium	Faecalibacterium prausnitzii
UP000008953	718255	Roseburia intestinalis XB6B4	GCA_000210655.1	NC_021012.1		FP929050	Roseburia intestinalis XB6B4 draft genome	718255	Roseburia intestinalis XB6B4	Bacteria	Firmicutes	Clostridiales	Lachnospiraceae	Clostridia	Roseburia	Roseburia intestinalis
UP000007063	722911	Bifidobacterium longum subsp longum F8	GCA_000210755.1	NC_021008.1		FP929034	Bifidobacterium longum subsp. longum F8 draft genome	722911	Bifidobacterium longum subsp. longum F8	Bacteria	Actinobacteria	Bifidobacteriales	Bifidobacteriaceae	Actinobacteria	Bifidobacterium	Bifidobacterium longum
UP000031758	745156	Escherichia coli 1303	GCA_000829985.1	NZ_CP009166.1	NZ_CP009167.1	CP009166	Escherichia coli 1303, complete genome	745156	Escherichia coli 1303	Bacteria	Proteobacteria	Enterobacterales	Enterobacteriaceae	Gammaproteobacteria	Escherichia	Escherichia coli	Escherichia coli 1303 plasmid p1303_109, complete sequence (GenBank AC CP009167) is mapped to UP000031758.
UP000008799	751585	Coprococcus sp ART55/1	GCA_000210595.1	NC_021018.1		FP929039	Coprococcus sp. ART55/1 draft genome	751585	Coprococcus sp. ART55/1	Bacteria	Firmicutes	Clostridiales	Lachnospiraceae	Clostridia	Coprococcus
UP000006860	756272	Rubinisphaera brasiliensis (strain ATCC 49424 / DSM 5305 / JCM 21570 / NBRC 103401 / IFAM 1448) (Planctomyces brasiliensis)	GCA_000165715.3	NC_015174.1		CP002546	Rubinisphaera brasiliensis DSM 5305 chromosome, complete genome	756272	Rubinisphaera brasiliensis DSM 5305	Bacteria	Planctomycetes	Planctomycetales	Planctomycetaceae	Planctomycetia	Rubinisphaera	Rubinisphaera brasiliensis
UP000006740	759350	Bifidobacterium longum subsp longum (strain JDM301)	GCA_000092325.1	NC_014169.1		CP002010	Bifidobacterium longum subsp. longum JDM301, complete genome	759350	Bifidobacterium longum subsp. longum JDM301	Bacteria	Actinobacteria	Bifidobacteriales	Bifidobacteriaceae	Actinobacteria	Bifidobacterium	Bifidobacterium longum
UP000001502	760570	Streptococcus parasanguinis (strain ATCC 15912 / DSM 6778 / CIP 104372 / LMG 14537)	GCA_000164675.2	NC_015678.1		CP002843	Streptococcus parasanguinis ATCC 15912, complete genome	760570	Streptococcus parasanguinis ATCC 15912	Bacteria	Firmicutes	Lactobacillales	Streptococcaceae	Bacilli	Streptococcus	Streptococcus parasanguinis
UP000008137	767031	Prevotella denticola (strain F0289)	GCA_000193395.1	NC_015311.1		CP002589	Prevotella denticola F0289, complete genome	767031	Prevotella denticola F0289	Bacteria	Bacteroidetes	Bacteroidales	Prevotellaceae	Bacteroidia	Prevotella	Prevotella denticola
UP000002895	768486	Enterococcus hirae (strain ATCC 9790 / DSM 20160 / JCM 8729 / LMG 6399 / NBRC 3181 / NCIMB 6459 / NCDO 1258)	GCA_000271405.2	NC_018081.1	NC_015845.1	CP003504	Enterococcus hirae ATCC 9790, complete genome	768486	Enterococcus hirae ATCC 9790	Bacteria	Firmicutes	Lactobacillales	Enterococcaceae	Bacilli	Enterococcus	Enterococcus hirae
UP000027602	796606	Bacillus methanolicus MGA3	GCA_000724485.1	NZ_CP007739.1	NZ_CP007741.1	CP007739	Bacillus methanolicus MGA3, complete genome	796606	Bacillus methanolicus MGA3	Bacteria	Firmicutes	Bacillales	Bacillaceae	Bacilli	Bacillus	Bacillus methanolicus
UP000008560	862962	Bacteroides fragilis (strain 638R)	GCA_000210835.1	NC_016776.1		FQ312004	Bacteroides fragilis 638R genome	862962	Bacteroides fragilis 638R	Bacteria	Bacteroidetes	Bacteroidales	Bacteroidaceae	Bacteroidia	Bacteroides	Bacteroides fragilis
UP000007052	862965	Haemophilus parainfluenzae (strain T3T1)	GCA_000210895.1	NC_015964.1		FQ312002	Haemophilus parainfluenzae T3T1 complete genome	862965	Haemophilus parainfluenzae T3T1	Bacteria	Proteobacteria	Pasteurellales	Pasteurellaceae	Gammaproteobacteria	Haemophilus	Haemophilus parainfluenzae
UP000006051	867902	Ornithobacterium rhinotracheale (strain ATCC 51463 / DSM 15997 / CCUG 23171 / CIP 104009 / LMG 9086)	GCA_000265465.1	NC_018016.1		CP006828	Ornithobacterium rhinotracheale ORT-UMN 88, complete genome	1401325	Ornithobacterium rhinotracheale ORT-UMN 88	Bacteria	Bacteroidetes	Flavobacteriales	Flavobacteriaceae	Flavobacteriia	Ornithobacterium	Ornithobacterium rhinotracheale
UP000006852	869209	Treponema succinifaciens (strain ATCC 33096 / DSM 2489 / 6091)	GCA_000195275.1	NC_015385.1	NC_015386.1	CP002631	Treponema succinifaciens DSM 2489, complete genome	869209	Treponema succinifaciens DSM 2489	Bacteria	Spirochaetes	Spirochaetales	Spirochaetaceae	Spirochaetia	Treponema	Treponema succinifaciens
UP000003323	871562	Bifidobacterium dentium ATCC 27679	GCA_000146775.1	AEEQ00000000.1		AP012326	Bifidobacterium dentium JCM 1195 = DSM 20436 DNA, complete genome	1150423	Bifidobacterium dentium JCM 1195 = DSM 20436	Bacteria	Actinobacteria	Bifidobacteriales	Bifidobacteriaceae	Actinobacteria	Bifidobacterium	Bifidobacterium dentium	The GenBank sequence for assembly ID is got from WGS Sequence Set.
UP000006545	879243	Porphyromonas asaccharolytica (strain ATCC 25260 / DSM 20707 / BCRC 10618 / JCM 6326 / LMG 13178 / VPI 4198) (Bacteroides asaccharolyticus)	GCA_000212375.1	NC_015501.1		CP002689	Porphyromonas asaccharolytica DSM 20707, complete genome	879243	Porphyromonas asaccharolytica DSM 20707	Bacteria	Bacteroidetes	Bacteroidales	Porphyromonadaceae	Bacteroidia	Porphyromonas	Porphyromonas asaccharolytica
UP000018901	880074	Barnesiella viscericola DSM 18177	GCA_000512915.1	NZ_CP007034.1		CP007034	Barnesiella viscericola DSM 18177, complete genome	880074	Barnesiella viscericola DSM 18177	Bacteria	Bacteroidetes	Bacteroidales	Barnesiellaceae	Bacteroidia	Barnesiella	Barnesiella viscericola
UP000006869	883062	Bifidobacterium bifidum (strain S17)	GCA_000164965.1	NC_014616.1		CP002220	Bifidobacterium bifidum S17, complete genome	883062	Bifidobacterium bifidum S17	Bacteria	Actinobacteria	Bifidobacteriales	Bifidobacteriaceae	Actinobacteria	Bifidobacterium	Bifidobacterium bifidum
UP000006873	903814	Eubacterium limosum (strain KIST612)	GCA_000152245.2	NC_014624.2		CP002273	Eubacterium limosum KIST612, complete genome	903814	Eubacterium limosum KIST612	Bacteria	Firmicutes	Clostridiales	Eubacteriaceae	Clostridia	Eubacterium	Eubacterium limosum
UP000010862	908937	Prevotella dentalis (strain ATCC 49559 / DSM 3688 / JCM 13448 / NCTC 12043 / ES 2772) (Mitsuokella dentalis)	GCA_000242335.3	NC_019960.1 NC_019968.1	NC_019968.1	CP003368	Prevotella dentalis DSM 3688 chromosome 1, complete sequence	908937	Prevotella dentalis DSM 3688	Bacteria	Bacteroidetes	Bacteroidales	Prevotellaceae	Bacteroidia	Prevotella	Prevotella dentalis	Prevotella dentalis DSM 3688 chromosome 2, complete sequence (GenBank AC CP003369) is mapped to UP000010862.
UP000032727	941322	Escherichia coli O25b:H4-ST131	GCA_000285655.3	NZ_HG941718.1	NZ_HG941719.1	AP009378	Escherichia coli SE15 DNA, complete genome	431946	Escherichia coli SE15	Bacteria	Proteobacteria	Enterobacterales	Enterobacteriaceae	Gammaproteobacteria	Escherichia	Escherichia coli	Escherichia coli ST131 strain EC958 chromosome, complete genome (GenBank AC HG941718 ) is mapped to UP000032727.
UP000007946	981540	Streptococcus pasteurianus (strain ATCC 43144 / JCM 5346 / CDC 1723-81)	GCA_000270165.1	NC_015600.1		AP012054	Streptococcus pasteurianus ATCC 43144 DNA, complete genome	981540	Streptococcus pasteurianus ATCC 43144	Bacteria	Firmicutes	Lactobacillales	Streptococcaceae	Bacilli	Streptococcus	Streptococcus pasteurianus
UP000007843	1006551	Klebsiella oxytoca (strain ATCC 8724 / DSM 4798 / JCM 20051 / NBRC 3318 / NRRL B-199 / KCTC 1686)	GCA_000240325.1	NC_016612.1		CP004887	Klebsiella michiganensis HKOPL1, complete genome	1308980	Klebsiella michiganensis HKOPL1	Bacteria	Proteobacteria	Enterobacterales	Enterobacteriaceae	Gammaproteobacteria	Klebsiella	Klebsiella michiganensis
UP000008881	1028307	Klebsiella aerogenes (strain ATCC 13048 / DSM 30053 / JCM 1235 / KCTC 2190 / NBRC 13534 / NCIMB 10102 / NCTC 10006) (Enterobacter aerogenes)	GCA_000215745.1	NC_015663.1		CP002824	Enterobacter aerogenes KCTC 2190, complete genome	1028307	Klebsiella aerogenes KCTC 2190	Bacteria	Proteobacteria	Enterobacterales	Enterobacteriaceae	Gammaproteobacteria	Klebsiella	Klebsiella aerogenes
UP000008938	1035817	Bifidobacterium longum subsp longum KACC 91563	GCA_000219455.1	NC_017221.1	NC_017220.1	CP002794	Bifidobacterium longum subsp. longum KACC 91563, complete genome	1035817	Bifidobacterium longum subsp. longum KACC 91563	Bacteria	Actinobacteria	Bifidobacteriales	Bifidobacteriaceae	Actinobacteria	Bifidobacterium	Bifidobacterium longum
UP000000293	1046629	Streptococcus salivarius (strain 57I)	GCA_000305335.2	NC_017594.1		CP002888	Streptococcus salivarius 57.I, complete genome	1046629	Streptococcus salivarius 57.I	Bacteria	Firmicutes	Lactobacillales	Streptococcaceae	Bacilli	Streptococcus	Streptococcus salivarius
UP000000508	1048332	Streptococcus salivarius (strain CCHSS3)	GCA_000253335.1	NC_015760.1		FR873481	Streptococcus salivarius CCHSS3 complete genome	1048332	Streptococcus salivarius CCHSS3	Bacteria	Firmicutes	Lactobacillales	Streptococcaceae	Bacilli	Streptococcus	Streptococcus salivarius
UP000001279	1069534	Lactobacillus ruminis (strain ATCC 27782 / RF3)	GCA_000224985.1	NC_015975.1		CP003032	Lactobacillus ruminis ATCC 27782, complete genome	1069534	Lactobacillus ruminis ATCC 27782	Bacteria	Firmicutes	Lactobacillales	Lactobacillaceae	Bacilli	Lactobacillus	Lactobacillus ruminis
UP000002865	1114965	Streptococcus parasanguinis FW213	GCA_000262145.1	NC_017905.1		CP003122	Streptococcus parasanguinis FW213, complete genome	1114965	Streptococcus parasanguinis FW213	Bacteria	Firmicutes	Lactobacillales	Streptococcaceae	Bacilli	Streptococcus	Streptococcus parasanguinis
UP000006167	1133852	Escherichia coli O104:H4 (strain 2011C-3493)	GCA_000299455.1	NC_018658.1	NC_018666.1	CP003297	Escherichia coli O104:H4 str. 2009EL-2050, complete genome	1134782	Escherichia coli O104:H4 str. 2009EL-2050	Bacteria	Proteobacteria	Enterobacterales	Enterobacteriaceae	Gammaproteobacteria	Escherichia	Escherichia coli	Escherichia coli APEC O78, complete genome (GenBank AC CP004009) and Escherichia coli strain ST540, complete genome (GenBank AC CP007390) are mapped to UP000006167.
UP000028988	1150460	Bifidobacterium kashiwanohense JCM 15439 = DSM 21854	GCA_000741605.1	JGYY01000000		AP012327	Bifidobacterium kashiwanohense JCM 15439 = DSM 21854 DNA, complete genome	1150460	Bifidobacterium kashiwanohense JCM 15439 = DSM 21854	Bacteria	Actinobacteria	Bifidobacteriales	Bifidobacteriaceae	Actinobacteria	Bifidobacterium	Bifidobacterium kashiwanohense	The GenBank sequence for assembly ID is got from WGS Sequence Set.
UP000017124	1156433	Streptococcus sp I-P16	GCA_000479315.1	NC_022582.1		CP006776	Streptococcus sp. I-P16, complete genome	1156433	Streptococcus sp. I-P16	Bacteria	Firmicutes	Lactobacillales	Streptococcaceae	Bacilli	Streptococcus
UP000027600	1160721	Ruminococcus bicirculans	GCA_000723465.1	NZ_HF545616.1 NZ_HF545617.1	NZ_HF545617.1	HF545616	Ruminococcus bicirculans chromosome I, complete genome	1160721	Ruminococcus bicirculans	Bacteria	Firmicutes	Clostridiales	Ruminococcaceae	Clostridia	Ruminococcus		Ruminococcus bicirculans chromosome II, complete genome (GenBank AC HF545617) is mapped to UP000027600.
UP000015561	1226298	actobacillus paracasei subsp paracasei JCM 8130	GCA_000829035.1	NZ_AP012541.1	NZ_AP012542.1	AP012541	Lactobacillus paracasei subsp. paracasei JCM 8130 DNA, complete genome	1226298	Lactobacillus paracasei subsp. paracasei JCM 8130	Bacteria	Firmicutes	Lactobacillales	Lactobacillaceae	Bacilli	Lactobacillus	Lactobacillus casei group
UP000011835	1254439	Bifidobacterium thermophilum RBL67	GCA_000347695.1	NC_020546.1		CP004346	Bifidobacterium thermophilum RBL67, complete genome	1254439	Bifidobacterium thermophilum RBL67	Bacteria	Actinobacteria	Bifidobacteriales	Bifidobacteriaceae	Actinobacteria	Bifidobacterium	Bifidobacterium thermophilum
UP000188305	1255690	Sphingobacterium faecium PCAi_F25	GCA_900163855.1	FUKX01000000		LK931720	Sphingobacterium sp. PM2-P1-29 genome assembly Sequencing method, scaffold BN1088_Contig_143	403776	Sphingobacterium sp. PM2-P1-29	Bacteria	Bacteroidetes	Sphingobacteriales	Sphingobacteriaceae	Sphingobacteriia	Sphingobacterium	Sphingobacterium faecium	reprensent by the protenome that has the highest BLAST score with it.
UP000018115	1262754	Bacteroides sp CAG:98	GCA_000438395.1	CBKJ01000000		CP008741	Bacteroides dorei isolate HS1_L_3_B_079, complete genome	357276	Bacteroides dorei	Bacteria	Bacteroidetes	Bacteroidales	Bacteroidaceae	Bacteroidia	Bacteroides	environmental samples	represented by the reference genome in the Bacteroides dorei cluster in rp-35. The GenBank sequence for assembly ID is got from WGS Sequence Set.
UP000019772	1268072	Paenibacillus sabinae T27	GCA_000612505.1	NZ_CP004078.1		CP004078	Paenibacillus sabinae T27, complete genome	1268072	Paenibacillus sabinae T27	Bacteria	Firmicutes	Bacillales	Paenibacillaceae	Bacilli	Paenibacillus	Paenibacillus sabinae
UP000014070	1295009	Methanomassiliicoccus intestinalis (strain Issoire-Mx1)	GCA_000404225.1	NC_021353.1		CP005934	Candidatus Methanomassiliicoccus intestinalis Issoire-Mx1, complete genome	1295009	Candidatus Methanomassiliicoccus intestinalis Issoire-Mx1	Archaea	Euryarchaeota	Methanomassiliicoccales	Methanomassiliicoccaceae	Thermoplasmata	Methanomassiliicoccus	Candidatus Methanomassiliicoccus intestinalis
UP000064844	1297617	Intestinimonas butyriciproducens	GCA_001454945.1	NZ_CP011307.1		CP011307	Intestinimonas butyriciproducens strain AF211, complete genome	1297617	Intestinimonas butyriciproducens	Bacteria	Firmicutes	Clostridiales	unclassified Clostridiales	Clostridia	Intestinimonas
UP000030089	1300227	Bifidobacterium longum subsp longum GT15	GCA_000772485.1	NZ_CP006741.1		CP006741	Bifidobacterium longum subsp. longum GT15, complete genome	1300227	Bifidobacterium longum subsp. longum GT15	Bacteria	Actinobacteria	Bifidobacteriales	Bifidobacteriaceae	Actinobacteria	Bifidobacterium	Bifidobacterium longum
UP000025226	1333848	Citrobacter freundii CFNIH1	GCA_000648515.1	NZ_CP007557.1	NZ_CP007558.1	CP007557	Citrobacter freundii CFNIH1, complete genome	1333848	Citrobacter freundii CFNIH1	Bacteria	Proteobacteria	Enterobacterales	Enterobacteriaceae	Gammaproteobacteria	Citrobacter	Citrobacter freundii complex
UP000028585	1344042	Enterococcus faecium T110	GCA_000737555.1	NZ_CP006030.1	NZ_CP006031.1	CP006030	Enterococcus faecium T110, complete genome	1344042	Enterococcus faecium T110	Bacteria	Firmicutes	Lactobacillales	Enterococcaceae	Bacilli	Enterococcus	Enterococcus faecium
UP000015924	1384484	Adlercreutzia equolifaciens DSM 19450	GCA_000478885.1	NC_022567.1		AP013105	Adlercreutzia equolifaciens DSM 19450 DNA, complete genome	1384484	Adlercreutzia equolifaciens DSM 19450	Bacteria	Actinobacteria	Eggerthellales	Eggerthellaceae	Coriobacteriia	Adlercreutzia	Adlercreutzia equolifaciens
UP000019336	1385940	Bifidobacterium breve JCM 7019	GCA_000569015.1	NZ_CP006713.1		CP006713	Bifidobacterium breve JCM 7019, complete genome	1385940	Bifidobacterium breve JCM 7019	Bacteria	Actinobacteria	Bifidobacteriales	Bifidobacteriaceae	Actinobacteria	Bifidobacterium	Bifidobacterium breve
UP000017161	1399116	Lactococcus lactis subsp lactis KLDS 4.0325	GCA_000479375.2	NC_022593.1	NC_022587.1	CP006766	Lactococcus lactis subsp. lactis KLDS 4.0325 chromosome, complete genome	1399116	Lactococcus lactis subsp. lactis KLDS 4.0325	Bacteria	Firmicutes	Lactobacillales	Streptococcaceae	Bacilli	Lactococcus	Lactococcus lactis
UP000024500	1415776	Streptococcus thermophilus TH1435	GCA_000521285.1	NZ_CM002369.1		CP000419	Streptococcus thermophilus LMD-9, complete genome	322159	Streptococcus thermophilus LMD-9	Bacteria	Firmicutes	Lactobacillales	Streptococcaceae	Bacilli	Streptococcus	Streptococcus thermophilus	Streptococcus thermophilus ASCC 1275, complete genome (GenBank AC CP006819 ) is mapped to UP000024500.
UP000030625	1447716	Bifidobacterium kashiwanohense PV20-2	GCA_000800455.1	NZ_CP007456.1		CP007456	Bifidobacterium kashiwanohense PV20-2, complete genome	1447716	Bifidobacterium kashiwanohense PV20-2	Bacteria	Actinobacteria	Bifidobacteriales	Bifidobacteriaceae	Actinobacteria	Bifidobacterium	Bifidobacterium kashiwanohense
UP000032417	1562970	Fermentimonas caenicola	GCA_000953535.1	NZ_LN515532.1		LN515532	Porphyromonadaceae bacterium ING2-E5B genome assembly E5B, chromosome : chrI	1562970	Fermentimonas caenicola	Bacteria	Bacteroidetes	Bacteroidales	Porphyromonadaceae	Bacteroidia	Fermentimonas
UP000198801	1855330	Megamonas sp Calf98-2	GCA_900110235.1	FOCY01000000		FP929048	Megamonas hypermegale ART12/1 draft genome	657316	Megamonas hypermegale ART12/1	Bacteria	Firmicutes	Selenomonadales	Selenomonadaceae	Negativicutes	Megamonas
