# Supplementary material for: Baseline human gut microbiota profile in healthy people and standard reporting template
Source: PLoS One. 2019 Sep 11;14(9):e0206484. doi: 10.1371/journal.pone.0206484 (PMC6738582; doi:10.1371/journal.pone.0206484)
Supplement: S5 Table — List of well-known gut pathogens that can be misidentified through metagenomics and hence require manual checking. (XLSX) [file pone.0206484.s009.xlsx]

## Sheet: Sheet1
species name	taxonomy id
Clostridioides difficile	1496
Clostridium botulinum	1491
Bacillus cytotoxicus	580165
Campylobacter jejuni	197
Vibrio cholerae	666
Shigella dysenteriae	622
Shigella flexneri	623
Shigella boydii	621
Shigella sonnei	624
Salmonella typhi	90370
Salmonella enterica subsp. enterica serovar Typhi	54388
Salmonella enterica subsp. enterica serovar Paratyphi A	210
Escherichia coli O157:H7	83334
