# Supplementary material for: Baseline human gut microbiota profile in healthy people and standard reporting template
Source: PLoS One. 2019 Sep 11;14(9):e0206484. doi: 10.1371/journal.pone.0206484 (PMC6738582; doi:10.1371/journal.pone.0206484)
Supplement: S6 Table — All the removed taxonomy IDs from NCBI-nt to create the Filtered-nt. (CSV) [file pone.0206484.s010.csv]

Taxonomy ID	Lineage	Scientific Name
1001001	unclassified	bacterium AhBYK2010RS-1
1001168	unclassified	bacterium EU103
1001532	unclassified	bacterium B5(2011)
1001535	other sequence	Cloning vector pGBT-PX
1001536	other sequence	Cloning vector pGBT-R14
1001537	other sequence	Cloning vector pGBT-R15
1001538	other sequence	Cloning vector pGBT-R16
1001539	other sequence	Cloning vector pGBT-RP2
1001540	other sequence	Cloning vector pT3TS-Cre
1001541	other sequence	Cloning vector pT3TS-Tol2
1002118	unclassified	bacterium MNFS-9
1002182	other sequence	Transformation vector PHP17042BAR
1002183	other sequence	Transformation vector PHP20754AO
1002663	unclassified	bacterium FS59(2011)
1003097	unclassified	bacterium BJSM1
1003098	unclassified	bacterium BJSM2
1003099	unclassified	bacterium BJSM3
1003100	unclassified	bacterium BJSM4
1003101	unclassified	bacterium BJSM5
1003102	unclassified	bacterium BJSM6
1003103	unclassified	bacterium BJSM7
1003104	unclassified	bacterium BJSM8
1003105	unclassified	bacterium BJSM9
1003152	unclassified	bacterium KTT-14
1003182	other sequence	Cloning vector pJTOOL-1
1003183	other sequence	Cloning vector pJTOOL-3
1003194	other sequence	Plasmid pMCBF1
1004373	unclassified	bacterium ART4
1004374	unclassified	glacial ice bacterium DRT20
1004559	other sequence	Cloning vector pCtrlki-kanMX6
1004560	other sequence	Cloning vector pCtFEM3ki-kanMX6
1004561	other sequence	Cloning vector pCtFLATAki-kanMX6
1004562	other sequence	Targeting vector pCtFEM3ki-spac323.08-kanMX6T
1004563	other sequence	Targeting vector pCtFLATAki-Pspac323.08-SalI-spac323.08(+)-kanMX6T
1004564	other sequence	Schizosaccharomyces pombe expression vector pFOX1-CHATA
1004564	other sequence	Schizosacchromyces pombe expression vector pFOX1-CHATA
1004564	other sequence	S. pombe expression vector pFOX1-CHATA
1004565	other sequence	Schizosaccharomyces pombe expression vector pFOX1-rpl701-HATA
1004565	other sequence	Schizosacchromyces pombe expression vector pFOX1-rpl701-HATA
1004565	other sequence	S. pombe expression vector pFOX1-rpl701-HATA
1004566	other sequence	Schizosaccharomyces pombe expression vector pFOX1-rpl702-HATA
1004566	other sequence	Schizosacchromyces pombe expression vector pFOX1-rpl702-HATA
1004566	other sequence	S. pombe expression vector pFOX1-rpl702-HATA
1004567	other sequence	Schizosaccharomyces pombe expression vector pFOX1-rpl703-HATA
1004567	other sequence	Schizosacchromyces pombe expression vector pFOX1-rpl703-HATA
1004567	other sequence	S. pombe expression vector pFOX1-rpl703-HATA
1004568	other sequence	Schizosaccharomyces pombe expression vector pFOX1-spcc16c4.05-HATA
1004568	other sequence	Schizosacchromyces pombe expression vector pFOX1-spcc16c4.05-HATA
1004568	other sequence	S. pombe expression vector pFOX1-spcc16c4.05-HATA
1004569	other sequence	Schizosaccharomyces pombe expression vector pFOX1-spcc16c4.19-HATA
1004569	other sequence	Schizosacchromyces pombe expression vector pFOX1-spcc16c4.19-HATA
1004569	other sequence	S. pombe expression vector pFOX1-spcc16c4.19-HATA
1004958	unclassified	bacterium LG
1005929	other sequence	PCR template vector pUG74
1005930	other sequence	PCR template vector pUG75
1005931	other sequence	Recombinase expression vector pSH68
100607	other sequence	Cloning vector pPK124
100610	other sequence	Integrative vector pWLG11
100611	other sequence	Integrative expression vector pWLG13
100612	other sequence	Integrative expression vector pWLG14
100613	other sequence	Expression shuttle vector pWLG30
100637	unclassified	Lactococcus lactis bacteriophage Q42
100637	unclassified	Lactococcus phage Q42
100638	unclassified	Lactococcus lactis bacteriophage Q44
100638	unclassified	Lactococcus phage Q44
100639	unclassified	Lactococcus lactis bacteriophage Q7
100639	unclassified	Lactococcus phage Q7
100640	unclassified	Lactococcus lactis bacteriophage eb1
100640	unclassified	Lactococcus phage eb1
1006588	unclassified	bacterium 5A-1
1006589	unclassified	bacterium 60E
1006590	unclassified	bacterium 6A-5
1006591	unclassified	bacterium 8D-7
100675	other sequence	Cloning vector pYanni1
100676	other sequence	Expression vector pIVET
1006967	unclassified	shoot metagenome
1007197	unclassified	bacterium YCG10
1007198	unclassified	bacterium YCG11
1007199	unclassified	bacterium YCG12
1007200	unclassified	bacterium YCG17
1007201	unclassified	bacterium YCG20
1007202	unclassified	bacterium YCG22
1007203	unclassified	bacterium YCG25
1007204	unclassified	bacterium YCG3
1007205	unclassified	bacterium YCG34
1007206	unclassified	bacterium YCG4
1007207	unclassified	bacterium YCG41
1007208	unclassified	bacterium YCG45
1007209	unclassified	bacterium YCG7
1007210	unclassified	bacterium YCG9
1007211	unclassified	bacterium YCT107
1007212	unclassified	bacterium YCT108
1007213	unclassified	bacterium YCT109
1007214	unclassified	bacterium YCT120
1007215	unclassified	bacterium YCT127
1007216	unclassified	bacterium YCT20
1007217	unclassified	bacterium YCT49
1007218	unclassified	bacterium YCT55
1007219	unclassified	bacterium YCT65
1007220	unclassified	bacterium YCT68
1007221	unclassified	bacterium YCT69
1007222	unclassified	bacterium YCT7
1007223	unclassified	bacterium YCT70
1007224	unclassified	bacterium YCT81
1007225	unclassified	bacterium YCT92
1007226	unclassified	bacterium YCY12
1007227	unclassified	bacterium YCY15
1007228	unclassified	bacterium YCY16
1007229	unclassified	bacterium YCY2
1007230	unclassified	bacterium YCY20
1007231	unclassified	bacterium YCY25
1007232	unclassified	bacterium YCY33
1007233	unclassified	bacterium YCY4
1007234	unclassified	bacterium YCY51
1007235	unclassified	bacterium YCY52
1007236	unclassified	bacterium YCY6
1007237	unclassified	bacterium YCY69
1007238	unclassified	bacterium YCY70
1007239	unclassified	bacterium YCY8
1007240	unclassified	bacterium YCY9
1007530	other sequence	Cloning vector pAAV-9(5)4xNRSE-CytbAS-hSyn-EGFP
1007530	other sequence	pAAV-9(5)4xNRSE-CytbAS-hSyn-EGFP cloning vector
1007531	other sequence	Cloning vector pAAV-9(5)hSyn-DsRed2N1-NRSEdsRNA
1007531	other sequence	pAAV-9(5)hSyn-DsRed2N1-NRSEdsRNA cloning vector
1007532	other sequence	Cloning vector pAAV-9(5)hSyn-EGFP-CytbAS-ohne-Not
1007532	other sequence	pAAV-9(5)hSyn-EGFP-CytbAS-ohne-Not cloning vector
1007533	other sequence	Cloning vector pAAV-9(5)hSyn-EGFP-NRSEdsRNA
1007533	other sequence	pAAV-9(5)hSyn-EGFP-NRSEdsRNA cloning vector
1007534	other sequence	Cloning vector pEGFP-N2-NRSE4x-ohne-CMV
1007534	other sequence	pEGFP-N2-NRSE4x-ohne-CMV cloning vector
1007535	other sequence	Cloning vector pEGPF-N2-NRSE4x
1007535	other sequence	pEGPF-N2-NRSE4x cloning vector
1007536	other sequence	Cloning vector pGEM4Z-U1-EGFP-RhoAtest1
1007536	other sequence	pGEM4Z-U1-EGFP-RhoAtest1 cloning vector
1007537	other sequence	Cloning vector pSUPER-hSyn-EGFP-NRSEdsRNA
1007537	other sequence	pSUPER-hSyn-EGFP-NRSEdsRNA cloning vector
1007538	other sequence	Cloning vector pSUPER-hSyn-EGFP-NRSEdsRNA-deltaH1
1007538	other sequence	pSUPER-hSyn-EGFP-NRSEdsRNA-deltaH1 cloning vector
1007539	other sequence	Recombinase expression vector pSH66
1007540	other sequence	Recombinase expression vector pSH67
1007541	other sequence	Recombinase expression vector pSH69
1007955	other sequence	Gateway vector pUGW1
1007956	other sequence	Gateway vector pUGW2
1007957	other sequence	Gateway vector pUGW3
1007958	other sequence	Gateway vector pUGW4
1007959	other sequence	Gateway vector pUGW5
1007960	other sequence	Gateway vector pUGW6
1007961	other sequence	Gateway vector pUGW8
1007962	other sequence	Gateway vector pUGW9
1007963	other sequence	Gateway vector pUGW11
1007964	other sequence	Gateway vector pUGW12
1007965	other sequence	Gateway vector pUGW14
1007966	other sequence	Gateway vector pUGW15
1007967	other sequence	Gateway vector pUGW17
1007968	other sequence	Gateway vector pUGW18
1007969	other sequence	Gateway vector pUGW20
1007970	other sequence	Gateway vector pUGW21
1007971	other sequence	Gateway vector pUGW23
1007972	other sequence	Gateway vector pUGW24
1007973	other sequence	Gateway vector pUGW26
1007974	other sequence	Gateway vector pUGW27
1007975	other sequence	Gateway vector pUGW33
1007976	other sequence	Gateway vector pUGW35
1007977	other sequence	Gateway vector pUGW41
1007978	other sequence	Gateway vector pUGW42
1007979	other sequence	Gateway vector pUGW44
1007980	other sequence	Gateway vector pUGW45
1007981	other sequence	Gateway vector pUGW51
1007982	other sequence	Gateway vector pUGW52
1007983	other sequence	Gateway vector pUGW54
1007984	other sequence	Gateway vector pUGW55
1007985	other sequence	Gateway vector pUGW60
1007986	other sequence	Gateway vector pUGW61
1007987	other sequence	Gateway vector pGWnY
1007988	other sequence	Gateway vector pnYGW
1007989	other sequence	Gateway vector pGWcY
1007990	other sequence	Gateway vector pcYGW
1008111	unclassified	bacterium LKS-118
1008112	unclassified	bacterium LKS-41
1008113	unclassified	bacterium LKS-AN-2
1008114	unclassified	bacterium LKS-AN-6
1008393	unclassified	haloalkaliphilic bacterium ACht6-2
1008394	unclassified	haloalkaliphilic bacterium ACht7
1008985	other sequence	ateway vector pUGW0
1008985	other sequence	Gateway vector pUGW0
1008991	other sequence	Xenopus transgenesis plasmid pDPCrtTA-TREG-HS4
1008992	other sequence	Xenopus transgenesis plasmid pDRTREdpTR-HS4
1009019	unclassified	endosymbiont of Bathymodiolus puteoserpentis
1009020	unclassified	endosymbiont of Bathymodiolus aff. thermophilus
1009021	unclassified	ectosymbiont of Rimicaris exoculata
100905	other sequence	Cloning vector pACN
1009513	unclassified	Streptococcus phage phi-m46.2
1009539	unclassified	bacterium KKc2
1009540	unclassified	bacterium KKc8
1009847	other sequence	Expression vector araC-pBAD-gusA-pBAV1k
1009848	other sequence	Expression vector lacI-T5-gusA-pBAV1k
1009849	other sequence	Expression vector lacI-T7-gusA-pBAV1k
1009850	other sequence	Expression vector lacI-ptac-gusA-pBAV1k
1009851	other sequence	Expression vector pp2.1-lacI-T5-gusA-specR-pp2.2-IMBB
1009881	unclassified	bacterium SCGC AAA071-B07
1009882	unclassified	bacterium SCGC AAA071-D13
1009883	unclassified	bacterium SCGC AAA071-D23
1009884	unclassified	bacterium SCGC AAA071-E13
1009885	unclassified	bacterium SCGC AAA071-G16
1009886	unclassified	bacterium SCGC AAA071-K16
1009887	unclassified	bacterium SCGC AAA071-K20
1009888	unclassified	bacterium SCGC AAA071-L10
1009889	unclassified	bacterium SCGC AAA071-N05
1009890	unclassified	bacterium SCGC AAA071-N11
1009891	unclassified	bacterium SCGC AAA071-N15
1009892	unclassified	bacterium SCGC AAA071-P03
1009893	unclassified	bacterium SCGC AAA074-C03
1009894	unclassified	bacterium SCGC AAA074-C06
1009895	unclassified	bacterium SCGC AAA074-C07
1009896	unclassified	bacterium SCGC AAA074-D08
1009897	unclassified	bacterium SCGC AAA074-E07
1009898	unclassified	bacterium SCGC AAA074-E11
1009899	unclassified	bacterium SCGC AAA074-E16
1009900	unclassified	bacterium SCGC AAA074-F08
1009901	unclassified	bacterium SCGC AAA074-I07
1009902	unclassified	bacterium SCGC AAA074-J04
1009903	unclassified	bacterium SCGC AAA074-J19
1009904	unclassified	bacterium SCGC AAA074-J23
1009905	unclassified	bacterium SCGC AAA074-L02
1009906	unclassified	bacterium SCGC AAA074-N08
1009907	unclassified	bacterium SCGC AAA074-N20
1009908	unclassified	bacterium SCGC AAA074-O20
1009909	unclassified	bacterium SCGC AAA074-P13
1009910	unclassified	bacterium SCGC AAA160-I17
1009911	unclassified	bacterium SCGC AAA163-D04
1009912	unclassified	bacterium SCGC AAA163-J17
1009913	unclassified	bacterium SCGC AAA166-G06
1009914	unclassified	bacterium SCGC AAA166-P03
1009915	unclassified	bacterium SCGC AAA202-N08
1009916	unclassified	bacterium SCGC AAA204-J06
1010613	unclassified	bacterium symbiont of Pliocardia sp. SKG-2011
1010772	unclassified	bacterium BLH-8E5
101365	other sequence	Cloning vector pJKS10
101366	other sequence	Cloning vector pJKS12
101367	other sequence	Cloning vector pJKS14
101368	other sequence	Cloning vector pJKS17
101369	other sequence	Cloning vector pJKS18
101370	other sequence	Cloning vector pJKS11
101371	other sequence	Cloning vector pJKS16
101372	other sequence	Cloning vector pJKS15
101373	other sequence	Expression vector pNam
101375	other sequence	Expression vector pViet
101390	other sequence	Cloning vector pJKS9
101481	other sequence	Expression vector FRMwg
101630	other sequence	Cloning vector pUNI50
101631	other sequence	Cloning vector pUNI60
101632	other sequence	Cloning vector pUNI70
101633	other sequence	Cloning vector pUNI55
101634	other sequence	Cloning vector pUNI65
101635	other sequence	Cloning vector pUNI75
101636	other sequence	Cloning vector pUNI(Amp)
101637	other sequence	Cloning vector pUNI(Amp)-AD
101638	other sequence	Cloning vector pUNI(Amp)-DBD
101639	other sequence	Cloning vector pUNI(Amp)-GFP
101640	other sequence	Cloning vector pUNI(Amp)-GST
101641	other sequence	Cloning vector pUNI(Amp)-HA3
101642	other sequence	Cloning vector pUNI(Amp)-MYC3
1016815	unclassified	bacterium petroYF5
1017185	unclassified	bacterium KSW1
101771	other sequence	Expression vector pZH3
101779	unclassified	Amazonian soil bacterium M14
101780	unclassified	Amazonian soil bacterium M16
101781	unclassified	Amazonian soil bacterium M19a
101782	unclassified	Amazonian soil bacterium M19b
101783	unclassified	Amazonian soil bacterium M1bc
101784	unclassified	Amazonian soil bacterium M22
101785	unclassified	Amazonian soil bacterium M25
101786	unclassified	Amazonian soil bacterium M29
101787	unclassified	Amazonian soil bacterium M33c
101788	unclassified	Amazonian soil bacterium M34
101789	unclassified	Amazonian soil bacterium M37b
101790	unclassified	Amazonian soil bacterium M38c
101791	unclassified	Amazonian soil bacterium M43
101792	unclassified	Amazonian soil bacterium M44c
101793	unclassified	Amazonian soil bacterium M49
101794	unclassified	Amazonian soil bacterium M4c
101795	unclassified	Amazonian soil bacterium M51a
101796	unclassified	Amazonian soil bacterium M51b
101797	unclassified	Amazonian soil bacterium M52
101798	unclassified	Amazonian soil bacterium M54
101799	unclassified	Amazonian soil bacterium M55
101800	unclassified	Amazonian soil bacterium M5
101801	unclassified	Amazonian soil bacterium M9
101802	unclassified	Amazonian soil bacterium P11
101803	unclassified	Amazonian soil bacterium P12c
101804	unclassified	Amazonian soil bacterium P13
101805	unclassified	Amazonian soil bacterium P15
101806	unclassified	Amazonian soil bacterium P17
101807	unclassified	Amazonian soil bacterium P18
101808	unclassified	Amazonian soil bacterium P19a
101809	unclassified	Amazonian soil bacterium P19b
101810	unclassified	Amazonian soil bacterium P1
101811	unclassified	Amazonian soil bacterium P21
101812	unclassified	Amazonian soil bacterium P24a
101813	unclassified	Amazonian soil bacterium P24bc
101814	unclassified	Amazonian soil bacterium P25ac
101815	unclassified	Amazonian soil bacterium P27
101816	unclassified	Amazonian soil bacterium P2
101817	unclassified	Amazonian soil bacterium P31
101818	unclassified	Amazonian soil bacterium P32
101819	unclassified	Amazonian soil bacterium P35
101820	unclassified	Amazonian soil bacterium P38
101821	unclassified	Amazonian soil bacterium P3b
101822	unclassified	Amazonian soil bacterium P40
101823	unclassified	Amazonian soil bacterium P43
101824	unclassified	Amazonian soil bacterium P46
101825	unclassified	Amazonian soil bacterium P48
101826	unclassified	Amazonian soil bacterium P50
101827	unclassified	Amazonian soil bacterium P79
101828	unclassified	Amazonian soil bacterium P7
101829	unclassified	Amazonian soil bacterium P80
101830	unclassified	Amazonian soil bacterium P8
101831	unclassified	Amazonian soil bacterium P9
101832	other sequence	Cloning vector pGEM-URA3
101833	other sequence	Cloning vector pGEM-HIS1
101834	other sequence	Cloning vector pRS-Arg4*SpeI
101857	other sequence	Cloning vector pLS3
101858	other sequence	Cloning vector pLS13
101936	other sequence	Shuttle vector pSLIRES11
102131	other sequence	Cloning vector pST76A-SceP
102132	other sequence	Cloning vector pST98-AS
102133	other sequence	Cloning vector pUC19RP12
102152	other sequence	Cloning vector pMG103
102153	other sequence	Cloning vector pMG105
102213	unclassified	bacterium I1
102224	other sequence	Cloning vector pRL51
102264	other sequence	IncW plasmid pSa
102335	unclassified	uncultured bacterium BMS1-05
102336	unclassified	uncultured bacterium BMS1-07
102337	unclassified	uncultured bacterium BMS1-10
102338	unclassified	uncultured bacterium BMS1-11
102339	unclassified	uncultured bacterium BMS1-12
102340	unclassified	uncultured bacterium BMS1-20
102341	unclassified	uncultured bacterium BMS1-25
102342	unclassified	uncultured bacterium BMS1-28
102343	unclassified	uncultured bacterium BMS1-37
102344	unclassified	uncultured bacterium BMS1-64
102345	unclassified	uncultured bacterium BMS1-76
102346	unclassified	uncultured bacterium D1-11
102347	unclassified	uncultured bacterium BOL-01
102348	unclassified	uncultured bacterium BOL-02
102349	unclassified	uncultured bacterium BOL-04
102350	unclassified	uncultured bacterium BOL-05
102351	unclassified	uncultured bacterium BOL-06
102352	unclassified	uncultured bacterium BOL-14
102353	unclassified	uncultured bacterium BOL-15
102354	unclassified	uncultured bacterium BOL-22
102355	unclassified	uncultured bacterium BOL-26
102356	unclassified	uncultured bacterium BOL-27
102357	unclassified	uncultured bacterium BOL-116
102358	unclassified	uncultured bacterium BOL-118
102359	unclassified	uncultured bacterium BOL-126
102360	unclassified	uncultured bacterium BOL-130
102361	unclassified	uncultured bacterium BOL-134
102362	unclassified	uncultured bacterium BOL-162
102363	unclassified	uncultured bacterium BOL-173
102364	unclassified	uncultured bacterium BOL-176
102365	unclassified	uncultured bacterium BOL-177
102366	unclassified	uncultured bacterium BOL-195
102367	unclassified	uncultured bacterium CA1-01
102368	unclassified	uncultured bacterium CA1-02
102369	unclassified	uncultured bacterium CA1-03
102370	unclassified	uncultured bacterium CA1-04
102371	unclassified	uncultured bacterium CA1-06
102372	unclassified	uncultured bacterium CA1-17
102373	unclassified	uncultured bacterium CA1-22
102374	unclassified	uncultured bacterium CA1-114
102375	unclassified	uncultured bacterium CA1-115
102376	unclassified	uncultured bacterium CA1-183
102377	unclassified	uncultured bacterium CA1-191
102378	unclassified	uncultured bacterium LL-01
102379	unclassified	uncultured bacterium LL-02
102380	unclassified	uncultured bacterium LL-12
102381	unclassified	uncultured bacterium LL-19
102382	unclassified	uncultured bacterium LL-20
102383	unclassified	uncultured bacterium LL-22
102385	unclassified	uncultured bacterium LL-27
102386	unclassified	uncultured bacterium LL-31
102387	unclassified	uncultured bacterium OP-01
102388	unclassified	uncultured bacterium 1A-04
102389	unclassified	uncultured bacterium 1A-07
102390	unclassified	uncultured bacterium BMS_10
102391	unclassified	uncultured bacterium BMS_29
102392	unclassified	uncultured bacterium BMS_6
102539	unclassified	agricultural soil bacterium SI-1
102540	unclassified	agricultural soil bacterium SI-2
102541	unclassified	agricultural soil bacterium SI-3
102542	unclassified	agricultural soil bacterium SI-4
102543	unclassified	agricultural soil bacterium SI-5
102544	unclassified	agricultural soil bacterium SI-8
102545	unclassified	agricultural soil bacterium SI-10
102546	unclassified	agricultural soil bacterium SI-11
102547	unclassified	agricultural soil bacterium SI-12
102548	unclassified	agricultural soil bacterium SI-13
102549	unclassified	agricultural soil bacterium SI-14
102550	unclassified	agricultural soil bacterium SI-15
102551	unclassified	agricultural soil bacterium SI-16
102552	unclassified	agricultural soil bacterium SI-17
102553	unclassified	rhizosphere soil bacterium RSI-18
102554	unclassified	rhizosphere soil bacterium RSI-19
102555	unclassified	rhizosphere soil bacterium RSI-20
102556	unclassified	rhizosphere soil bacterium RSI-21
102557	unclassified	rhizosphere soil bacterium RSI-22
102558	unclassified	rhizosphere soil bacterium RSI-23
102559	unclassified	rhizosphere soil bacterium RSI-24
102560	unclassified	rhizosphere soil bacterium RSI-25
102561	unclassified	rhizosphere soil bacterium RSI-26
102562	unclassified	rhizosphere soil bacterium RSI-27
102563	unclassified	rhizosphere soil bacterium RSI-28
102564	unclassified	rhizosphere soil bacterium RSI-29
102565	unclassified	rhizosphere soil bacterium RSI-30
102566	unclassified	rhizosphere soil bacterium RSI-31
102567	unclassified	rhizosphere soil bacterium RSI-32
102568	unclassified	rhizosphere soil bacterium RSI-33
102569	unclassified	rhizosphere soil bacterium RSI-34
102570	unclassified	rhizosphere soil bacterium RSI-35
102571	unclassified	rhizosphere soil bacterium RSI-36
102572	unclassified	rhizosphere soil bacterium RSI-37
102573	unclassified	rhizosphere soil bacterium RSI-38
102574	unclassified	rhizosphere soil bacterium RSI-39
102651	other sequence	Cloning vector pRS4110
102652	other sequence	Cloning vector pRS4210
102653	other sequence	Cloning vector pRS4213
102682	other sequence	Expression vector pJN105
102687	other sequence	Cloning vector pCL
1027256	other sequence	Expression vector NWTX_GW
1027257	other sequence	Expression vector NX32_GW
1027258	other sequence	Expression vector NX33_GW
1027259	other sequence	Expression vector XN21_GW
1027260	other sequence	Expression vector XN22_GW
1027261	other sequence	Expression vector XNWT_GW
1027262	other sequence	Expression vector pMetYC_GW
1027271	unclassified	Candidatus Poribacteria bacterium WGA-4C
1027271	unclassified	Candidatus Poribacteria sp. WGA-4C
1027272	unclassified	bacterium C37
1027410	unclassified	Vibrio phage VH-P22
10283	unidentified	unidentified poxvirus
1028764	other sequence	Cloning vector HPdO
1028765	other sequence	Cloning vector pJC126b
1028788	unclassified	Streptococcus phi-m46.1-like phage MB56Spyo045
102887	other sequence	Expression vector unc-68:GFP
102888	other sequence	Expression vector unc-68:GFP(1-8)
102889	other sequence	Expression vector unc-68:GFP(P)
102901	other sequence	Cloning vector pDC123
102902	other sequence	Reporter plasmid pGAS-Luc
10291	unidentified	unidentified entomopoxvirus
1029635	other sequence	Expression vector LIC-pDEST-LC1
1029636	other sequence	Expression vector LIC-pDEST-LC2
1029637	other sequence	Expression vector LIC-pIVEX-LC1
1029638	other sequence	Expression vector LIC-pIVEX-LC2
1029639	other sequence	Expression vector LIC-pKLAC-LC1
1029640	other sequence	Expression vector LIC-pKLAC-LC2
1029641	other sequence	Expression vector LIC-pLEXSY-LC1
1029642	other sequence	Expression vector LIC-pLEXSY-LC2
1029643	other sequence	Expression vector LIC-pPICZ-LC1
1029644	other sequence	Expression vector LIC-pPICZ-LC2
1029987	unclassified	bacterium OC
1030045	unclassified	bacterium 1/10/17
1030046	unclassified	bacterium 1/3/17
1030047	unclassified	bacterium 1/3/20
1030048	unclassified	bacterium 1/3/6
1030049	unclassified	bacterium 1/4/3
1030050	unclassified	bacterium 129
1030051	unclassified	bacterium 14
1030052	unclassified	bacterium 15as
1030053	unclassified	bacterium 2/1/22
1030054	unclassified	bacterium 2/18
1030055	unclassified	bacterium 2/2/3/4
1030056	unclassified	bacterium 2/2/5/24
1030057	unclassified	bacterium 2/2/5/25
1030058	unclassified	bacterium 2/3
1030059	unclassified	bacterium 2/4/20
1030060	unclassified	bacterium 2/5
1030061	unclassified	bacterium 2/8/29
1030062	unclassified	bacterium 21
1030063	unclassified	bacterium 24
1030064	unclassified	bacterium 26
1030065	unclassified	bacterium 4/27
1030066	unclassified	bacterium 4/28
1030067	unclassified	bacterium 4/3/3
1030068	unclassified	bacterium 4/5/18
1030069	unclassified	bacterium 42
1030070	unclassified	bacterium 453a_as
1030071	unclassified	bacterium 453b_as
1030072	unclassified	bacterium 5/21
1030073	unclassified	bacterium 5/44
1030074	unclassified	bacterium 5/72
1030075	unclassified	bacterium 51
1030076	unclassified	bacterium 54
1030077	unclassified	bacterium 5_25as
1030078	unclassified	bacterium 5as
1030079	unclassified	bacterium 6/1/1
1030080	unclassified	bacterium 6/1/14
1030081	unclassified	bacterium 6/1/6
1030082	unclassified	bacterium 6/1/8
1030083	unclassified	bacterium 6/2/1
1030084	unclassified	bacterium 73
1030085	unclassified	bacterium 74
1030086	unclassified	bacterium 8
1030112	unclassified	bacterium 110(2011)
1030113	unclassified	bacterium 64(2011)
1030427	unclassified	bacterium bg05
1031225	unclassified	bacterium FCC13
1031226	unclassified	bacterium FCC198
1031227	unclassified	bacterium FCC42
1031228	unclassified	bacterium FCC52
1031229	unclassified	bacterium FCC9
1031230	unclassified	bacterium LRC12
1031231	unclassified	bacterium LRC70
1031331	other sequence	Expression vector pLoxGentrc
1032408	other sequence	Cloning vector pCASP1::NLS:GFP:GUS
1032409	other sequence	Cloning vector pCASP2::NLS:GFP:GUS
1032410	other sequence	Cloning vector pCASP4::NLS:GFP:GUS
1032411	other sequence	Cloning vector pCASP5::CASP5:GFP
1032412	other sequence	Cloning vector pCASP1::CASP1:GFP
1032413	other sequence	Cloning vector pCASP3::CASP3:GFP
1032414	other sequence	Cloning vector pCASP2::CASP2:GFP
1032415	other sequence	Cloning vector p35S::CASP4:GFP
1032416	other sequence	Cloning vector p35S::CASP5:GFP
1032417	other sequence	Cloning vector p35S::CASP1:GFP
1032418	other sequence	Cloning vector p35S::CASP3:GFP
1032419	other sequence	Cloning vector p35S::CASP2:GFP
1032420	other sequence	Cloning vector pCASP1::CASP1:mTurquoise
1032421	other sequence	Cloning vector pScarecrow::CASP4:mCherry
1032422	other sequence	Cloning vector pScarecrow::CASP1:mCherry
1032423	other sequence	Cloning vector pScarecrow::CASP2:mCherry
1032424	other sequence	Cloning vector pScarecrow::CASP3:mCherry
1032425	other sequence	Cloning vector pCASP1::BOR1sst:Citrine
103250	unclassified	bacterium DCE29
103251	unclassified	bacterium DCE36
103252	unclassified	bacterium DCEH2
103255	unclassified	bacterium DCE10
103256	unclassified	bacterium DCE25
1032622	other sequence	Expression vector pST106
1032696	unclassified	bromate-reducing bacterium AUS11
1032699	unclassified	bromate-reducing bacterium AUS24
1032700	unclassified	bromate-reducing bacterium WC19
1032701	unclassified	bromate-reducing bacterium WC20
1032703	unclassified	bromate-reducing bacterium B2
1032704	unclassified	bromate-reducing bacterium B9
1032705	unclassified	bromate-reducing bacterium B10
1032706	unclassified	bromate-reducing bacterium B11
1032707	unclassified	bromate-reducing bacterium B15
103324	unclassified	uncultured Gram-positive bacterium TIHP368-67
103325	unclassified	uncultured Gram-positive bacterium TIHP368-02
1033324	unclassified	marine sediment bacterium BB0608_2216_1.1_1G0
1033325	unclassified	marine sediment bacterium BB0608_2216_1.1_2G0
1033326	unclassified	marine sediment bacterium BB0608_2216_1.1_2S0
1033327	unclassified	marine sediment bacterium BB0608_2216_1.1_3G0
1033328	unclassified	marine sediment bacterium BB0608_2216_1.1_4G0
1033329	unclassified	marine sediment bacterium BB0608_2216_1.1_5S0
1033330	unclassified	marine sediment bacterium BB0608_2216_1.1_7S0
1033331	unclassified	marine sediment bacterium BB0608_2216_1.2_10G0
1033332	unclassified	marine sediment bacterium BB0608_2216_1.2_11G0
1033333	unclassified	marine sediment bacterium BB0608_2216_1.2_12G0
1033334	unclassified	marine sediment bacterium BB0608_2216_1.2_14G0
1033335	unclassified	marine sediment bacterium BB0608_2216_1.2_2S0
1033336	unclassified	marine sediment bacterium BB0608_2216_1.2_3S0
1033337	unclassified	marine sediment bacterium BB0608_2216_1.2_4G0
1033338	unclassified	marine sediment bacterium BB0608_2216_1.2_5G0
1033339	unclassified	marine sediment bacterium BB0608_2216_1.2_5S0
1033340	unclassified	marine sediment bacterium BB0608_2216_1.2_6S0
1033341	unclassified	marine sediment bacterium BB0608_2216_1.2_7G0
1033342	unclassified	marine sediment bacterium BB0608_2216_1.2_8S0
1033343	unclassified	marine sediment bacterium BB0608_2216_1.2_9G0
1033344	unclassified	marine sediment bacterium BB0608_2216_2.1_11G0
1033345	unclassified	marine sediment bacterium BB0608_2216_2.1_3G0
1033346	unclassified	marine sediment bacterium BB0608_2216_2.1_3S0
1033347	unclassified	marine sediment bacterium BB0608_2216_2.1_4G0
1033348	unclassified	marine sediment bacterium BB0608_2216_2.1_4S0
1033349	unclassified	marine sediment bacterium BB0608_2216_2.1_6G0
1033350	unclassified	marine sediment bacterium BB0608_2216_2.1_6S0
1033351	unclassified	marine sediment bacterium BB0608_2216_2.1_7S0
1033352	unclassified	marine sediment bacterium BB0608_2216_2.1_8G0
1033353	unclassified	marine sediment bacterium BB0608_2216_2.1_8S0
1033354	unclassified	marine sediment bacterium BB0608_2216_2.2_10G0
1033355	unclassified	marine sediment bacterium BB0608_2216_2.2_1G0
1033356	unclassified	marine sediment bacterium BB0608_2216_2.2_4G0
1033357	unclassified	marine sediment bacterium BB0608_2216_2.2_6G0
1033358	unclassified	marine sediment bacterium BB0608_2216_2.2_8G0
1033359	unclassified	marine sediment bacterium BB0608_2216_2.2_9G0
1033360	unclassified	marine sediment bacterium BB0608_2216_3.1_2G0
1033361	unclassified	marine sediment bacterium BB0608_2216_3.1_3S0
1033362	unclassified	marine sediment bacterium BB0608_2216_3.1_4G0
1033363	unclassified	marine sediment bacterium BB0608_2216_3.1_5S0
1033364	unclassified	marine sediment bacterium BB0608_2216_3.1_6S0
1033365	unclassified	marine sediment bacterium BB0608_2216_3.2_10G0
1033366	unclassified	marine sediment bacterium BB0608_2216_3.2_1S0
1033367	unclassified	marine sediment bacterium BB0608_2216_3.2_3G0
1033368	unclassified	marine sediment bacterium BB0608_2216_3.2_3S0
1033369	unclassified	marine sediment bacterium BB0608_2216_3.2_4G0
1033370	unclassified	marine sediment bacterium BB0608_2216_3.2_4S0
1033371	unclassified	marine sediment bacterium BB0608_2216_3.2_5S0
1033372	unclassified	marine sediment bacterium BB0608_2216_3.2_6S0
1033373	unclassified	marine sediment bacterium BB0608_2216_3.2_7S0
1033374	unclassified	marine sediment bacterium BB0608_2216_3.2_8G0
1033375	unclassified	marine sediment bacterium BB0608_2216_3.2_8S0
1033376	unclassified	marine sediment bacterium BB0608_2216_4.1_2S0
1033377	unclassified	marine sediment bacterium BB0608_2216_4.1_4S0
1033378	unclassified	marine sediment bacterium BB0608_2216_4.1_5S0
1033379	unclassified	marine sediment bacterium BB0608_2216_4.1_6S0
1033380	unclassified	marine sediment bacterium BB0608_2216_4.1_8S0
1033381	unclassified	marine sediment bacterium BB0608_2216_4.2_10G0
1033382	unclassified	marine sediment bacterium BB0608_2216_4.2_1S0
1033383	unclassified	marine sediment bacterium BB0608_2216_4.2_2G0
1033384	unclassified	marine sediment bacterium BB0608_2216_4.2_2S0
1033385	unclassified	marine sediment bacterium BB0608_2216_4.2_3S0
1033386	unclassified	marine sediment bacterium BB0608_2216_4.2_4G0
1033387	unclassified	marine sediment bacterium BB0608_2216_4.2_4S0
1033388	unclassified	marine sediment bacterium BB0608_2216_4.2_6G0
1033389	unclassified	marine sediment bacterium BB0608_2216_4.2_7G0
1033390	unclassified	marine sediment bacterium BB0608_2216_4.2_8G0
1033391	unclassified	marine sediment bacterium BB0608_2216_4.2_9G0
1033392	unclassified	marine sediment bacterium BB0608_2216_5.1_12G0
1033393	unclassified	marine sediment bacterium BB0608_2216_5.1_1G0
1033394	unclassified	marine sediment bacterium BB0608_2216_5.1_1S0
1033395	unclassified	marine sediment bacterium BB0608_2216_5.1_2G0
1033396	unclassified	marine sediment bacterium BB0608_2216_5.1_3G0
1033397	unclassified	marine sediment bacterium BB0608_2216_5.1_4G0
1033398	unclassified	marine sediment bacterium BB0608_2216_5.1_5G0
1033399	unclassified	marine sediment bacterium BB0608_2216_5.1_6G0
1033400	unclassified	marine sediment bacterium BB0608_2216_5.1_6S0
1033401	unclassified	marine sediment bacterium BB0608_2216_5.1_7G0
1033402	unclassified	marine sediment bacterium BB0608_2216_5.1_8G0
1033403	unclassified	marine sediment bacterium BB0608_2216_5.1_8S0
1033404	unclassified	marine sediment bacterium BB0608_2216_5.2_11G0
1033405	unclassified	marine sediment bacterium BB0608_2216_5.2_12G0
1033406	unclassified	marine sediment bacterium BB0608_2216_5.2_13G0
1033407	unclassified	marine sediment bacterium BB0608_2216_5.2_15G0
1033408	unclassified	marine sediment bacterium BB0608_2216_5.2_16G0
1033409	unclassified	marine sediment bacterium BB0608_2216_5.2_1S0
1033410	unclassified	marine sediment bacterium BB0608_2216_5.2_4G0
1033411	unclassified	marine sediment bacterium BB0608_2216_5.2_8G0
1033412	unclassified	marine sediment bacterium BB0608_2216_6.1_2G0
1033413	unclassified	marine sediment bacterium BB0608_2216_6.1_2S0
1033414	unclassified	marine sediment bacterium BB0608_2216_6.1_3G0
1033415	unclassified	marine sediment bacterium BB0608_2216_6.1_3S0
1033416	unclassified	marine sediment bacterium BB0608_2216_6.1_4S0
1033417	unclassified	marine sediment bacterium BB0608_2216_6.1_5G0
1033418	unclassified	marine sediment bacterium BB0608_2216_6.1_6G0
1033419	unclassified	marine sediment bacterium BB0608_2216_6.2_11G0
1033420	unclassified	marine sediment bacterium BB0608_2216_6.2_12G0
1033421	unclassified	marine sediment bacterium BB0608_2216_6.2_2S0
1033422	unclassified	marine sediment bacterium BB0608_2216_6.2_3G0
1033423	unclassified	marine sediment bacterium BB0608_2216_6.2_3S0
1033424	unclassified	marine sediment bacterium BB0608_2216_6.2_5G0
1033425	unclassified	marine sediment bacterium BB0608_2216_6.2_6G0
1033426	unclassified	marine sediment bacterium BB0608_2216_7.1_13G0
1033427	unclassified	marine sediment bacterium BB0608_2216_7.1_17G0
1033428	unclassified	marine sediment bacterium BB0608_2216_7.1_18G0
1033429	unclassified	marine sediment bacterium BB0608_2216_7.1_19G0
1033430	unclassified	marine sediment bacterium BB0608_2216_7.1_1S0
1033431	unclassified	marine sediment bacterium BB0608_2216_7.1_2S0
1033432	unclassified	marine sediment bacterium BB0608_2216_7.1_3G0
1033433	unclassified	marine sediment bacterium BB0608_2216_7.1_5G0
1033434	unclassified	marine sediment bacterium BB0608_2216_7.1_6S0
1033435	unclassified	marine sediment bacterium BB0608_2216_7.1_8G0
1033436	unclassified	marine sediment bacterium BB0608_2216_7.2_10G0
1033437	unclassified	marine sediment bacterium BB0608_2216_7.2_11G0
1033438	unclassified	marine sediment bacterium BB0608_2216_7.2_13G0
1033439	unclassified	marine sediment bacterium BB0608_2216_7.2_14G0
1033440	unclassified	marine sediment bacterium BB0608_2216_7.2_16G0
1033441	unclassified	marine sediment bacterium BB0608_2216_7.2_19G0
1033442	unclassified	marine sediment bacterium BB0608_2216_7.2_2S0
1033443	unclassified	marine sediment bacterium BB0608_2216_7.2_4G0
1033444	unclassified	marine sediment bacterium BB0608_2216_7.2_4S0
1033445	unclassified	marine sediment bacterium BB0608_2216_7.2_5G0
1033446	unclassified	marine sediment bacterium BB0608_2216_7.2_7G0
1033447	unclassified	marine sediment bacterium BB0608_2216_8.1_10G0
1033448	unclassified	marine sediment bacterium BB0608_2216_8.1_2G0
1033449	unclassified	marine sediment bacterium BB0608_2216_8.1_2S0
1033450	unclassified	marine sediment bacterium BB0608_2216_8.1_3G0
1033451	unclassified	marine sediment bacterium BB0608_2216_8.1_3S0
1033452	unclassified	marine sediment bacterium BB0608_2216_8.1_4S0
1033453	unclassified	marine sediment bacterium BB0608_2216_8.1_6S0
1033454	unclassified	marine sediment bacterium BB0608_2216_8.1_7G0
1033455	unclassified	marine sediment bacterium BB0608_2216_8.1_8G0
1033456	unclassified	marine sediment bacterium BB0608_2216_8.2_1G0
1033457	unclassified	marine sediment bacterium BB0608_2216_8.2_3S0
1033458	unclassified	marine sediment bacterium BB0608_2216_8.2_4S0
1033459	unclassified	marine sediment bacterium BB0608_2216_8.2_5S0
1033460	unclassified	marine sediment bacterium BB0608_2216_8.2_6G0
1033461	unclassified	marine sediment bacterium BB0608_2216_8.2_7S0
1033462	unclassified	marine sediment bacterium BB0608_2216_9.1_1G0
1033463	unclassified	marine sediment bacterium BB0608_2216_9.1_3G0
1033464	unclassified	marine sediment bacterium BB0608_2216_9.1_5G0
1033465	unclassified	marine sediment bacterium BB0608_2216_9.1_6G0
1033466	unclassified	marine sediment bacterium BB0608_2216_9.1_7G0
1033467	unclassified	marine sediment bacterium BB0608_2216_9.2_1G0
1033468	unclassified	marine sediment bacterium BB0608_2216_9.2_6G0
1033469	unclassified	marine sediment bacterium BB0608_AND_1.1_1G0
1033470	unclassified	marine sediment bacterium BB0608_AND_1.1_2G0
1033471	unclassified	marine sediment bacterium BB0608_AND_1.1_3G0
1033472	unclassified	marine sediment bacterium BB0608_AND_1.1_3S0
1033473	unclassified	marine sediment bacterium BB0608_AND_1.1_4G0
1033474	unclassified	marine sediment bacterium BB0608_AND_1.1_4S0
1033475	unclassified	marine sediment bacterium BB0608_AND_1.1_5G0
1033476	unclassified	marine sediment bacterium BB0608_AND_1.1_5S0
1033477	unclassified	marine sediment bacterium BB0608_AND_1.1_6S0
1033478	unclassified	marine sediment bacterium BB0608_AND_1.1_7S0
1033479	unclassified	marine sediment bacterium BB0608_AND_1.1_8S0
1033480	unclassified	marine sediment bacterium BB0608_AND_1.1_9S0
1033481	unclassified	marine sediment bacterium BB0608_AND_1.2_1G0
1033482	unclassified	marine sediment bacterium BB0608_AND_1.2_1S0
1033483	unclassified	marine sediment bacterium BB0608_AND_1.2_2G0
1033484	unclassified	marine sediment bacterium BB0608_AND_1.2_2S0
1033485	unclassified	marine sediment bacterium BB0608_AND_1.2_2S10
1033486	unclassified	marine sediment bacterium BB0608_AND_1.2_3G10
1033487	unclassified	marine sediment bacterium BB0608_AND_1.2_3S0
1033488	unclassified	marine sediment bacterium BB0608_AND_1.2_5G0
1033489	unclassified	marine sediment bacterium BB0608_AND_1.2_5S0
1033490	unclassified	marine sediment bacterium BB0608_AND_1.2_6S0
1033491	unclassified	marine sediment bacterium BB0608_AND_1.2_7S0
1033492	unclassified	marine sediment bacterium BB0608_AND_2.1_11S0
1033493	unclassified	marine sediment bacterium BB0608_AND_2.1_1G0
1033494	unclassified	marine sediment bacterium BB0608_AND_2.1_1S0
1033495	unclassified	marine sediment bacterium BB0608_AND_2.1_1S10
1033496	unclassified	marine sediment bacterium BB0608_AND_2.1_2G0
1033497	unclassified	marine sediment bacterium BB0608_AND_2.1_2S0
1033498	unclassified	marine sediment bacterium BB0608_AND_2.1_3G0
1033499	unclassified	marine sediment bacterium BB0608_AND_2.1_3G10
1033500	unclassified	marine sediment bacterium BB0608_AND_2.1_3S10
1033501	unclassified	marine sediment bacterium BB0608_AND_2.1_4G0
1033502	unclassified	marine sediment bacterium BB0608_AND_2.1_4S0
1033503	unclassified	marine sediment bacterium BB0608_AND_2.1_6G0
1033504	unclassified	marine sediment bacterium BB0608_AND_2.1_8S0
1033505	unclassified	marine sediment bacterium BB0608_AND_2.2_1S0
1033506	unclassified	marine sediment bacterium BB0608_AND_2.2_2G0
1033507	unclassified	marine sediment bacterium BB0608_AND_2.2_3S0
1033508	unclassified	marine sediment bacterium BB0608_AND_2.2_4S0
1033509	unclassified	marine sediment bacterium BB0608_AND_2.2_6S0
1033510	unclassified	marine sediment bacterium BB0608_AND_3.1_1G0
1033511	unclassified	marine sediment bacterium BB0608_AND_3.1_2G0
1033512	unclassified	marine sediment bacterium BB0608_AND_3.1_3G0
1033513	unclassified	marine sediment bacterium BB0608_AND_3.1_5G0
1033514	unclassified	marine sediment bacterium BB0608_AND_3.1_6G0
1033515	unclassified	marine sediment bacterium BB0608_AND_3.1_6S0
1033516	unclassified	marine sediment bacterium BB0608_AND_3.2_1S9
1033517	unclassified	marine sediment bacterium BB0608_AND_3.2_2G0
1033518	unclassified	marine sediment bacterium BB0608_AND_3.2_2S9
1033519	unclassified	marine sediment bacterium BB0608_AND_3.2_3S10
1033520	unclassified	marine sediment bacterium BB0608_AND_3.2_3S9
1033521	unclassified	marine sediment bacterium BB0608_AND_3.2_4G0
1033522	unclassified	marine sediment bacterium BB0608_AND_3.2_4S0
1033523	unclassified	marine sediment bacterium BB0608_AND_3.2_5G0
1033524	unclassified	marine sediment bacterium BB0608_AND_3.2_5S0
1033525	unclassified	marine sediment bacterium BB0608_AND_3.2_5S10
1033526	unclassified	marine sediment bacterium BB0608_AND_3.2_6G0
1033527	unclassified	marine sediment bacterium BB0608_AND_3.2_7S0
1033528	unclassified	marine sediment bacterium BB0608_AND_4.1_10G0
1033529	unclassified	marine sediment bacterium BB0608_AND_4.1_1G0
1033530	unclassified	marine sediment bacterium BB0608_AND_4.1_1G10
1033531	unclassified	marine sediment bacterium BB0608_AND_4.1_1S0
1033532	unclassified	marine sediment bacterium BB0608_AND_4.1_1S10
1033533	unclassified	marine sediment bacterium BB0608_AND_4.1_2G0
1033534	unclassified	marine sediment bacterium BB0608_AND_4.1_3G0
1033535	unclassified	marine sediment bacterium BB0608_AND_4.1_3S0
1033536	unclassified	marine sediment bacterium BB0608_AND_4.1_4G0
1033537	unclassified	marine sediment bacterium BB0608_AND_4.1_5G0
1033538	unclassified	marine sediment bacterium BB0608_AND_4.1_5S0
1033539	unclassified	marine sediment bacterium BB0608_AND_4.1_6G0
1033540	unclassified	marine sediment bacterium BB0608_AND_4.1_7G0
1033541	unclassified	marine sediment bacterium BB0608_AND_4.1_7S0
1033542	unclassified	marine sediment bacterium BB0608_AND_4.1_8G0
1033543	unclassified	marine sediment bacterium BB0608_AND_4.1_9G0
1033544	unclassified	marine sediment bacterium BB0608_AND_4.2_1S0
1033545	unclassified	marine sediment bacterium BB0608_AND_4.2_1S10
1033546	unclassified	marine sediment bacterium BB0608_AND_4.2_2G0
1033547	unclassified	marine sediment bacterium BB0608_AND_4.2_2S0
1033548	unclassified	marine sediment bacterium BB0608_AND_4.2_3G0
1033549	unclassified	marine sediment bacterium BB0608_AND_4.2_3S0
1033550	unclassified	marine sediment bacterium BB0608_AND_4.2_4G0
1033551	unclassified	marine sediment bacterium BB0608_AND_4.2_6S0
1033552	unclassified	marine sediment bacterium BB0608_AND_5.1_1G0
1033553	unclassified	marine sediment bacterium BB0608_AND_5.1_2G0
1033554	unclassified	marine sediment bacterium BB0608_AND_5.1_3S0
1033555	unclassified	marine sediment bacterium BB0608_AND_5.1_4G0
1033556	unclassified	marine sediment bacterium BB0608_AND_5.1_5G0
1033557	unclassified	marine sediment bacterium BB0608_AND_5.1_5S0
1033558	unclassified	marine sediment bacterium BB0608_AND_5.1_7G0
1033559	unclassified	marine sediment bacterium BB0608_AND_5.1_8G0
1033560	unclassified	marine sediment bacterium BB0608_AND_5.1_8S0
1033561	unclassified	marine sediment bacterium BB0608_AND_5.2_11G0
1033562	unclassified	marine sediment bacterium BB0608_AND_5.2_14G0
1033563	unclassified	marine sediment bacterium BB0608_AND_5.2_1S10
1033564	unclassified	marine sediment bacterium BB0608_AND_5.2_1S9
1033565	unclassified	marine sediment bacterium BB0608_AND_5.2_2S10
1033566	unclassified	marine sediment bacterium BB0608_AND_5.2_6S0
1033567	unclassified	marine sediment bacterium BB0608_AND_5.2_7S0
1033568	unclassified	marine sediment bacterium BB0608_AND_5.2_8G0
1033569	unclassified	marine sediment bacterium BB0608_AND_6.1_1G0
1033570	unclassified	marine sediment bacterium BB0608_AND_6.1_1S0
1033571	unclassified	marine sediment bacterium BB0608_AND_6.1_1S10
1033572	unclassified	marine sediment bacterium BB0608_AND_6.1_2G0
1033573	unclassified	marine sediment bacterium BB0608_AND_6.1_2S0
1033574	unclassified	marine sediment bacterium BB0608_AND_6.1_3G0
1033575	unclassified	marine sediment bacterium BB0608_AND_6.1_3S0
1033576	unclassified	marine sediment bacterium BB0608_AND_6.1_4G0
1033577	unclassified	marine sediment bacterium BB0608_AND_6.1_4S0
1033578	unclassified	marine sediment bacterium BB0608_AND_6.1_5G0
1033579	unclassified	marine sediment bacterium BB0608_AND_6.1_6G0
1033580	unclassified	marine sediment bacterium BB0608_AND_6.1_7S0
1033581	unclassified	marine sediment bacterium BB0608_AND_6.1_8G0
1033582	unclassified	marine sediment bacterium BB0608_AND_6.1_9G0
1033583	unclassified	marine sediment bacterium BB0608_AND_6.2_14G0
1033584	unclassified	marine sediment bacterium BB0608_AND_6.2_15G0
1033585	unclassified	marine sediment bacterium BB0608_AND_6.2_16G0
1033586	unclassified	marine sediment bacterium BB0608_AND_6.2_17G0
1033587	unclassified	marine sediment bacterium BB0608_AND_6.2_1G0
1033588	unclassified	marine sediment bacterium BB0608_AND_6.2_2G0
1033589	unclassified	marine sediment bacterium BB0608_AND_6.2_2G10
1033590	unclassified	marine sediment bacterium BB0608_AND_6.2_2S0
1033591	unclassified	marine sediment bacterium BB0608_AND_6.2_3G0
1033592	unclassified	marine sediment bacterium BB0608_AND_6.2_4G0
1033593	unclassified	marine sediment bacterium BB0608_AND_6.2_5G0
1033594	unclassified	marine sediment bacterium BB0608_AND_6.2_8G0
1033595	unclassified	marine sediment bacterium BB0608_AND_7.1_10G0
1033596	unclassified	marine sediment bacterium BB0608_AND_7.1_1G0
1033597	unclassified	marine sediment bacterium BB0608_AND_7.1_1S10
1033598	unclassified	marine sediment bacterium BB0608_AND_7.1_3S0
1033599	unclassified	marine sediment bacterium BB0608_AND_7.1_4G0
1033600	unclassified	marine sediment bacterium BB0608_AND_7.1_4S0
1033601	unclassified	marine sediment bacterium BB0608_AND_7.1_5G0
1033602	unclassified	marine sediment bacterium BB0608_AND_7.1_8G0
1033603	unclassified	marine sediment bacterium BB0608_AND_7.1_9G0
1033604	unclassified	marine sediment bacterium BB0608_AND_7.2_10G0
1033605	unclassified	marine sediment bacterium BB0608_AND_7.2_11G0
1033606	unclassified	marine sediment bacterium BB0608_AND_7.2_14G0
1033607	unclassified	marine sediment bacterium BB0608_AND_7.2_2G0
1033608	unclassified	marine sediment bacterium BB0608_AND_7.2_3S0
1033609	unclassified	marine sediment bacterium BB0608_AND_7.2_4G0
1033610	unclassified	marine sediment bacterium BB0608_AND_7.2_5G0
1033611	unclassified	marine sediment bacterium BB0608_AND_7.2_6G0
1033612	unclassified	marine sediment bacterium BB0608_AND_7.2_7G0
1033613	unclassified	marine sediment bacterium BB0608_AND_7.2_9G0
1033614	unclassified	marine sediment bacterium BB0608_AND_8.1_1G10
1033615	unclassified	marine sediment bacterium BB0608_AND_8.1_1S0
1033616	unclassified	marine sediment bacterium BB0608_AND_8.1_1S10
1033617	unclassified	marine sediment bacterium BB0608_AND_8.1_2G0
1033618	unclassified	marine sediment bacterium BB0608_AND_8.1_4S0
1033619	unclassified	marine sediment bacterium BB0608_AND_8.1_5G0
1033620	unclassified	marine sediment bacterium BB0608_AND_8.1_6G0
1033621	unclassified	marine sediment bacterium BB0608_AND_8.1_7G0
1033622	unclassified	marine sediment bacterium BB0608_AND_8.2_11G0
1033623	unclassified	marine sediment bacterium BB0608_AND_8.2_2G0
1033624	unclassified	marine sediment bacterium BB0608_AND_8.2_2S0
1033625	unclassified	marine sediment bacterium BB0608_AND_8.2_2S10
1033626	unclassified	marine sediment bacterium BB0608_AND_8.2_4G0
1033627	unclassified	marine sediment bacterium BB0608_AND_9.1_2G0
1033628	unclassified	marine sediment bacterium BB0608_AND_9.1_3G0
1033629	unclassified	marine sediment bacterium BB0608_AND_9.1_3S0
1033630	unclassified	marine sediment bacterium BB0608_AND_9.1_4S0
1033631	unclassified	marine sediment bacterium BB0608_AND_9.2_10G0
1033632	unclassified	marine sediment bacterium BB0608_AND_9.2_2G0
1033633	unclassified	marine sediment bacterium BB0608_AND_9.2_2S10
1033634	unclassified	marine sediment bacterium BB0608_AND_9.2_3G0
1033635	unclassified	marine sediment bacterium BB0608_AND_9.2_3S0
1033636	unclassified	marine sediment bacterium BB0608_AND_9.2_4G0
1033637	unclassified	marine sediment bacterium BB0608_AND_9.2_4S0
1033638	unclassified	marine sediment bacterium BB0608_AND_9.2_5G0
1033639	unclassified	marine sediment bacterium BB0608_AND_9.2_8G0
1033640	unclassified	marine sediment bacterium BB0608_AND_9.2_9G0
1033653	unclassified	bacterium HQE1
1033654	unclassified	bacterium HQE2
1033668	unclassified	bacterium 1227R
1033669	unclassified	bacterium 815Y
1033798	other sequence	Binary vector pCMIRT15
1033810	unclassified	Haloplasma contractile SSD-17B
1033810	unclassified	Haloplasma contractile strain SSD-17B
1033810	unclassified	Haloplasma contractile str. SSD-17B
1033965	unclassified	bacterium Horo_12
1033966	unclassified	bacterium Horo_15
1033977	unclassified	Flavobacterium phage FCV-1
1033989	unclassified	bacterium PCA1-1
1034052	other sequence	Artificial vector pJL517
1034053	other sequence	Artificial vector pJL519
1034054	other sequence	Artificial vector pJL529
1034055	other sequence	Artificial vector pJL531
1034056	other sequence	Artificial vector pJL541
1034806	unclassified	Mosquito VEM virus SDRBAJ
1034837	unclassified	bacterium L10(2011)
1034838	unclassified	bacterium L16(2011)
1034839	unclassified	bacterium L3(2011)
1034840	unclassified	bacterium L6(2011)
1034841	unclassified	bacterium L8(2011)
1034842	unclassified	bacterium L11(2011)
1034843	unclassified	bacterium L12(2011)
1034844	unclassified	bacterium L13(2011)
1034845	unclassified	bacterium L14(2011)
1034846	unclassified	bacterium L15(2011)
1034847	unclassified	bacterium L2(2011)
1034848	unclassified	bacterium L5(2011)
1034849	unclassified	bacterium L7(2011)
1034850	unclassified	bacterium L4(2011b)
1034851	unclassified	bacterium L9(2011b)
1034852	unclassified	bacterium L1(2011b)
1035070	unclassified	bromate-reducing bacterium AUS18
1035071	unclassified	bromate-reducing bacterium AUS23
1035158	unclassified	bromate-reducing bacterium WC21
1035282	unclassified	NC10 bacterium enrichment culture clone SFBR 12
1035282	unclassified	NC10 bacterium enrichment culture clone SFBR+ 12
1035283	unclassified	NC10 bacterium enrichment culture clone SFBR 7
1035283	unclassified	NC10 bacterium enrichment culture clone SFBR+ 7
1035284	unclassified	NC10 bacterium enrichment culture clone SFBR 2
1035284	unclassified	NC10 bacterium enrichment culture clone SFBR- 2
1035285	unclassified	NC10 bacterium enrichment culture clone inoc SFBR 2
1035286	unclassified	NC10 bacterium enrichment culture clone inoc SFBR 3
1035287	unclassified	NC10 bacterium enrichment culture clone inoc SFBR 4
1035288	unclassified	NC10 bacterium enrichment culture clone inoc SFBR 6
1035289	unclassified	NC10 bacterium enrichment culture clone inoc SFBR 9
1035312	other sequence	Cloning vector pDC-KHGT
1035313	other sequence	Cloning vector pDC-KHT
1035627	unclassified	bacterium BAB11
1035628	unclassified	bacterium FAB17
1035629	unclassified	bacterium CAT1
1035708	other sequence	Cloning vector pPLV01
1035709	other sequence	Cloning vector pPLV02
1035710	other sequence	Cloning vector pPLV03
1035711	other sequence	Cloning vector pPLV04
1035712	other sequence	Cloning vector pPLV05
1035713	other sequence	Cloning vector pPLV06
1035714	other sequence	Cloning vector pPLV07
1035715	other sequence	Cloning vector pPLV08
1035716	other sequence	Cloning vector pPLV09
1035717	other sequence	Cloning vector pPLV10
1035718	other sequence	Cloning vector pPLV11
1035719	other sequence	Cloning vector pPLV12
1035720	other sequence	Cloning vector pPLV13
1035721	other sequence	Cloning vector pPLV14
1035722	other sequence	Cloning vector pPLV15
1035723	other sequence	Cloning vector pPLV16
1035724	other sequence	Cloning vector pPLV17
1035725	other sequence	Cloning vector pPLV18
1035726	other sequence	Cloning vector pPLV19
1035727	other sequence	Cloning vector pPLV20
1035728	other sequence	Cloning vector pPLV21
1035729	other sequence	Cloning vector pPLV22
1035730	other sequence	Cloning vector pPLV23
1035731	other sequence	Cloning vector pPLV24
1035732	other sequence	Cloning vector pPLV25
1035733	other sequence	Cloning vector pPLV26
1035734	other sequence	Cloning vector pPLV27
1035735	other sequence	Cloning vector pPLV28
1035736	other sequence	Cloning vector pPLV29
1035737	other sequence	Cloning vector pPLV30
1035738	other sequence	Cloning vector pPLV31
1035739	other sequence	Cloning vector pPLV32
1035740	other sequence	Cloning vector pPLV33
1035741	other sequence	Cloning vector pPLV34
1035985	unclassified	bacterium FJAT-4506
1035986	unclassified	bacterium FJAT-4539
1035987	unclassified	bacterium FJAT-4543
1035988	unclassified	bacterium FJAT-4544
103608	other sequence	Cloning vector pLM3
103609	other sequence	Cloning vector pLM53
1036328	unclassified	bacterium CIFRI H-TSB-21-TSA
1036682	other sequence	Cloning vector pAmin78
1036683	other sequence	Cloning vector pAmin79
1036684	other sequence	Cloning vector pAmin80
1036685	other sequence	Cloning vector pAmin81
1036686	other sequence	Cloning vector pAmin82
1036806	other sequence	Baculovirus shuttle vector pBacHTS
1036807	other sequence	Plant transformation vector pCB301
103691	other sequence	Cloning vector pNTT104
1037913	other sequence	Cloning vector pEAVrMLVB-1b2a-GFP
1037914	other sequence	Cloning vector pEAVrMLVB-1b2a-MCS
1038940	unclassified	bacterium TSR10
1038941	unclassified	bacterium TSR35
1038942	unclassified	bacterium TSR5
103949	other sequence	Cloning vector pNI10
103950	other sequence	Cloning vector pNU73
104010	other sequence	Cloning vector pCS512
1040577	unclassified	bacterium AM-4
1040712	unclassified	bacterium symbiont of Matsumuratettix hiroglyphicus
1040853	other sequence	Cloning vector pTrypRNAiGate
104091	other sequence	Integrating vector CIp10
104096	unclassified	bacterium RSB-1
1041057	unclassified	sea squirt metagenome
1041405	other sequence	Shuttle vector pAZILcos
1042257	other sequence	Cloning vector pBOB
1042310	other sequence	Gene deletion vector pEMG
1042331	unclassified	endophytic bacterium 75B-1
1042332	unclassified	endophytic bacterium 75B-2
1042333	unclassified	endophytic bacterium 67B-1
1042334	unclassified	endophytic bacterium 67B-2
1042335	unclassified	endophytic bacterium 67B-3
1042336	unclassified	endophytic bacterium 67B-4
1042337	unclassified	endophytic bacterium 90B-1
1042338	unclassified	endophytic bacterium 90L-1
1042339	unclassified	endophytic bacterium 90L-2
1042340	unclassified	endophytic bacterium 90L-3
1042341	unclassified	endophytic bacterium 90P-1
1042342	unclassified	endophytic bacterium 40L-1
1042343	unclassified	endophytic bacterium 41B-1
1042344	unclassified	endophytic bacterium 41P-1
1042345	unclassified	endophytic bacterium 41P-2
1042346	unclassified	endophytic bacterium 841L-1
1042347	unclassified	endophytic bacterium 8417-1
1042348	unclassified	endophytic bacterium 841B-1
1042349	unclassified	endophytic bacterium 841P-1
1042350	unclassified	endophytic bacterium 841P-2
1042351	unclassified	endophytic bacterium 841P-3
1042352	unclassified	endophytic bacterium 841W-1
1042353	unclassified	endophytic bacterium 841W-2
1042354	unclassified	endophytic bacterium 202L-1
1042355	unclassified	endophytic bacterium 202L-2
1042356	unclassified	endophytic bacterium 202P-1
1042357	unclassified	endophytic bacterium 202P-2
1042358	unclassified	endophytic bacterium 202P-3
1042359	unclassified	endophytic bacterium 202P-4
1042360	unclassified	endophytic bacterium 126L-1
1042361	unclassified	endophytic bacterium 12607-1
1042362	unclassified	endophytic bacterium 126P-1
1042363	unclassified	endophytic bacterium 126P-2
1042364	unclassified	endophytic bacterium 126W-1
1042365	unclassified	endophytic bacterium 135L-1
1042366	unclassified	endophytic bacterium 135L-2
1042367	unclassified	endophytic bacterium 135L-3
1042368	unclassified	endophytic bacterium 8507-1
1042369	unclassified	endophytic bacterium 8507-2
1042370	unclassified	endophytic bacterium 85B-1
1042371	unclassified	endophytic bacterium 85B-2
1042372	unclassified	endophytic bacterium 85B-3
1042373	unclassified	endophytic bacterium 85P-1
1042374	unclassified	endophytic bacterium S9B-1
1042999	unclassified	bacterium K47
1043196	unclassified	bacterium KSW3
1043197	unclassified	bacterium KSW2
1043207	other sequence	Cloning vector pFA-LIFEACT-GFP-URA3
1043208	other sequence	Cloning vector pFA-TagRFP-T-ARG4
1043209	other sequence	Cloning vector pFA-TagRFP-T-CdHIS1
1043210	other sequence	Cloning vector pFA-TagRFP-T-CmLEU2
1043211	other sequence	Cloning vector pFA-TagRFP-T-URA3
1043212	other sequence	Cloning vector pFA-pHluorin-ARG4
1043213	other sequence	Cloning vector pFA-pHluorin-URA3
1043695	other sequence	Cloning vector pEF-FS-EGFP-dneo
1043696	other sequence	Cloning vector pFS-sigHis-PGK
1045005	other sequence	Cloning vector pAW8ENdeI
1045006	other sequence	Cloning vector pAW8ENdeI-C3HA
1045007	other sequence	Cloning vector pAW8ENdeI-CTAP
1045008	other sequence	Cloning vector pAW8ENdeI-cyEGFP
1045553	unclassified	endophytic bacterium 126P-3
1046002	unclassified	prokaryote enrichment culture clone assA-11
1046003	unclassified	prokaryote enrichment culture clone assA-12
1046004	unclassified	prokaryote enrichment culture clone assA-14
1046005	unclassified	prokaryote enrichment culture clone assA-21
1046006	unclassified	prokaryote enrichment culture clone assA-22
1046007	unclassified	prokaryote enrichment culture clone assA-32
1046008	unclassified	prokaryote enrichment culture clone assA-33
1046009	unclassified	prokaryote enrichment culture clone assA-36
1046010	unclassified	prokaryote enrichment culture clone assA-37
1046011	unclassified	prokaryote enrichment culture clone assA-52
1046012	unclassified	prokaryote enrichment culture clone assA-56
1046013	unclassified	prokaryote enrichment culture clone assA-57
1046014	unclassified	prokaryote enrichment culture clone assA-58
1046015	unclassified	prokaryote enrichment culture clone assA-59
1046016	unclassified	prokaryote enrichment culture clone assA-60
1046017	unclassified	prokaryote enrichment culture clone assA-62
1046018	unclassified	prokaryote enrichment culture clone assA-63
1046019	unclassified	prokaryote enrichment culture clone assA_10
1046020	unclassified	prokaryote enrichment culture clone assA_5
1046021	unclassified	prokaryote enrichment culture clone assA_6
1046022	unclassified	prokaryote enrichment culture clone assA_7
1046023	unclassified	prokaryote enrichment culture clone assA_8
1046024	unclassified	prokaryote enrichment culture clone assA_9
1046139	unclassified	bacterium RBM-A1
1046140	unclassified	bacterium RBM-A10
1046141	unclassified	bacterium RBM-A11
1046142	unclassified	bacterium RBM-A12
1046143	unclassified	bacterium RBM-A13
1046144	unclassified	bacterium RBM-A15
1046145	unclassified	bacterium RBM-A16
1046146	unclassified	bacterium RBM-A17
1046147	unclassified	bacterium RBM-A19
1046148	unclassified	bacterium RBM-A21
1046149	unclassified	bacterium RBM-A22
1046150	unclassified	bacterium RBM-A23
1046151	unclassified	bacterium RBM-A24
1046152	unclassified	bacterium RBM-A25
1046153	unclassified	bacterium RBM-A26
1046154	unclassified	bacterium RBM-A27
1046155	unclassified	bacterium RBM-A3
1046156	unclassified	bacterium RBM-A4
1046157	unclassified	bacterium RBM-A5
1046158	unclassified	bacterium RBM-A8
1046159	unclassified	bacterium RBM-B1
1046160	unclassified	bacterium RBM-B10
1046161	unclassified	bacterium RBM-B12
1046162	unclassified	bacterium RBM-B13
1046163	unclassified	bacterium RBM-B14
1046164	unclassified	bacterium RBM-B15
1046165	unclassified	bacterium RBM-B17
1046166	unclassified	bacterium RBM-B18
1046167	unclassified	bacterium RBM-B2
1046168	unclassified	bacterium RBM-B20
1046169	unclassified	bacterium RBM-B21
1046170	unclassified	bacterium RBM-B22
1046171	unclassified	bacterium RBM-B23
1046172	unclassified	bacterium RBM-B25
1046173	unclassified	bacterium RBM-B26
1046174	unclassified	bacterium RBM-B27
1046175	unclassified	bacterium RBM-B3
1046176	unclassified	bacterium RBM-B4
1046177	unclassified	bacterium RBM-B5
1046178	unclassified	bacterium RBM-B8
1046179	unclassified	bacterium RBM-B9
1046180	unclassified	bacterium RBM-C1
1046181	unclassified	bacterium RBM-C10
1046182	unclassified	bacterium RBM-C11
1046183	unclassified	bacterium RBM-C12
1046184	unclassified	bacterium RBM-C13
1046185	unclassified	bacterium RBM-C15
1046186	unclassified	bacterium RBM-C16
1046187	unclassified	bacterium RBM-C17
1046188	unclassified	bacterium RBM-C18
1046189	unclassified	bacterium RBM-C21
1046190	unclassified	bacterium RBM-C25
1046191	unclassified	bacterium RBM-C27
1046192	unclassified	bacterium RBM-C3
1046193	unclassified	bacterium RBM-C30
1046194	unclassified	bacterium RBM-C4
1046195	unclassified	bacterium RBM-C5
1046196	unclassified	bacterium RBM-C6
1046197	unclassified	bacterium RBM-C7
1046198	unclassified	bacterium RBM-D11
1046199	unclassified	bacterium RBM-D12
1046200	unclassified	bacterium RBM-D13
1046201	unclassified	bacterium RBM-D14
1046202	unclassified	bacterium RBM-D3
1046203	unclassified	bacterium RBM-D4
1046204	unclassified	bacterium RBM-D5
1046205	unclassified	bacterium RBM-D6
1046206	unclassified	bacterium RBM-D8
1046207	unclassified	bacterium RBM-D9
1046208	unclassified	bacterium RBM-E1
1046209	unclassified	bacterium RBM-E10
1046210	unclassified	bacterium RBM-E13
1046211	unclassified	bacterium RBM-E14
1046212	unclassified	bacterium RBM-E15
1046213	unclassified	bacterium RBM-E16
1046214	unclassified	bacterium RBM-E17
1046215	unclassified	bacterium RBM-E18
1046216	unclassified	bacterium RBM-E19
1046217	unclassified	bacterium RBM-E2
1046218	unclassified	bacterium RBM-E20
1046219	unclassified	bacterium RBM-E21
1046220	unclassified	bacterium RBM-E22
1046221	unclassified	bacterium RBM-E23
1046222	unclassified	bacterium RBM-E24
1046223	unclassified	bacterium RBM-E25
1046224	unclassified	bacterium RBM-E26
1046225	unclassified	bacterium RBM-E27
1046226	unclassified	bacterium RBM-E28
1046227	unclassified	bacterium RBM-E29
1046228	unclassified	bacterium RBM-E3
1046229	unclassified	bacterium RBM-E30
1046230	unclassified	bacterium RBM-E31
1046231	unclassified	bacterium RBM-E32
1046232	unclassified	bacterium RBM-E33
1046233	unclassified	bacterium RBM-E34
1046234	unclassified	bacterium RBM-E6
1046235	unclassified	bacterium RBM-E9
1046236	unclassified	bacterium RMB-B24
1046237	unclassified	bacterium RMB-D10
10463	unidentified	unidentified granulovirus
1046567	other sequence	Shuttle vector pSC-R1LambdaR2
1046847	unclassified	Bacillus phage BSNPO1
1046847	unclassified	Bacillus subtilis natto phage BSNPO1
1046935	unclassified	BRC1 bacterium SCGC AAA257-C11
1046935	unclassified	candidate division BRC1 bacterium SCGC AAA257-C11
1046947	unclassified	unclassified candidate division GN02
1046947	unclassified	unclassified Candidatus Gracilibacteria
1046947	unclassified	unclassified Gracilibacteria
1046950	unclassified	unclassified candidate division KSB1
1046980	unclassified	unclassified candidate division OP11
1046980	unclassified	unclassified Microgenomates
1046984	unclassified	unclassified candidate division OD1
1046984	unclassified	unclassified Parcubacteria
1046985	unclassified	candidate division OD1 bacterium SCGC AAA011-A08
1046985	unclassified	candidate division OD1 bacterium SCGC AAA011-B01
1046985	unclassified	Parcubacteria bacterium SCGC AAA011-A08
1046986	unclassified	candidate division OD1 bacterium SCGC AAA011-B03
1046986	unclassified	candidate division OD1 bacterium SCGC AAA011-J16
1046986	unclassified	Parcubacteria bacterium SCGC AAA011-J16
1046987	unclassified	candidate division OD1 bacterium SCGC AAA011-A09
1046987	unclassified	candidate division OD1 bacterium SCGC AAA011-C01
1046987	unclassified	Parcubacteria bacterium SCGC AAA011-A09
1046988	unclassified	candidate division OD1 bacterium SCGC AAA011-C02
1046988	unclassified	candidate division OD1 bacterium SCGC AAA011-G05
1046988	unclassified	Parcubacteria bacterium SCGC AAA011-G05
1046989	unclassified	candidate division OD1 bacterium SCGC AAA011-C03
1046989	unclassified	candidate division OD1 bacterium SCGC AAA011-J21
1046989	unclassified	Parcubacteria bacterium SCGC AAA011-J21
1046990	unclassified	unclassified Acetothermia
1046990	unclassified	unclassified candidate division OP1
1046991	unclassified	Acetothermia bacterium SCGC AAA255-C06
1046991	unclassified	candidate division OP1 bacterium SCGC AAA255-C06
1046996	unclassified	candidate division OD1 bacterium SCGC AAA010-E09
1046996	unclassified	candidate division OP11 bacterium SCGC AAA010-E09
1046996	unclassified	Parcubacteria bacterium SCGC AAA010-E09
10469	unidentified	unidentified baculovirus
1047002	unclassified	candidate division OP11 bacterium SCGC AAA255-J07
1047002	unclassified	Microgenomates bacterium SCGC AAA255-J07
1047003	unclassified	candidate division OP11 bacterium SCGC AAA011-A02
1047003	unclassified	candidate division OP11 bacterium SCGC AAA011-E14
1047003	unclassified	Candidatus Microgenomatus auricola SCGC AAA011-E14
1047003	unclassified	Microgenomates bacterium SCGC AAA011-E14
1047004	unclassified	candidate division OP11 bacterium SCGC AAA011-A03
1047004	unclassified	candidate division OP11 bacterium SCGC AAA011-J08
1047004	unclassified	Microgenomates bacterium SCGC AAA011-J08
1047013	unclassified	Aminicenantes bacterium SCGC AAA252-A02
1047013	unclassified	candidate division OP8 bacterium SCGC AAA252-A02
1047014	unclassified	Aminicenantes bacterium SCGC AAA252-B17
1047014	unclassified	candidate division OP8 bacterium SCGC AAA252-B17
1047015	unclassified	Aminicenantes bacterium SCGC AAA252-C08
1047015	unclassified	candidate division OP8 bacterium SCGC AAA252-C08
1047016	unclassified	Aminicenantes bacterium SCGC AAA252-D06
1047016	unclassified	candidate division OP8 bacterium SCGC AAA252-D06
1047017	unclassified	Aminicenantes bacterium SCGC AAA252-D18
1047017	unclassified	candidate division OP8 bacterium SCGC AAA252-D18
1047018	unclassified	Aminicenantes bacterium SCGC AAA252-F08
1047018	unclassified	candidate division OP8 bacterium SCGC AAA252-F08
1047019	unclassified	Aminicenantes bacterium SCGC AAA252-G04
1047019	unclassified	candidate division OP8 bacterium SCGC AAA252-G04
1047020	unclassified	Aminicenantes bacterium SCGC AAA252-G06
1047020	unclassified	candidate division OP8 bacterium SCGC AAA252-G06
1047021	unclassified	Aminicenantes bacterium SCGC AAA252-G21
1047021	unclassified	candidate division OP8 bacterium SCGC AAA252-G21
1047022	unclassified	Aminicenantes bacterium SCGC AAA252-I14
1047022	unclassified	candidate division OP8 bacterium SCGC AAA252-I14
1047023	unclassified	Aminicenantes bacterium SCGC AAA252-J09
1047023	unclassified	candidate division OP8 bacterium SCGC AAA252-J09
1047024	unclassified	Aminicenantes bacterium SCGC AAA252-J15
1047024	unclassified	candidate division OP8 bacterium SCGC AAA252-J15
1047025	unclassified	Aminicenantes bacterium SCGC AAA252-J21
1047025	unclassified	candidate division OP8 bacterium SCGC AAA252-J21
1047026	unclassified	Aminicenantes bacterium SCGC AAA252-K07
1047026	unclassified	candidate division OP8 bacterium SCGC AAA252-K07
1047027	unclassified	Aminicenantes bacterium SCGC AAA252-K18
1047027	unclassified	candidate division OP8 bacterium SCGC AAA252-K18
1047028	unclassified	Aminicenantes bacterium SCGC AAA252-L02
1047028	unclassified	candidate division OP8 bacterium SCGC AAA252-L02
1047029	unclassified	Aminicenantes bacterium SCGC AAA252-L10
1047029	unclassified	candidate division OP8 bacterium SCGC AAA252-L10
1047030	unclassified	Aminicenantes bacterium SCGC AAA252-N06
1047030	unclassified	candidate division OP8 bacterium SCGC AAA252-N06
1047031	unclassified	Aminicenantes bacterium SCGC AAA252-N07
1047031	unclassified	candidate division OP8 bacterium SCGC AAA252-N07
1047032	unclassified	Aminicenantes bacterium SCGC AAA252-O09
1047032	unclassified	candidate division OP8 bacterium SCGC AAA252-O09
1047033	unclassified	Aminicenantes bacterium SCGC AAA252-O10
1047033	unclassified	candidate division OP8 bacterium SCGC AAA252-O10
1047034	unclassified	Aminicenantes bacterium SCGC AAA252-O11
1047034	unclassified	candidate division OP8 bacterium SCGC AAA252-O11
1047035	unclassified	Aminicenantes bacterium SCGC AAA252-O19
1047035	unclassified	candidate division OP8 bacterium SCGC AAA252-O19
1047036	unclassified	Aminicenantes bacterium SCGC AAA252-P13
1047036	unclassified	candidate division OP8 bacterium SCGC AAA252-P13
1047037	unclassified	Aminicenantes bacterium SCGC AAA252-P19
1047037	unclassified	candidate division OP8 bacterium SCGC AAA252-P19
1047038	unclassified	Aminicenantes bacterium SCGC AAA255-A06
1047038	unclassified	candidate division OP8 bacterium SCGC AAA255-A06
1047040	unclassified	Aminicenantes bacterium SCGC AAA255-E05
1047040	unclassified	candidate division OP8 bacterium SCGC AAA255-E05
1047041	unclassified	Aminicenantes bacterium SCGC AAA255-E10
1047041	unclassified	candidate division OP8 bacterium SCGC AAA255-E10
1047042	unclassified	Aminicenantes bacterium SCGC AAA255-F06
1047042	unclassified	candidate division OP8 bacterium SCGC AAA255-F06
1047043	unclassified	Aminicenantes bacterium SCGC AAA255-F09
1047043	unclassified	candidate division OP8 bacterium SCGC AAA255-F09
1047044	unclassified	Aminicenantes bacterium SCGC AAA255-K14
1047044	unclassified	candidate division OP8 bacterium SCGC AAA255-K14
1047045	unclassified	Aminicenantes bacterium SCGC AAA255-O15
1047045	unclassified	candidate division OP8 bacterium SCGC AAA255-O15
1047049	unclassified	unclassified Atribacteria
1047049	unclassified	unclassified candidate division OP9
1047050	unclassified	Atribacteria bacterium SCGC AAA255-E04
1047050	unclassified	candidate division OP9 bacterium SCGC AAA255-E04
1047051	unclassified	Atribacteria bacterium SCGC AAA255-G05
1047051	unclassified	candidate division OP9 bacterium SCGC AAA255-G05
1047052	unclassified	Atribacteria bacterium SCGC AAA255-N14
1047052	unclassified	candidate division OP9 bacterium SCGC AAA255-N14
1047053	unclassified	Atribacteria bacterium JGI 0000059-I14
1047053	unclassified	candidate division OP9 bacterium JGI 0000059-I14
1047085	unclassified	candidate division OD1 bacterium SCGC AAA255-P19
1047085	unclassified	candidate division ZB2 bacterium SCGC AAA255-P19
1047085	unclassified	Candidatus Paceibacter normanii SCGC AAA255-P19
1047085	unclassified	Parcubacteria bacterium SCGC AAA255-P19
10471	unidentified	unidentified nuclear polyhedrosis viruses
1047211	unclassified	bacterium LimC-1-J-53
1047212	unclassified	bacterium LimC-1-J-15
1047213	unclassified	bacterium LimC-1-J-49
1047214	unclassified	bacterium LimC-1-J-51
1047215	unclassified	bacterium LimC-1-J-16
1047216	unclassified	bacterium LimC-1-J-44
1047217	unclassified	bacterium LimC-1-J-39
1047218	unclassified	bacterium LimC-1-J-20
1047219	unclassified	bacterium LimC-1-J-27
1047220	unclassified	bacterium LimC-1-J-28
1047221	unclassified	bacterium LimC-1-J-54
1047222	unclassified	bacterium LimC-1-J-53B
1047223	unclassified	bacterium LimC-1-J-31
1047224	unclassified	bacterium LimC-1-J-29
1047225	unclassified	bacterium LimC-1-J-12
1047226	unclassified	bacterium LimC-1-J-40
1047227	unclassified	bacterium LimC-1-J-57
1047228	unclassified	bacterium LimC-1-J-58
1047229	unclassified	bacterium LimC-1-J-65
1047230	unclassified	bacterium LimC-1-J-13
1047231	unclassified	bacterium LimC-1-J-25
1047232	unclassified	bacterium LimC-1-J-41
1047233	unclassified	bacterium LimC-1-J-55B
1047234	unclassified	bacterium LimC-1-J-42
1047235	unclassified	bacterium LimC-1-J-9
1047236	unclassified	bacterium LimC-1-J-36
1047237	unclassified	bacterium LimC-1-J-32
1047238	unclassified	bacterium LimC-10-J-101
1047239	unclassified	bacterium LimC-10-J-107
1047240	unclassified	bacterium LimC-10-J-116
1047241	unclassified	bacterium LimC-10-J-89
1047242	unclassified	bacterium LimC-10-J-70
1047243	unclassified	bacterium LimC-10-J-71
1047244	unclassified	bacterium LimC-10-J-74
1047245	unclassified	bacterium LimC-10-J-102
1047246	unclassified	bacterium LimC-10-J-105
1047247	unclassified	bacterium LimC-10-J-120
1047248	unclassified	bacterium LimC-10-J-82
1047249	unclassified	bacterium LimC-10-J-83
1047250	unclassified	bacterium LimC-10-J-88
1047251	unclassified	bacterium LimC-10-J-85
1047252	unclassified	bacterium LimC-10-J-96
1047253	unclassified	bacterium LimC-10-J-118
1047254	unclassified	bacterium LimC-10-J-80
1047255	unclassified	bacterium LimC-10-J-103
1047256	unclassified	bacterium LimC-10-J-119
1047257	unclassified	bacterium LimC-10-J-121
1047258	unclassified	bacterium LimC-100-J-144
1047259	unclassified	bacterium LimC-100-J-164
1047260	unclassified	bacterium LimC-100-J-140
1047261	unclassified	bacterium LimC-100-J-165
1047262	unclassified	bacterium LimC-100-J-171
1047263	unclassified	bacterium LimC-100-J-123
1047264	unclassified	bacterium LimC-100-J-124
1047265	unclassified	bacterium LimC-100-J-125
1047266	unclassified	bacterium LimC-100-J-142
1047267	unclassified	bacterium LimC-100-J-147
1047268	unclassified	bacterium LimC-100-J-148
1047269	unclassified	bacterium LimC-100-J-150
1047270	unclassified	bacterium LimC-100-J-153
1047271	unclassified	bacterium LimC-100-J-161
1047272	unclassified	bacterium LimC-100-J-138
1047273	unclassified	bacterium LimC-100-J-157
1047274	unclassified	bacterium LimC-100-J-129
1047275	unclassified	bacterium LimC-100-J-136
1047276	unclassified	bacterium LimC-100-J-130
1047277	unclassified	bacterium LimC-100-J-143
1047278	unclassified	bacterium LimC-100-J-152
1047279	unclassified	bacterium LimC-100-J-132
1047280	unclassified	bacterium LimC-100-J-141
1047281	unclassified	bacterium LimC-100-J-154
1047282	unclassified	bacterium LimC-100-J-135
1047493	unclassified	bacterium LimC-1-A-174
1047494	unclassified	bacterium LimC-1-A-189
1047495	unclassified	bacterium LimC-1-A-218
1047496	unclassified	bacterium LimC-1-A-219
1047497	unclassified	bacterium LimC-1-A-231
1047498	unclassified	bacterium LimC-1-A-176
1047499	unclassified	bacterium LimC-1-A-177
1047500	unclassified	bacterium LimC-1-A-181
1047501	unclassified	bacterium LimC-1-A-182
1047502	unclassified	bacterium LimC-1-A-195
1047503	unclassified	bacterium LimC-1-A-202
1047504	unclassified	bacterium LimC-1-A-203
1047505	unclassified	bacterium LimC-1-A-205
1047506	unclassified	bacterium LimC-1-A-215
1047507	unclassified	bacterium LimC-1-A-216
1047508	unclassified	bacterium LimC-1-A-217
1047509	unclassified	bacterium LimC-1-A-197
1047510	unclassified	bacterium LimC-1-A-199
1047511	unclassified	bacterium LimC-1-A-200
1047512	unclassified	bacterium LimC-1-A-206
1047513	unclassified	bacterium LimC-1-A-221
1047514	unclassified	bacterium LimC-1-A-227
1047515	unclassified	bacterium LimC-1-J-185
1047516	unclassified	bacterium LimC-1-A-196
1047517	unclassified	bacterium LimC-1-A-191
1047518	unclassified	bacterium LimC-1-A-179
1047519	unclassified	bacterium LimC-1-A-226
1047520	unclassified	bacterium LimC-1-A-228
1047521	unclassified	bacterium LimC-10-A-249
1047522	unclassified	bacterium LimC-10-A-264
1047523	unclassified	bacterium LimC-10-A-267
1047524	unclassified	bacterium LimC-10-A-269
1047525	unclassified	bacterium LimC-10-A-250A
1047526	unclassified	bacterium LimC-10-A-273
1047527	unclassified	bacterium LimC-10-A-245
1047528	unclassified	bacterium LimC-10-A-247
1047529	unclassified	bacterium LimC-10-A-289
1047530	unclassified	bacterium LimC-10-A-270
1047531	unclassified	bacterium LimC-10-A-253
1047532	unclassified	bacterium LimC-10-A-237
1047533	unclassified	bacterium LimC-10-A-257
1047534	unclassified	bacterium LimC-10-A-258
1047535	unclassified	bacterium LimC-10-A-233
1047536	unclassified	bacterium LimC-10-A-234
1047537	unclassified	bacterium LimC-10-A-236
1047538	unclassified	bacterium LimC-10-A-238
1047539	unclassified	bacterium LimC-10-A-235
1047540	unclassified	bacterium LimC-10-A-243
1047541	unclassified	bacterium LimC-10-A-263
1047542	unclassified	bacterium LimC-10-A-276
1047543	unclassified	bacterium LimC-10-A-278
1047544	unclassified	bacterium LimC-10-A-239
1047545	unclassified	bacterium LimC-10-A-242
1047546	unclassified	bacterium LimC-10-A-282
1047547	unclassified	bacterium LimC-10-A-285
1047548	unclassified	bacterium LimC-10-A-290
1047549	unclassified	bacterium LimC-10-A-291
1047550	unclassified	bacterium LimC-10-A-251
1047551	unclassified	bacterium LimC-100-A-299
1047552	unclassified	bacterium LimC-100-A-307
1047553	unclassified	bacterium LimC-100-A-330
1047554	unclassified	bacterium LimC-100-A-296
1047555	unclassified	bacterium LimC-100-A-297
1047556	unclassified	bacterium LimC-100-A-304
1047557	unclassified	bacterium LimC-100-A-312
1047558	unclassified	bacterium LimC-100-A-309
1047559	unclassified	bacterium LimC-100-A-298
1047560	unclassified	bacterium LimC-100-A-311
1047561	unclassified	bacterium LimC-100-A-325
1047562	unclassified	bacterium LimC-100-A-327
1047563	unclassified	bacterium LimC-100-A-328
1047564	unclassified	bacterium LimC-100-A-329
1047565	unclassified	bacterium LimC-100-A-332
1047566	unclassified	bacterium LimC-100-A-333
1047567	unclassified	bacterium LimC-100-A-334
1047568	unclassified	bacterium LimC-100-A-335
1047569	unclassified	bacterium LimC-100-A-336
1047570	unclassified	bacterium LimC-100-A-322
1047571	unclassified	bacterium LimC-100-A-294
1047572	unclassified	bacterium LimC-100-A-306
1047573	unclassified	bacterium LimC-100-A-337
1047574	unclassified	bacterium LimC-100-A-338
1047575	unclassified	bacterium LimC-100-A-339
1047576	unclassified	bacterium LimC-100-A-340
1047577	unclassified	bacterium LimC-100-A-302
1047578	unclassified	bacterium LimC-100-A-315
1047579	unclassified	bacterium LimC-100-A-317
1047580	unclassified	bacterium LimC-100-A-318
1047768	other sequence	Reporter gene-fusion vector pFU163
1047769	other sequence	Reporter gene-fusion vector pFU166
1047770	other sequence	Reporter gene-fusion vector pFU168
1047771	other sequence	Reporter gene-fusion vector pFU31
1047772	other sequence	Reporter gene-fusion vector pFU34
1047773	other sequence	Reporter gene-fusion vector pFU35
1047774	other sequence	Reporter gene-fusion vector pFU36
1047775	other sequence	Reporter gene-fusion vector pFU47
1047776	other sequence	Reporter gene-fusion vector pFU53
1047777	other sequence	Reporter gene-fusion vector pFU54
1047778	other sequence	Reporter gene-fusion vector pFU57
1047779	other sequence	Reporter gene-fusion vector pFU61
1047780	other sequence	Reporter gene-fusion vector pFU62
1047781	other sequence	Reporter gene-fusion vector pFU64
1047782	other sequence	Reporter gene-fusion vector pFU69
1047783	other sequence	Reporter gene-fusion vector pFU72
1047784	other sequence	Reporter gene-fusion vector pFU78
1047785	other sequence	Reporter gene-fusion vector pFU81
1047786	other sequence	Reporter gene-fusion vector pFU84
1047787	other sequence	Reporter gene-fusion vector pFU86
1047788	other sequence	Reporter gene-fusion vector pFU95
1047789	other sequence	Reporter gene-fusion vector pFU98
1047790	other sequence	Reporter gene-fusion vector pFU99
1047791	unclassified	bacterium LimB-1-J-92
1047792	unclassified	bacterium LimB-1-J-54
1047793	unclassified	bacterium LimB-1-J-26
1047794	unclassified	bacterium LimB-1-J-31
1047795	unclassified	bacterium LimB-1-J-60
1047796	unclassified	bacterium LimB-1-J-87
1047797	unclassified	bacterium LimB-1-J-6
1047798	unclassified	bacterium LimB-1-J-13
1047799	unclassified	bacterium LimB-1-J-72
1047800	unclassified	bacterium LimB-1-J-75
1047801	unclassified	bacterium LimB-1-J-79
1047802	unclassified	bacterium LimB-1-J-67
1047803	unclassified	bacterium LimB-1-J-64
1047804	unclassified	bacterium LimB-1-J-86
1047805	unclassified	bacterium LimB-1-J-25
1047806	unclassified	bacterium LimB-1-J-5
1047807	unclassified	bacterium LimB-1-J-80
1047808	unclassified	bacterium LimB-1-J-24
1047809	unclassified	bacterium LimB-1-J-94
1047810	unclassified	bacterium LimB-1-J-28
1047811	unclassified	bacterium LimB-1-J-81
1047812	unclassified	bacterium LimB-1-J-29
1047813	unclassified	bacterium LimB-1-J-56A
1047814	unclassified	bacterium LimB-1-J-55A
1047815	unclassified	bacterium LimB-1-J-83
1047816	unclassified	bacterium LimB-10-J-161
1047817	unclassified	bacterium LimB-10-J-155B
1047818	unclassified	bacterium LimB-10-J-127
1047819	unclassified	bacterium LimB-10-J-129
1047820	unclassified	bacterium LimB-10-J-156
1047821	unclassified	bacterium LimB-10-J-158
1047822	unclassified	bacterium LimB-10-J-118
1047823	unclassified	bacterium LimB-10-J-157
1047824	unclassified	bacterium LimB-10-J-151
1047825	unclassified	bacterium LimB-10-J-164
1047826	unclassified	bacterium LimB-10-J-145
1047827	unclassified	bacterium LimB-10-J-141
1047828	unclassified	bacterium LimB-10-J-163
1047829	unclassified	bacterium LimB-10-J-140
1047830	unclassified	bacterium LimB-10-J-119
1047831	unclassified	bacterium LimB-10-J-120
1047832	unclassified	bacterium LimB-10-J-123
1047833	unclassified	bacterium LimB-10-J-133
1047834	unclassified	bacterium LimB-10-J-135
1047835	unclassified	bacterium LimB-10-J-149
1047836	unclassified	bacterium LimB-10-J-153
1047837	unclassified	bacterium LimB-10-J-146
1047838	unclassified	bacterium LimB-10-J-99
1047839	unclassified	bacterium LimB-10-J-102
1047840	unclassified	bacterium LimB-10-J-103
1047841	unclassified	bacterium LimB-10-J-104
1047842	unclassified	bacterium LimB-10-J-95
1047843	unclassified	bacterium LimB-10-J-162
1047844	unclassified	bacterium LimB-10-J-100
1047845	unclassified	bacterium LimB-10-J-105
1047846	unclassified	bacterium LimB-10-J-108
1047847	unclassified	bacterium LimB-10-J-148
1047848	unclassified	bacterium LimB-10-J-150
1047849	unclassified	bacterium LimB-10-J-152
1047850	unclassified	bacterium LimB-10-J-154
1047851	unclassified	bacterium LimB-100-J-167
1047852	unclassified	bacterium LimB-100-J-168
1047853	unclassified	bacterium LimB-100-J-169
1047854	unclassified	bacterium LimB-100-J-170
1047855	unclassified	bacterium LimB-100-J-172
1047856	unclassified	bacterium LimB-100-J-173
1047857	unclassified	bacterium LimB-100-J-174
1047858	unclassified	bacterium LimB-100-J-176
1047859	unclassified	bacterium LimB-100-J-178
1047860	unclassified	bacterium LimB-100-J-179
1047861	unclassified	bacterium LimB-100-J-218
1047862	unclassified	bacterium LimB-100-J-184
1047863	unclassified	bacterium LimB-100-J-186
1047864	unclassified	bacterium LimB-100-J-223
1047865	unclassified	bacterium LimB-100-J-199
1047866	unclassified	bacterium LimB-100-J-203
1047867	unclassified	bacterium LimB-100-J-200
1047868	unclassified	bacterium LimB-100-J-202
1047869	unclassified	bacterium LimB-100-J-214
1047870	unclassified	bacterium LimB-100-J-209
1047871	unclassified	bacterium LimB-100-J-217
1047872	unclassified	bacterium LimB-100-J-190
1047873	unclassified	bacterium LimB-100-J-224
1047874	unclassified	bacterium LimB-100-J-225
1047875	unclassified	bacterium LimB-100-J-207
1047876	unclassified	bacterium LimB-100-J-220
1047877	unclassified	bacterium LimB-100-J-221
1047878	unclassified	bacterium LimB-100-J-222
1047879	unclassified	bacterium LimB-100-J-181
1047880	unclassified	bacterium LimB-100-J-187
1047881	unclassified	bacterium LimB-100-J-188
1047882	unclassified	bacterium LimB-100-J-189
1047883	unclassified	bacterium LimB-100-J-192
1047884	unclassified	bacterium LimB-100-J-194
1047885	unclassified	bacterium LimB-100-J-197
1047886	unclassified	bacterium LimB-100-J-198
1047887	unclassified	bacterium LimB-100-J-201
1047888	unclassified	bacterium LimB-100-J-211
1047889	unclassified	bacterium LimB-100-J-212
1047890	unclassified	bacterium LimB-100-J-226
1047891	unclassified	bacterium LimB-100-J-166
1047892	unclassified	bacterium LimA-1-J-32
1047893	unclassified	bacterium LimA-1-J-46
1047894	unclassified	bacterium LimA-1-J-42
1047895	unclassified	bacterium LimA-1-J-4
1047896	unclassified	bacterium LimA-1-J-27
1047897	unclassified	bacterium LimA-1-J-47
1047898	unclassified	bacterium LimA-1-J-72
1047899	unclassified	bacterium LimA-1-J-73A
1047900	unclassified	bacterium LimA-1-J-8
1047901	unclassified	bacterium LimA-1-J-10
1047902	unclassified	bacterium LimA-1-J-18
1047903	unclassified	bacterium LimA-1-J-53
1047904	unclassified	bacterium LimA-1-J-55
1047905	unclassified	bacterium LimA-1-J-1
1047906	unclassified	bacterium LimA-1-J-2B
1047907	unclassified	bacterium LimA-1-J-31
1047908	unclassified	bacterium LimA-1-J-38
1047909	unclassified	bacterium LimA-1-J-61
1047910	unclassified	bacterium LimA-1-J-67
1047911	unclassified	bacterium LimA-1-J-50
1047912	unclassified	bacterium LimA-1-J-6
1047913	unclassified	bacterium LimA-1-J-26
1047914	unclassified	bacterium LimA-1-J-5
1047915	unclassified	bacterium LimA-1-J-7
1047916	unclassified	bacterium LimA-1-J-12
1047917	unclassified	bacterium LimA-1-J-16
1047918	unclassified	bacterium LimA-1-J-33
1047919	unclassified	bacterium LimA-1-J-43
1047920	unclassified	bacterium LimA-1-J-35
1047921	unclassified	bacterium LimA-1-J-49
1047922	unclassified	bacterium LimA-1-J-68
1047923	unclassified	bacterium LimA-1-J-70
1047924	unclassified	bacterium LimA-1-J-71
1047925	unclassified	bacterium LimA-1-J-75
1047926	unclassified	bacterium LimA-1-J-52A
1047927	unclassified	bacterium LimA-1-J-34
1047928	unclassified	bacterium LimA-1-J-62
1047929	unclassified	bacterium LimA-1-J-25
1047930	unclassified	bacterium LimA-1-J-24
1047931	unclassified	bacterium LimA-1-J-22
1047932	unclassified	bacterium LimA-1-J-23
1047933	unclassified	bacterium LimA-1-J-28
1047934	unclassified	bacterium LimA-1-J-29
1047935	unclassified	bacterium LimA-1-J-59
1047936	unclassified	bacterium LimA-10-J-137
1047937	unclassified	bacterium LimA-10-J-138
1047938	unclassified	bacterium LimA-10-J-139
1047939	unclassified	bacterium LimA-10-J-76
1047940	unclassified	bacterium LimA-10-J-152
1047941	unclassified	bacterium LimA-10-J-78
1047942	unclassified	bacterium LimA-10-J-80
1047943	unclassified	bacterium LimA-10-J-81
1047944	unclassified	bacterium LimA-10-J-90
1047945	unclassified	bacterium LimA-10-J-96
1047946	unclassified	bacterium LimA-10-J-98
1047947	unclassified	bacterium LimA-10-J-149
1047948	unclassified	bacterium LimA-10-J-107
1047949	unclassified	bacterium LimA-10-J-150
1047950	unclassified	bacterium LimA-10-J-160
1047951	unclassified	bacterium LimA-10-J-109
1047952	unclassified	bacterium LimA-10-J-108
1047953	unclassified	bacterium LimA-10-J-112
1047954	unclassified	bacterium LimA-10-J-113
1047955	unclassified	bacterium LimA-10-J-106
1047956	unclassified	bacterium LimA-10-J-123
1047957	unclassified	bacterium LimA-10-J-129
1047958	unclassified	bacterium LimA-10-J-157A
1047959	unclassified	bacterium LimA-10-J-140
1047960	unclassified	bacterium LimA-10-J-143
1047961	unclassified	bacterium LimA-10-J-93
1047962	unclassified	bacterium LimA-10-J-94
1047963	unclassified	bacterium LimA-10-J-155
1047964	unclassified	bacterium LimA-10-J-156
1047965	unclassified	bacterium LimA-10-J-83
1047966	unclassified	bacterium LimA-10-J-157
1047967	unclassified	bacterium LimA-10-J-158
1047968	unclassified	bacterium LimA-10-J-86
1047969	unclassified	bacterium LimA-10-J-147
1047970	unclassified	bacterium LimA-10-J-120
1047971	unclassified	bacterium LimA-10-J-88
1047972	unclassified	bacterium LimA-10-J-79
1047973	unclassified	bacterium LimA-100-J-172
1047974	unclassified	bacterium LimA-100-J-177
1047975	unclassified	bacterium LimA-100-J-197
1047976	unclassified	bacterium LimA-100-J-198
1047977	unclassified	bacterium LimA-100-J-218
1047978	unclassified	bacterium LimA-100-J-182
1047979	unclassified	bacterium LimA-100-J-206
1047980	unclassified	bacterium LimA-100-J-219
1047981	unclassified	bacterium LimA-100-J-162
1047982	unclassified	bacterium LimA-100-J-164
1047983	unclassified	bacterium LimA-100-J-161
1047984	unclassified	bacterium LimA-100-J-165
1047985	unclassified	bacterium LimA-100-J-166
1047986	unclassified	bacterium LimA-100-J-168
1047987	unclassified	bacterium LimA-100-J-170
1047988	unclassified	bacterium LimA-100-J-184
1047989	unclassified	bacterium LimA-100-J-167
1047990	unclassified	bacterium LimA-100-J-188
1047991	unclassified	bacterium LimA-100-J-189
1047992	unclassified	bacterium LimA-100-J-190
1047993	unclassified	bacterium LimA-100-J-207
1047994	unclassified	bacterium LimA-100-J-211
1047995	unclassified	bacterium LimA-100-J-214
1047996	unclassified	bacterium LimA-100-J-212
1047997	unclassified	bacterium LimA-100-J-215
1047998	unclassified	bacterium LimA-100-J-216
1047999	unclassified	bacterium LimA-100-J-203
1048000	unclassified	bacterium LimA-100-J-176
1048001	unclassified	bacterium LimB-1-A-231
1048002	unclassified	bacterium LimB-1-A-232
1048003	unclassified	bacterium LimB-1-A-228
1048004	unclassified	bacterium LimB-1-A-238
1048005	unclassified	bacterium LimB-1-A-229
1048006	unclassified	bacterium LimB-1-A-278
1048007	unclassified	bacterium LimB-1-A-273
1048008	unclassified	bacterium LimB-1-A-234
1048009	unclassified	bacterium LimB-1-A-247
1048010	unclassified	bacterium LimB-1-A-249
1048011	unclassified	bacterium LimB-1-A-233
1048012	unclassified	bacterium LimB-1-A-251
1048013	unclassified	bacterium LimB-1-A-285
1048014	unclassified	bacterium LimB-1-A-245
1048015	unclassified	bacterium LimB-1-A-230
1048016	unclassified	bacterium LimB-1-A-287
1048017	unclassified	bacterium LimB-1-A-243
1048018	unclassified	bacterium LimB-1-A-259
1048019	unclassified	bacterium LimB-1-A-279
1048020	unclassified	bacterium LimB-1-A-280
1048021	unclassified	bacterium LimB-1-A-253
1048022	unclassified	bacterium LimB-1-A-254
1048023	unclassified	bacterium LimB-1-A-256
1048024	unclassified	bacterium LimB-1-A-257
1048025	unclassified	bacterium LimB-1-A-258
1048026	unclassified	bacterium LimB-1-A-269
1048027	unclassified	bacterium LimB-1-A-270
1048028	unclassified	bacterium LimB-1-A-281
1048029	unclassified	bacterium LimB-1-A-276
1048030	unclassified	bacterium LimB-1-A-242
1048031	unclassified	bacterium LimB-1-A-244
1048032	unclassified	bacterium LimB-1-A-252
1048033	unclassified	bacterium LimB-1-A-255
1048034	unclassified	bacterium LimB-1-A-282
1048035	unclassified	bacterium LimB-1-A-268
1048036	unclassified	bacterium LimB-1-A-272
1048037	unclassified	bacterium LimB-1-A-283
1048038	unclassified	bacterium LimB-1-A-271
1048039	unclassified	bacterium LimB-10-A-326
1048040	unclassified	bacterium LimB-10-A-329
1048041	unclassified	bacterium LimB-10-A-344
1048042	unclassified	bacterium LimB-10-A-303
1048043	unclassified	bacterium LimB-10-A-335
1048044	unclassified	bacterium LimB-10-A-343
1048045	unclassified	bacterium LimB-10-A-293
1048046	unclassified	bacterium LimB-10-A-288
1048047	unclassified	bacterium LimB-10-A-289
1048048	unclassified	bacterium LimB-10-A-290
1048049	unclassified	bacterium LimB-10-A-342
1048050	unclassified	bacterium LimB-10-A-301
1048051	unclassified	bacterium LimB-10-A-310
1048052	unclassified	bacterium LimB-10-A-323
1048053	unclassified	bacterium LimB-10-A-294
1048054	unclassified	bacterium LimB-10-A-309
1048055	unclassified	bacterium LimB-10-A-308
1048056	unclassified	bacterium LimB-10-A-307
1048057	unclassified	bacterium LimB-10-A-325
1048058	unclassified	bacterium LimB-10-A-338
1048059	unclassified	bacterium LimB-10-A-336
1048060	unclassified	bacterium LimB-10-A-321
1048061	unclassified	bacterium LimB-10-A-322
1048062	unclassified	bacterium LimB-10-A-347
1048063	unclassified	bacterium LimB-10-A-328
1048064	unclassified	bacterium LimB-10-A-330
1048065	unclassified	bacterium LimB-10-A-345
1048066	unclassified	bacterium LimB-10-A-346
1048067	unclassified	bacterium LimB-100-A-386
1048068	unclassified	bacterium LimB-100-A-359
1048069	unclassified	bacterium LimB-100-A-406
1048070	unclassified	bacterium LimB-100-A-404
1048071	unclassified	bacterium LimB-100-A-357
1048072	unclassified	bacterium LimB-100-A-362
1048073	unclassified	bacterium LimB-100-A-349
1048074	unclassified	bacterium LimB-100-A-350
1048075	unclassified	bacterium LimB-100-A-355
1048076	unclassified	bacterium LimB-100-A-409
1048077	unclassified	bacterium LimB-100-A-381
1048078	unclassified	bacterium LimB-100-A-399
1048079	unclassified	bacterium LimB-100-A-392
1048080	unclassified	bacterium LimB-100-A-385
1048081	unclassified	bacterium LimB-100-A-408
1048082	unclassified	bacterium LimB-100-A-403
1048083	unclassified	bacterium LimB-100-A-367
1048084	unclassified	bacterium LimB-100-A-377
1048085	unclassified	bacterium LimB-100-A-388
1048086	unclassified	bacterium LimB-100-A-374
1048087	unclassified	bacterium LimB-100-A-373
1048088	unclassified	bacterium LimB-100-A-365
1048089	unclassified	bacterium LimB-100-A-371
1048090	unclassified	bacterium LimB-100-A-383
1048091	unclassified	bacterium LimB-100-A-407
1048092	unclassified	bacterium LimA-1-A-224
1048093	unclassified	bacterium LimA-1-A-226
1048094	unclassified	bacterium LimA-1-A-233
1048095	unclassified	bacterium LimA-1-A-234
1048096	unclassified	bacterium LimA-1-A-237
1048097	unclassified	bacterium LimA-1-A-242
1048098	unclassified	bacterium LimA-1-A-244
1048099	unclassified	bacterium LimA-1-A-239
1048100	unclassified	bacterium LimA-1-A-241
1048101	unclassified	bacterium LimA-1-A-228
1048102	unclassified	bacterium LimA-1-A-299
1048103	unclassified	bacterium LimA-1-A-245
1048104	unclassified	bacterium LimA-1-A-248
1048105	unclassified	bacterium LimA-1-A-255
1048106	unclassified	bacterium LimA-1-A-249
1048107	unclassified	bacterium LimA-1-A-251
1048108	unclassified	bacterium LimA-1-A-257
1048109	unclassified	bacterium LimA-1-A-265A
1048110	unclassified	bacterium LimA-1-A-267
1048111	unclassified	bacterium LimA-1-A-266A
1048112	unclassified	bacterium LimA-1-A-259
1048113	unclassified	bacterium LimA-1-A-262
1048114	unclassified	bacterium LimA-1-A-264B
1048115	unclassified	bacterium LimA-1-A-293
1048116	unclassified	bacterium LimA-1-A-261
1048117	unclassified	bacterium LimA-1-A-231
1048118	unclassified	bacterium LimA-1-A-223
1048119	unclassified	bacterium LimA-1-A-243
1048120	unclassified	bacterium LimA-1-A-281
1048121	unclassified	bacterium LimA-1-A-268
1048122	unclassified	bacterium LimA-1-A-269
1048123	unclassified	bacterium LimA-1-A-272
1048124	unclassified	bacterium LimA-1-A-271
1048125	unclassified	bacterium LimA-1-A-289
1048126	unclassified	bacterium LimA-1-A-295
1048127	unclassified	bacterium LimA-1-A-229
1048128	unclassified	bacterium LimA-1-A-290
1048129	unclassified	bacterium LimA-10-A-307
1048130	unclassified	bacterium LimA-10-A-362
1048131	unclassified	bacterium LimA-10-A-322
1048132	unclassified	bacterium LimA-10-A-327
1048133	unclassified	bacterium LimA-10-A-363
1048134	unclassified	bacterium LimA-10-A-335
1048135	unclassified	bacterium LimA-10-A-339
1048136	unclassified	bacterium LimA-10-A-351
1048137	unclassified	bacterium LimA-10-A-352
1048138	unclassified	bacterium LimA-10-A-353
1048139	unclassified	bacterium LimA-10-A-354
1048140	unclassified	bacterium LimA-10-A-346
1048141	unclassified	bacterium LimA-10-A-348
1048142	unclassified	bacterium LimA-10-A-338
1048143	unclassified	bacterium LimA-10-A-332
1048144	unclassified	bacterium LimA-10-A-344
1048145	unclassified	bacterium LimA-10-A-345
1048146	unclassified	bacterium LimA-10-A-347
1048147	unclassified	bacterium LimA-10-A-305
1048148	unclassified	bacterium LimA-10-A-336
1048149	unclassified	bacterium LimA-10-A-373
1048150	unclassified	bacterium LimA-10-A-303
1048151	unclassified	bacterium LimA-10-A-306
1048152	unclassified	bacterium LimA-10-A-313
1048153	unclassified	bacterium LimA-10-A-319
1048154	unclassified	bacterium LimA-10-A-318
1048155	unclassified	bacterium LimA-10-A-319A
1048156	unclassified	bacterium LimA-10-A-320
1048157	unclassified	bacterium LimA-10-A-324
1048158	unclassified	bacterium LimA-10-A-315
1048159	unclassified	bacterium LimA-10-A-368
1048160	unclassified	bacterium LimA-100-A-399
1048161	unclassified	bacterium LimA-100-A-429
1048162	unclassified	bacterium LimA-100-A-387
1048163	unclassified	bacterium LimA-100-A-388
1048164	unclassified	bacterium LimA-100-A-407
1048165	unclassified	bacterium LimA-100-A-408
1048166	unclassified	bacterium LimA-100-A-412
1048167	unclassified	bacterium LimA-100-A-427
1048168	unclassified	bacterium LimA-100-A-430
1048169	unclassified	bacterium LimA-100-A-433
1048170	unclassified	bacterium LimA-100-A-429A
1048171	unclassified	bacterium LimA-100-A-414
1048172	unclassified	bacterium LimA-100-A-415
1048173	unclassified	bacterium LimA-100-A-423
1048174	unclassified	bacterium LimA-100-A-443
1048175	unclassified	bacterium LimA-100-A-445
1048176	unclassified	bacterium LimA-100-A-442
1048177	unclassified	bacterium LimA-100-A-444
1048178	unclassified	bacterium LimA-100-A-390
1048179	unclassified	bacterium LimA-100-A-409
1048180	unclassified	bacterium LimA-100-A-402
1048181	unclassified	bacterium LimA-100-A-424
1048182	unclassified	bacterium LimA-100-A-425
1048183	unclassified	bacterium LimA-100-A-436
1048184	unclassified	bacterium LimA-100-A-437
1048185	unclassified	bacterium LimA-100-J-440
1048186	unclassified	bacterium LimA-100-A-418
1048187	unclassified	bacterium LimA-100-A-422
1048341	unclassified	bacterium REGD1
1048342	unclassified	bacterium REGD10
1048343	unclassified	bacterium REGD11
1048344	unclassified	bacterium REGD12
1048345	unclassified	bacterium REGD13
1048346	unclassified	bacterium REGD14
1048347	unclassified	bacterium REGD15
1048348	unclassified	bacterium REGD16
1048349	unclassified	bacterium REGD2
1048350	unclassified	bacterium REGD3
1048351	unclassified	bacterium REGD4
1048352	unclassified	bacterium REGD5
1048353	unclassified	bacterium REGD6
1048354	unclassified	bacterium REGD7
1048355	unclassified	bacterium REGD8
1048356	unclassified	bacterium REGD9
1048645	unclassified	bacterium symbiont of Euplotes sp.
1048760	unclassified	bacterium TP-5
1048776	other sequence	Deletion homozygosity selection vector 1
1048777	other sequence	Cloning vector TNN
104930	unclassified	RA21 methanotroph group
104931	unclassified	environmental samples
1050103	unclassified	bacterium L6-3E
1050597	unclassified	NC10 bacterium enrichment culture clone 'inoc b Lieshout clone 8'
1050598	unclassified	NC10 bacterium enrichment culture clone 'WWTP b Lieshout clone 3'
1050599	unclassified	NC10 bacterium enrichment culture clone 'WWTP b Lieshout clone 5'
1050600	unclassified	NC10 bacterium enrichment culture clone 'WWTP b Lieshout clone 6'
1050601	unclassified	NC10 bacterium enrichment culture clone 'WWTP b Lieshout clone 16'
1050602	unclassified	NC10 bacterium enrichment culture clone 'enr b Lieshout clone 3'
1050603	unclassified	NC10 bacterium enrichment culture clone 'enr b Lieshout clone 10'
1050604	unclassified	NC10 bacterium enrichment culture clone 'enr c Lieshout clone 5'
1050605	unclassified	NC10 bacterium enrichment culture clone 'enr b 332d Lieshout clone 2'
1050606	unclassified	NC10 bacterium enrichment culture clone 'enr d 332d Lieshout clone 1'
1050607	unclassified	NC10 bacterium enrichment culture clone 'enr c 332d Lieshout clone 12'
1050608	unclassified	NC10 bacterium enrichment culture clone 'enr c 332d Lieshout clone 18'
1050609	unclassified	NC10 bacterium enrichment culture clone 'inoc a Lieshout clone 12'
1050610	unclassified	NC10 bacterium enrichment culture clone 'WWTP a Lieshout clone 6'
1050611	unclassified	NC10 bacterium enrichment culture clone 'WWTP a Lieshout clone 18'
1050612	unclassified	NC10 bacterium enrichment culture clone 'enr a Lieshout clone 2'
1050613	unclassified	NC10 bacterium enrichment culture clone 'enr a Lieshout clone 5'
1050614	unclassified	NC10 bacterium enrichment culture clone 'inoc a Lieshout clone 5'
1050615	unclassified	NC10 bacterium enrichment culture clone 'WWTP a Lieshout clone 4'
1050781	unclassified	bacterium PG127S
1050925	unclassified	bacterium Ank26
1050928	other sequence	Cloning vector pSOL8DC3
1050929	other sequence	Cloning vector pSOL8DCL2
1050930	other sequence	Cloning vector pSOL9CAP
1051671	unclassified	CAV
1051671	unclassified	Chara australis virus
1051671	unclassified	Chara corallina virus
1051833	other sequence	Neurospora cloning vector pTH1067.9
1051834	other sequence	Neurospora cloning vector pTH1108.2
1051835	other sequence	Neurospora cloning vector pTH1111.1
1051836	other sequence	Neurospora cloning vector pTH1112.8
1051837	other sequence	Neurospora cloning vector pTH1117.12
1051838	other sequence	Neurospora cloning vector pTH1123.1
1051839	other sequence	Neurospora cloning vector pTH1124.1
1052135	other sequence	Virus-induced gene silencing vector pCAPE1
1052136	other sequence	Virus-induced gene silencing vector pCAPE2-PsPDS
1052197	unclassified	Calescamantes
1052197	unclassified	Calescamantes Rinke et al. 2013
1052197	unclassified	candidate division EM19
1052197	unclassified	candidate division EM 19
1052197	unclassified	Candidatus Calescamantes
1052207	unclassified	Bathymodiolus brooksi methanotrophic gill symbiont
1052207	unclassified	Bathymodiolus brooksi methanotrophic symbiont
1052208	unclassified	Bathymodiolus brooksi gill symbiont
1052208	unclassified	Bathymodiolus brooksi symbiont
1052209	unclassified	Bathymodiolus brooksi thiotrophic gill symbiont
1052209	unclassified	Bathymodiolus brooksi thiotrophic symbiont
1052210	unclassified	Bathymodiolus heckerae gill symbiont
1052210	unclassified	Bathymodiolus heckerae symbiont
1052211	unclassified	Bathymodiolus heckerae methanotrophic gill symbiont
1052212	unclassified	Bathymodiolus heckerae thiotrophic gill symbiont
1052212	unclassified	Bathymodiolus heckerae thiotrophic symbiont
1052213	unclassified	Escarpia sp. thiotrophic endosymbiont
1052595	other sequence	Cloning vector EN.Cherry
1052596	other sequence	Cloning vector EN.GFP
1052597	other sequence	Cloning vector EN.CFP
1052598	other sequence	Cloning vector EN.YFP
1052599	other sequence	Cloning vector EN.Apple
1052600	other sequence	Cloning vector NonEN.CFP
1052601	other sequence	Cloning vector EN.CFP.bGbpA
1052602	other sequence	Cloning vector EN.CFP.SV40
1052808	unclassified	candidate division EM 19 bacterium SCGC AAA471-D06
1052808	unclassified	Fervidibacteria bacterium SCGC AAA471-D06
1052810	unclassified	Calescamantes bacterium SCGC AAA471-M6
1052810	unclassified	candidate division EM 19 bacterium SCGC AAA471-M6
1052811	unclassified	candidate division EM 19 bacterium JGI 0000001-B9
1052811	unclassified	Fervidibacteria bacterium JGI 0000001-B9
1052812	unclassified	candidate division EM 19 bacterium JGI 0000001-D5
1052812	unclassified	Fervidibacteria bacterium JGI 0000001-D5
1052813	unclassified	candidate division EM 19 bacterium JGI 0000001-G10
1052813	unclassified	Fervidibacteria bacterium JGI 0000001-G10
1052814	unclassified	candidate division EM 19 bacterium JGI 0000054-H05
1052814	unclassified	Fervidibacteria bacterium JGI 0000054-H05
1052815	unclassified	Aerophobetes
1052815	unclassified	Aerophobetes Rinke et al. 2013
1052815	unclassified	candidate division CD12
1052815	unclassified	Candidatus Aerophobetes
1052817	unclassified	Aerophobetes bacterium SCGC AAA255-F10
1052817	unclassified	candidate division CD12 bacterium SCGC AAA255-F10
1052844	unclassified	candidate division OD1 bacterium SCGC AAA040-L21
1052844	unclassified	candidate division ZB26 bacterium SCGC AAA040-L21
1052844	unclassified	Parcubacteria bacterium SCGC AAA040-L21
1052848	unclassified	candidate division OD16 bacterium SCGC AAA036-E14
1052848	unclassified	candidate division OD1 bacterium SCGC AAA036-E14
1052848	unclassified	Parcubacteria bacterium SCGC AAA036-E14
1052869	unclassified	bacterium CC22
1052870	unclassified	bacterium CC30
1052871	unclassified	bacterium CC33
1052876	other sequence	Reporter vector pCol2(P/E)-bgyg
1052877	other sequence	Reporter vector pCol2(P/int1)-bgyg-3'N
1053474	other sequence	Protein trap vector Mi[Hto-WP]
10535	unidentified	unidentified adenovirus
1053605	unclassified	bacterium D3(2011)
1053894	unclassified	bacterium a10(2011)
1053895	unclassified	bacterium a11(2011)
1053896	unclassified	bacterium a16(2011)
1053897	unclassified	bacterium a17(2011)
1053898	unclassified	bacterium a18(2011)
1053899	unclassified	bacterium a19(2011)
1053900	unclassified	bacterium a2(2011)
1053901	unclassified	bacterium a20(2011)
1053902	unclassified	bacterium a22(2011)
[truncated: 57,766 more rows]
[truncated: 4 more columns]
