# Supplementary material for: Baseline human gut microbiota profile in healthy people and standard reporting template
Source: PLoS One. 2019 Sep 11;14(9):e0206484. doi: 10.1371/journal.pone.0206484 (PMC6738582; doi:10.1371/journal.pone.0206484)
Supplement: S7 Table — 157 proteomes IDs in GutFeelingKB were mapped to 128 clusters containing 863 proteomes in Reference Proteomes (RPs) sets (75% cutoff, release_2018_06). (XLSX) [file pone.0206484.s011.xlsx]

## Sheet: Sheet1
UPID	rp_taxon_id	organism_code	name	taxon_group_id	score	C(CUTOFF)		X_to_rp(X)
>UP000094495	195	CAMCO	Campylobacter coli	Bac/Delta-Epsilon-proteo	27113.93403(PPS:0,1,11,15.53,1919)	75(CUTOFF)		81.63037(X-seed)
UP000019430	1183379	CAMCO	Campylobacter coli RM4661	Bac/Delta-Epsilon-proteo	19113.16191(PPS:0,0,0,14.78,1811)	82.30497(X-RP)		85.46862(X-seed)
UP000066984	195	CAMCO	Campylobacter coli	Bac/Delta-Epsilon-proteo	19113.37027(PPS:0,0,13,14.82,2110)	81.18812(X-RP)		74.15311(X-seed)
UP000190802	195	CAMCO	Campylobacter coli	Bac/Delta-Epsilon-proteo	19113.06411(PPS:0,0,3,14.61,1743)	78.98551(X-RP)		78.75221(X-seed)
UP000191047	195	CAMCO	Campylobacter coli	Bac/Delta-Epsilon-proteo	19114.06087(PPS:0,0,2,15.83,1607)	77.75216(X-RP)		80.12195(X-seed)
UP000218600	2039342	9PROT	Campylobacter sp 110.	Bac/Delta-Epsilon-proteo	19113.57957(PPS:0,0,0,15.28,1729)	81.63037(X-RP)		100.00000(X-seed)
>UP000008881	1028307	KLEAK	Klebsiella aerogenes (strain ATCC 13048 / DSM 30053 / JCM 1235 / KCTC 2190 / NBRC 13534 / NCIMB 10102 / NCTC 10006) (Enterobacter aerogenes)	Bac/Gamma-proteo	37113.78601(PPS:1,1,4,15.30,4868)	75(CUTOFF)	RefP	86.74130(X-seed)
UP000037641	548	KLEAE	Klebsiella aerogenes (Enterobacter aerogenes)	Bac/Gamma-proteo	19114.42274(PPS:0,0,0,16.13,3761)	38.95459(X-RP)		38.03681(X-seed)
UP000054500	548	KLEAE	Klebsiella aerogenes (Enterobacter aerogenes)	Bac/Gamma-proteo	19113.10249(PPS:0,0,10,14.39,5107)	83.99428(X-RP)		88.13083(X-seed)
UP000077207	548	KLEAE	Klebsiella aerogenes (Enterobacter aerogenes)	Bac/Gamma-proteo	19114.09557(PPS:0,0,4,15.67,4867)	43.64664(X-RP)		42.57985(X-seed)
UP000077344	548	KLEAE	Klebsiella aerogenes (Enterobacter aerogenes)	Bac/Gamma-proteo	19114.56867(PPS:0,0,0,16.30,4607)	44.36779(X-RP)		43.50951(X-seed)
UP000093938	548	KLEAE	Klebsiella aerogenes (Enterobacter aerogenes)	Bac/Gamma-proteo	19112.23075(PPS:0,0,10,13.35,5313)	82.25177(X-RP)		85.77040(X-seed)
UP000189103	548	KLEAE	Klebsiella aerogenes (Enterobacter aerogenes)	Bac/Gamma-proteo	19110.75989(PPS:0,0,10,11.60,6084)	79.30760(X-RP)		84.61163(X-seed)
UP000238264	548	KLEAE	Klebsiella aerogenes (Enterobacter aerogenes)	Bac/Gamma-proteo	19112.94896(PPS:0,0,13,14.16,5058)	86.74130(X-RP)		100.00000(X-seed)
>UP000042305	562	ECOLX	Escherichia coli	Bac/Gamma-proteo	27119.74690(PPS:0,1,301,17.54,4822)	75(CUTOFF)		82.07418(X-seed)
UP000000746	585055	ECO55	Escherichia coli (strain 55989 / EAEC)	Bac/Gamma-proteo	19115.06646(PPS:0,0,2,16.86,4718)	77.90270(X-RP)		80.13383(X-seed)
UP000001122	331111	ECO24	Escherichia coli O139:H28 (strain E24377A / ETEC)	Bac/Gamma-proteo	19114.12265(PPS:0,0,1,15.75,4905)	75.56782(X-RP)		78.89140(X-seed)
UP000001407	216592	ECO44	Escherichia coli O44:H18 (strain 042 / EAEC)	Bac/Gamma-proteo	19114.33310(PPS:0,0,10,15.85,4863)	75.92020(X-RP)		76.30531(X-seed)
UP000002032	469008	ECOBD	Escherichia coli (strain B / BL21-DE3)	Bac/Gamma-proteo	19115.18046(PPS:0,0,8,16.90,4145)	82.07418(X-RP)		100.00000(X-seed)
UP000002795	656414	ECOLX	Escherichia coli H736	Bac/Gamma-proteo	19113.37083(PPS:0,0,0,14.87,4639)	78.68137(X-RP)		81.75778(X-seed)
UP000003691	679204	ECOLX	Escherichia coli MS 145-7	Bac/Gamma-proteo	19112.21759(PPS:0,0,0,13.50,5392)	73.82035(X-RP)		75.14761(X-seed)
UP000004441	344610	ECOLX	Escherichia coli 53638	Bac/Gamma-proteo	19113.40920(PPS:0,0,0,14.92,4850)	74.63102(X-RP)		77.30383(X-seed)
UP000004544	752785	ECOLX	Escherichia coli 541-15	Bac/Gamma-proteo	19113.11525(PPS:0,0,0,14.57,4963)	72.53469(X-RP)		77.48053(X-seed)
UP000004681	656408	ECOLX	Escherichia coli H591	Bac/Gamma-proteo	19112.68084(PPS:0,0,0,14.05,4998)	76.39575(X-RP)		78.39624(X-seed)
UP000004683	550677	ECOLX	Escherichia coli B354	Bac/Gamma-proteo	19113.57909(PPS:0,0,0,15.12,4507)	73.18577(X-RP)		77.82092(X-seed)
UP000004711	556266	ECOLX	Escherichia coli D9	Bac/Gamma-proteo	19113.93595(PPS:0,0,0,15.55,4535)	74.79212(X-RP)		79.36434(X-seed)
UP000004770	1001989	ECOLX	Escherichia coli PCN033	Bac/Gamma-proteo	19113.53589(PPS:0,0,0,15.07,5010)	73.41693(X-RP)		75.58968(X-seed)
UP000005354	869675	ECOLX	Escherichia coli 12264.	Bac/Gamma-proteo	19112.50612(PPS:0,0,0,13.84,5321)	72.71238(X-RP)		75.11972(X-seed)
UP000006877	316401	ECOH1	Escherichia coli O78:H11 (strain H10407 / ETEC)	Bac/Gamma-proteo	19113.97114(PPS:0,0,19,15.28,4729)	78.64900(X-RP)		81.84558(X-seed)
UP000008199	409438	ECOSE	Escherichia coli (strain SE11)	Bac/Gamma-proteo	19113.33801(PPS:0,0,0,14.83,4964)	76.89058(X-RP)		80.21607(X-seed)
UP000008464	696406	ECOLX	Escherichia coli UMNK88	Bac/Gamma-proteo	19112.16786(PPS:0,0,0,13.44,5422)	76.23273(X-RP)		75.65078(X-seed)
UP000009327	475609	ECOLX	Escherichia coli chi7122	Bac/Gamma-proteo	19115.06027(PPS:0,0,1,16.87,4565)	79.22007(X-RP)		83.95928(X-seed)
UP000010516	1182673	ECOLX	Escherichia coli KTE66	Bac/Gamma-proteo	19113.43962(PPS:0,0,0,14.95,4766)	75.56843(X-RP)		78.90643(X-seed)
UP000010614	1169330	ECOLX	Escherichia coli KTE10	Bac/Gamma-proteo	19113.49713(PPS:0,0,0,15.02,4728)	77.94706(X-RP)		81.21757(X-seed)
UP000010643	1182725	ECOLX	Escherichia coli KTE146	Bac/Gamma-proteo	19113.36008(PPS:0,0,0,14.86,4834)	74.75179(X-RP)		78.20148(X-seed)
UP000012254	1116136	ECOLX	Escherichia coli MP0215612.	Bac/Gamma-proteo	19112.83113(PPS:0,0,0,14.23,5333)	73.53568(X-RP)		77.20358(X-seed)
UP000014089	1182699	ECOLX	Escherichia coli KTE100	Bac/Gamma-proteo	19113.08942(PPS:0,0,0,14.54,4894)	78.13704(X-RP)		81.34277(X-seed)
UP000014122	1182671	ECOLX	Escherichia coli KTE64	Bac/Gamma-proteo	19113.04579(PPS:0,0,0,14.49,4923)	77.00990(X-RP)		80.39505(X-seed)
UP000014172	1182680	ECOLX	Escherichia coli KTE73	Bac/Gamma-proteo	19113.16671(PPS:0,0,0,14.63,4846)	77.29169(X-RP)		80.66613(X-seed)
UP000014185	1182703	ECOLX	Escherichia coli KTE107	Bac/Gamma-proteo	19113.10500(PPS:0,0,0,14.56,4848)	76.06929(X-RP)		80.57013(X-seed)
UP000014187	1182704	ECOLX	Escherichia coli KTE108	Bac/Gamma-proteo	19113.10118(PPS:0,0,0,14.55,4875)	75.22955(X-RP)		79.82696(X-seed)
UP000015992	1281218	ECOLX	Escherichia coli UMEA 3212-1	Bac/Gamma-proteo	19112.96467(PPS:0,0,0,14.39,5016)	80.87894(X-RP)		81.71995(X-seed)
UP000017275	1269007	ECOLX	Escherichia coli 909945-2	Bac/Gamma-proteo	19112.22848(PPS:0,0,0,13.51,5146)	72.58081(X-RP)		77.13438(X-seed)
UP000017305	1280998	ECOLX	Escherichia coli HVH 50 (4-2593475)	Bac/Gamma-proteo	19113.29279(PPS:0,0,0,14.78,4768)	76.99258(X-RP)		80.84911(X-seed)
UP000021226	1444132	ECOLX	Escherichia coli 1-110-08_S3_C1	Bac/Gamma-proteo	19112.56605(PPS:0,0,0,13.91,5468)	75.47823(X-RP)		76.89812(X-seed)
UP000024282	1446704	ECOLX	Escherichia coli O174:H8 str 04-3038.	Bac/Gamma-proteo	19112.78967(PPS:0,0,0,14.18,5137)	75.97158(X-RP)		78.24249(X-seed)
UP000027642	1444266	ECOLX	Escherichia coli 2-427-07_S4_C3	Bac/Gamma-proteo	19112.37742(PPS:0,0,0,13.69,5663)	73.77000(X-RP)		75.47291(X-seed)
UP000027742	1446581	ECOLX	Escherichia coli O128:H2 str 2011C-3317.	Bac/Gamma-proteo	19112.39785(PPS:0,0,0,13.71,5285)	74.31042(X-RP)		76.39588(X-seed)
UP000027743	1444151	ECOLX	Escherichia coli 2-177-06_S3_C2	Bac/Gamma-proteo	19113.07849(PPS:0,0,0,14.52,5218)	76.74780(X-RP)		78.51868(X-seed)
UP000027910	1444180	ECOLX	Escherichia coli 2-210-07_S3_C3	Bac/Gamma-proteo	19112.42164(PPS:0,0,0,13.74,5523)	76.38119(X-RP)		76.21232(X-seed)
UP000028651	562	ECOLX	Escherichia coli	Bac/Gamma-proteo	19115.38610(PPS:0,0,140,14.98,5482)	72.54480(X-RP)		74.26767(X-seed)
UP000029988	562	ECOLX	Escherichia coli	Bac/Gamma-proteo	19117.13416(PPS:0,0,155,16.82,4884)	76.76661(X-RP)		79.43999(X-seed)
UP000030000	562	ECOLX	Escherichia coli	Bac/Gamma-proteo	19117.27657(PPS:0,0,152,17.04,4740)	76.79897(X-RP)		79.81641(X-seed)
UP000030015	1455601	ECOLX	Escherichia coli G3/10	Bac/Gamma-proteo	19113.87043(PPS:0,0,0,15.47,4689)	75.99478(X-RP)		80.82637(X-seed)
UP000030018	562	ECOLX	Escherichia coli	Bac/Gamma-proteo	19117.21541(PPS:0,0,147,17.05,4786)	77.11901(X-RP)		79.98174(X-seed)
UP000030317	562	ECOLX	Escherichia coli	Bac/Gamma-proteo	19119.16144(PPS:0,0,343,16.16,5201)	74.97427(X-RP)		76.66375(X-seed)
UP000030783	562	ECOLX	Escherichia coli	Bac/Gamma-proteo	19117.59331(PPS:0,0,163,17.23,4733)	77.89633(X-RP)		81.24641(X-seed)
UP000030834	562	ECOLX	Escherichia coli	Bac/Gamma-proteo	19117.28930(PPS:0,0,276,15.03,5550)	73.15795(X-RP)		74.80458(X-seed)
UP000031522	562	ECOLX	Escherichia coli	Bac/Gamma-proteo	19118.95568(PPS:0,0,262,17.24,4929)	78.38898(X-RP)		80.65063(X-seed)
UP000031758	745156	ECOLX	Escherichia coli 1303	Bac/Gamma-proteo	19114.90931(PPS:0,0,0,16.70,4706)	79.98700(X-RP)		83.26399(X-seed)
UP000032290	562	ECOLX	Escherichia coli	Bac/Gamma-proteo	19117.71149(PPS:0,0,259,15.81,5008)	72.27154(X-RP)		73.99088(X-seed)
UP000032456	562	ECOLX	Escherichia coli	Bac/Gamma-proteo	19115.52860(PPS:0,0,168,14.69,5525)	72.36749(X-RP)		73.73163(X-seed)
UP000032708	749537	ECOLX	Escherichia coli MS 115-1	Bac/Gamma-proteo	19112.87381(PPS:0,0,0,14.28,4939)	72.79629(X-RP)		77.28600(X-seed)
UP000033371	562	ECOLX	Escherichia coli	Bac/Gamma-proteo	19115.78097(PPS:0,0,183,14.75,5467)	73.81703(X-RP)		74.02920(X-seed)
UP000033592	562	ECOLX	Escherichia coli	Bac/Gamma-proteo	19117.60139(PPS:0,0,275,15.41,5523)	77.10280(X-RP)		76.31181(X-seed)
UP000034530	562	ECOLX	Escherichia coli	Bac/Gamma-proteo	19117.27001(PPS:0,0,177,16.62,4942)	76.72862(X-RP)		79.85962(X-seed)
UP000036012	562	ECOLX	Escherichia coli	Bac/Gamma-proteo	19117.84027(PPS:0,0,177,17.30,4777)	81.65068(X-RP)		82.56121(X-seed)
UP000036728	562	ECOLX	Escherichia coli	Bac/Gamma-proteo	19116.90753(PPS:0,0,227,15.37,5378)	73.84207(X-RP)		76.74620(X-seed)
UP000036812	562	ECOLX	Escherichia coli	Bac/Gamma-proteo	19117.32523(PPS:0,0,236,15.72,5263)	74.81261(X-RP)		76.81555(X-seed)
UP000037153	562	ECOLX	Escherichia coli	Bac/Gamma-proteo	19115.71801(PPS:0,0,128,15.58,4931)	73.42975(X-RP)		77.04420(X-seed)
UP000037564	562	ECOLX	Escherichia coli	Bac/Gamma-proteo	19117.19815(PPS:0,0,232,15.64,5273)	76.61579(X-RP)		78.00893(X-seed)
UP000038112	562	ECOLX	Escherichia coli	Bac/Gamma-proteo	19117.84628(PPS:0,0,200,16.93,5006)	78.65662(X-RP)		78.60963(X-seed)
UP000040589	562	ECOLX	Escherichia coli	Bac/Gamma-proteo	19117.78175(PPS:0,0,244,16.13,5341)	77.72181(X-RP)		76.30399(X-seed)
UP000040932	562	ECOLX	Escherichia coli	Bac/Gamma-proteo	19115.68724(PPS:0,0,87,16.21,4625)	66.17840(X-RP)		65.39809(X-seed)
UP000040934	562	ECOLX	Escherichia coli	Bac/Gamma-proteo	19118.54404(PPS:0,0,231,17.26,4893)	84.07127(X-RP)		80.37766(X-seed)
UP000041959	562	ECOLX	Escherichia coli	Bac/Gamma-proteo	19117.98943(PPS:0,0,183,17.38,4823)	84.86475(X-RP)		80.97092(X-seed)
UP000042887	562	ECOLX	Escherichia coli	Bac/Gamma-proteo	19116.98686(PPS:0,0,151,16.71,5037)	76.77487(X-RP)		76.67261(X-seed)
UP000043018	562	ECOLX	Escherichia coli	Bac/Gamma-proteo	19118.95722(PPS:0,0,288,16.82,4903)	75.52921(X-RP)		74.71238(X-seed)
UP000043139	562	ECOLX	Escherichia coli	Bac/Gamma-proteo	19117.92211(PPS:0,0,224,16.63,5091)	77.40184(X-RP)		76.02846(X-seed)
UP000044469	562	ECOLX	Escherichia coli	Bac/Gamma-proteo	19116.92832(PPS:0,0,183,16.11,5382)	76.43039(X-RP)		75.15993(X-seed)
UP000044658	562	ECOLX	Escherichia coli	Bac/Gamma-proteo	19118.85351(PPS:0,0,286,16.73,5046)	76.69032(X-RP)		76.09420(X-seed)
UP000044893	562	ECOLX	Escherichia coli	Bac/Gamma-proteo	19118.25611(PPS:0,0,187,17.63,4695)	84.00825(X-RP)		81.00591(X-seed)
UP000045242	562	ECOLX	Escherichia coli	Bac/Gamma-proteo	19118.57968(PPS:0,0,264,16.76,4818)	74.78037(X-RP)		74.72578(X-seed)
UP000050307	562	ECOLX	Escherichia coli	Bac/Gamma-proteo	19116.38208(PPS:0,0,152,15.97,5239)	75.78295(X-RP)		78.69790(X-seed)
UP000050556	562	ECOLX	Escherichia coli	Bac/Gamma-proteo	19116.94727(PPS:0,0,163,16.47,4970)	75.01316(X-RP)		78.83343(X-seed)
UP000051068	562	ECOLX	Escherichia coli	Bac/Gamma-proteo	19115.71140(PPS:0,0,152,15.18,4544)	38.75850(X-RP)		40.79194(X-seed)
UP000051846	562	ECOLX	Escherichia coli	Bac/Gamma-proteo	19116.64102(PPS:0,0,199,15.51,5360)	74.51300(X-RP)		76.65619(X-seed)
UP000051850	562	ECOLX	Escherichia coli	Bac/Gamma-proteo	19117.22988(PPS:0,0,182,16.49,5002)	78.12368(X-RP)		80.61386(X-seed)
UP000053450	562	ECOLX	Escherichia coli	Bac/Gamma-proteo	19117.04796(PPS:0,0,217,15.71,4942)	72.86512(X-RP)		75.37858(X-seed)
UP000053643	562	ECOLX	Escherichia coli	Bac/Gamma-proteo	19117.76559(PPS:0,0,260,15.86,4897)	71.04509(X-RP)		74.43175(X-seed)
UP000054277	562	ECOLX	Escherichia coli	Bac/Gamma-proteo	19117.92267(PPS:0,0,308,15.26,5209)	74.60448(X-RP)		76.00524(X-seed)
UP000054864	562	ECOLX	Escherichia coli	Bac/Gamma-proteo	19118.56089(PPS:0,0,360,15.17,5727)	73.82350(X-RP)		74.20002(X-seed)
UP000065978	562	ECOLX	Escherichia coli	Bac/Gamma-proteo	19118.74297(PPS:0,0,346,15.62,5171)	74.28274(X-RP)		76.05665(X-seed)
UP000066343	562	ECOLX	Escherichia coli	Bac/Gamma-proteo	19118.01705(PPS:0,0,163,17.74,4588)	77.73890(X-RP)		82.27464(X-seed)
UP000070045	562	ECOLX	Escherichia coli	Bac/Gamma-proteo	19116.82666(PPS:0,0,161,16.35,5217)	77.53132(X-RP)		80.66841(X-seed)
UP000070338	562	ECOLX	Escherichia coli	Bac/Gamma-proteo	19116.53306(PPS:0,0,186,15.60,5412)	76.46162(X-RP)		76.36442(X-seed)
UP000070450	562	ECOLX	Escherichia coli	Bac/Gamma-proteo	19116.87455(PPS:0,0,286,14.37,5418)	70.03922(X-RP)		72.66318(X-seed)
UP000073489	1813821	9ENTR	Shigella sp PAMC 28760.	Bac/Gamma-proteo	19114.51114(PPS:0,0,0,16.23,4226)	80.54011(X-RP)		94.76370(X-seed)
UP000076106	562	ECOLX	Escherichia coli	Bac/Gamma-proteo	19115.84825(PPS:0,0,167,15.09,5354)	73.57259(X-RP)		75.24388(X-seed)
UP000076262	562	ECOLX	Escherichia coli	Bac/Gamma-proteo	19116.41387(PPS:0,0,187,15.44,5541)	75.49522(X-RP)		75.44590(X-seed)
UP000076266	562	ECOLX	Escherichia coli	Bac/Gamma-proteo	19116.23441(PPS:0,0,164,15.60,5237)	74.43844(X-RP)		75.33761(X-seed)
UP000076304	562	ECOLX	Escherichia coli	Bac/Gamma-proteo	19116.37685(PPS:0,0,192,15.31,5448)	74.47302(X-RP)		75.55984(X-seed)
UP000077380	562	ECOLX	Escherichia coli	Bac/Gamma-proteo	19116.99223(PPS:0,0,163,16.52,5156)	77.68475(X-RP)		79.46772(X-seed)
UP000078545	562	ECOLX	Escherichia coli	Bac/Gamma-proteo	19116.52014(PPS:0,0,169,15.86,4969)	72.54530(X-RP)		75.03928(X-seed)
UP000092566	562	ECOLX	Escherichia coli	Bac/Gamma-proteo	19114.83566(PPS:0,0,100,14.98,5292)	72.83166(X-RP)		74.64021(X-seed)
UP000094022	562	ECOLX	Escherichia coli	Bac/Gamma-proteo	19117.66619(PPS:0,0,113,18.14,4530)	78.70869(X-RP)		83.61290(X-seed)
UP000094451	562	ECOLX	Escherichia coli	Bac/Gamma-proteo	19115.37436(PPS:0,0,155,14.72,5771)	73.68526(X-RP)		74.64387(X-seed)
UP000094504	562	ECOLX	Escherichia coli	Bac/Gamma-proteo	19119.15316(PPS:0,0,325,16.45,5132)	75.97510(X-RP)		77.58887(X-seed)
UP000095183	562	ECOLX	Escherichia coli	Bac/Gamma-proteo	19118.34671(PPS:0,0,288,16.09,5248)	80.75098(X-RP)		78.77524(X-seed)
UP000095493	562	ECOLX	Escherichia coli	Bac/Gamma-proteo	19116.22066(PPS:0,0,155,15.73,5077)	74.93745(X-RP)		77.38069(X-seed)
UP000095528	562	ECOLX	Escherichia coli	Bac/Gamma-proteo	19116.68274(PPS:0,0,105,17.10,4853)	36.32106(X-RP)		37.63050(X-seed)
UP000177471	562	ECOLX	Escherichia coli	Bac/Gamma-proteo	19116.02506(PPS:0,0,161,15.40,5332)	73.57908(X-RP)		74.69880(X-seed)
UP000184168	562	ECOLX	Escherichia coli	Bac/Gamma-proteo	19118.17225(PPS:0,0,353,14.82,5408)	71.95617(X-RP)		74.29372(X-seed)
UP000184178	562	ECOLX	Escherichia coli	Bac/Gamma-proteo	19118.51840(PPS:0,0,349,15.30,5315)	72.48034(X-RP)		74.08533(X-seed)
UP000184277	562	ECOLX	Escherichia coli	Bac/Gamma-proteo	19117.46731(PPS:0,0,302,14.82,5380)	71.58941(X-RP)		73.51514(X-seed)
UP000184336	562	ECOLX	Escherichia coli	Bac/Gamma-proteo	19118.11710(PPS:0,0,337,15.01,5831)	69.81725(X-RP)		71.61317(X-seed)
UP000184355	562	ECOLX	Escherichia coli	Bac/Gamma-proteo	19118.31175(PPS:0,0,332,15.33,5291)	72.35781(X-RP)		73.91163(X-seed)
UP000184369	562	ECOLX	Escherichia coli	Bac/Gamma-proteo	19118.41359(PPS:0,0,329,15.50,5391)	74.56805(X-RP)		76.28556(X-seed)
UP000184379	562	ECOLX	Escherichia coli	Bac/Gamma-proteo	19116.26422(PPS:0,0,160,15.70,5267)	75.59917(X-RP)		77.73137(X-seed)
UP000184459	562	ECOLX	Escherichia coli	Bac/Gamma-proteo	19118.44320(PPS:0,0,317,15.73,5277)	74.30025(X-RP)		75.58152(X-seed)
UP000185422	562	ECOLX	Escherichia coli	Bac/Gamma-proteo	19119.42164(PPS:0,0,368,16.06,5282)	80.73186(X-RP)		78.99252(X-seed)
UP000185913	562	ECOLX	Escherichia coli	Bac/Gamma-proteo	19115.19149(PPS:0,0,120,15.08,5035)	73.40926(X-RP)		76.33775(X-seed)
UP000185961	562	ECOLX	Escherichia coli	Bac/Gamma-proteo	19116.89593(PPS:0,0,182,16.09,5163)	76.12796(X-RP)		78.51359(X-seed)
UP000186169	562	ECOLX	Escherichia coli	Bac/Gamma-proteo	19118.17641(PPS:0,0,292,15.82,5166)	76.98587(X-RP)		78.65820(X-seed)
UP000186204	562	ECOLX	Escherichia coli	Bac/Gamma-proteo	19118.62200(PPS:0,0,341,15.55,5323)	75.01530(X-RP)		76.73461(X-seed)
UP000186275	562	ECOLX	Escherichia coli	Bac/Gamma-proteo	19115.96408(PPS:0,0,180,15.02,5509)	75.41281(X-RP)		76.42781(X-seed)
UP000186715	562	ECOLX	Escherichia coli	Bac/Gamma-proteo	19115.46168(PPS:0,0,137,15.12,5201)	72.99437(X-RP)		76.22005(X-seed)
UP000188465	562	ECOLX	Escherichia coli	Bac/Gamma-proteo	19115.98715(PPS:0,0,356,12.17,5763)	58.35921(X-RP)		58.75971(X-seed)
UP000188724	562	ECOLX	Escherichia coli	Bac/Gamma-proteo	19117.95680(PPS:0,0,285,15.68,5274)	74.71512(X-RP)		78.37100(X-seed)
UP000188855	562	ECOLX	Escherichia coli	Bac/Gamma-proteo	19117.76686(PPS:0,0,265,15.78,5165)	75.90800(X-RP)		81.46671(X-seed)
UP000188967	562	ECOLX	Escherichia coli	Bac/Gamma-proteo	19115.41702(PPS:0,0,186,14.27,5246)	71.61445(X-RP)		75.34626(X-seed)
UP000188999	562	ECOLX	Escherichia coli	Bac/Gamma-proteo	19115.35414(PPS:0,0,160,14.62,5572)	71.94839(X-RP)		72.81294(X-seed)
UP000189664	562	ECOLX	Escherichia coli	Bac/Gamma-proteo	19117.74324(PPS:0,0,313,14.96,5288)	73.89755(X-RP)		75.39244(X-seed)
UP000193041	656441	ECOLX	Escherichia coli TA249	Bac/Gamma-proteo	19112.25839(PPS:0,0,0,13.55,5167)	72.72166(X-RP)		75.78048(X-seed)
UP000193045	656397	ECOLX	Escherichia coli H386	Bac/Gamma-proteo	19112.02890(PPS:0,0,0,13.27,5369)	77.82889(X-RP)		78.25236(X-seed)
UP000193131	656433	ECOLX	Escherichia coli TA054	Bac/Gamma-proteo	19112.41315(PPS:0,0,0,13.73,5130)	72.71030(X-RP)		76.43228(X-seed)
UP000193157	550691	ECOLX	Escherichia coli E1114	Bac/Gamma-proteo	19112.20180(PPS:0,0,0,13.48,5102)	72.21872(X-RP)		76.74731(X-seed)
UP000193168	562	ECOLX	Escherichia coli	Bac/Gamma-proteo	19116.97630(PPS:0,0,280,14.59,5848)	72.42296(X-RP)		75.19582(X-seed)
UP000193530	562	ECOLX	Escherichia coli	Bac/Gamma-proteo	19117.12460(PPS:0,0,218,15.78,5203)	76.93882(X-RP)		77.74151(X-seed)
UP000193619	656400	ECOLX	Escherichia coli H420	Bac/Gamma-proteo	19112.39748(PPS:0,0,0,13.71,5135)	75.08064(X-RP)		78.45830(X-seed)
UP000194199	562	ECOLX	Escherichia coli	Bac/Gamma-proteo	19118.34291(PPS:0,0,284,16.15,5019)	74.90347(X-RP)		78.10243(X-seed)
UP000194247	562	ECOLX	Escherichia coli	Bac/Gamma-proteo	19115.78555(PPS:0,0,132,15.59,5095)	73.88323(X-RP)		76.93498(X-seed)
UP000194285	562	ECOLX	Escherichia coli	Bac/Gamma-proteo	19116.25276(PPS:0,0,333,12.86,7196)	64.92718(X-RP)		66.09458(X-seed)
UP000194319	562	ECOLX	Escherichia coli	Bac/Gamma-proteo	19116.37621(PPS:0,0,214,14.95,5660)	73.14103(X-RP)		74.28208(X-seed)
UP000194331	562	ECOLX	Escherichia coli	Bac/Gamma-proteo	19118.62985(PPS:0,0,347,15.46,5263)	73.64428(X-RP)		75.76583(X-seed)
UP000194908	562	ECOLX	Escherichia coli	Bac/Gamma-proteo	19117.50389(PPS:0,0,266,15.45,5318)	74.42097(X-RP)		77.24034(X-seed)
UP000194954	562	ECOLX	Escherichia coli	Bac/Gamma-proteo	19117.08946(PPS:0,0,290,14.56,5311)	69.44387(X-RP)		71.08250(X-seed)
UP000195177	562	ECOLX	Escherichia coli	Bac/Gamma-proteo	19116.48244(PPS:0,0,272,14.13,5662)	70.20521(X-RP)		71.99079(X-seed)
UP000196664	562	ECOLX	Escherichia coli	Bac/Gamma-proteo	19115.97958(PPS:0,0,152,15.49,5084)	73.85159(X-RP)		76.39381(X-seed)
UP000196822	562	ECOLX	Escherichia coli	Bac/Gamma-proteo	19118.36158(PPS:0,0,312,15.72,5234)	76.61966(X-RP)		78.42243(X-seed)
UP000196865	562	ECOLX	Escherichia coli	Bac/Gamma-proteo	19117.25123(PPS:0,0,282,14.88,6012)	67.15579(X-RP)		67.26521(X-seed)
UP000197281	562	ECOLX	Escherichia coli	Bac/Gamma-proteo	19118.09206(PPS:0,0,302,15.56,5023)	74.07252(X-RP)		75.98214(X-seed)
UP000197917	562	ECOLX	Escherichia coli	Bac/Gamma-proteo	19117.55955(PPS:0,0,267,15.50,5202)	73.55988(X-RP)		76.33958(X-seed)
UP000214591	562	ECOLX	Escherichia coli	Bac/Gamma-proteo	19116.94336(PPS:0,0,241,15.19,5281)	72.50842(X-RP)		74.13513(X-seed)
UP000215493	562	ECOLX	Escherichia coli	Bac/Gamma-proteo	19117.22520(PPS:0,0,158,16.88,5030)	79.78061(X-RP)		80.52590(X-seed)
UP000215625	562	ECOLX	Escherichia coli	Bac/Gamma-proteo	19117.11298(PPS:0,0,262,15.05,5319)	72.35905(X-RP)		75.76807(X-seed)
UP000215865	562	ECOLX	Escherichia coli	Bac/Gamma-proteo	19116.53183(PPS:0,0,199,15.38,5012)	71.12647(X-RP)		74.80491(X-seed)
UP000216366	562	ECOLX	Escherichia coli	Bac/Gamma-proteo	19115.41544(PPS:0,0,104,15.61,4617)	76.72367(X-RP)		81.33782(X-seed)
UP000216687	562	ECOLX	Escherichia coli	Bac/Gamma-proteo	19116.40996(PPS:0,0,210,15.06,5272)	72.81523(X-RP)		75.72539(X-seed)
UP000217968	562	ECOLX	Escherichia coli	Bac/Gamma-proteo	19117.64194(PPS:0,0,289,15.23,5399)	73.06243(X-RP)		74.61297(X-seed)
UP000218167	562	ECOLX	Escherichia coli	Bac/Gamma-proteo	19116.72730(PPS:0,0,256,14.68,5842)	73.67901(X-RP)		73.72944(X-seed)
UP000218424	562	ECOLX	Escherichia coli	Bac/Gamma-proteo	19118.14398(PPS:0,0,307,15.54,5074)	73.27640(X-RP)		73.93711(X-seed)
UP000218543	562	ECOLX	Escherichia coli	Bac/Gamma-proteo	19117.59291(PPS:0,0,290,15.16,5446)	74.31341(X-RP)		75.67046(X-seed)
UP000218692	562	ECOLX	Escherichia coli	Bac/Gamma-proteo	19116.68211(PPS:0,0,240,14.89,5502)	71.99353(X-RP)		72.73509(X-seed)
UP000218701	562	ECOLX	Escherichia coli	Bac/Gamma-proteo	19116.03921(PPS:0,0,183,15.06,5214)	71.66204(X-RP)		74.12266(X-seed)
UP000218721	562	ECOLX	Escherichia coli	Bac/Gamma-proteo	19117.36377(PPS:0,0,252,15.51,5339)	74.43624(X-RP)		77.17462(X-seed)
UP000219757	562	ECOLX	Escherichia coli	Bac/Gamma-proteo	19116.23445(PPS:0,0,239,14.38,4193)	63.95974(X-RP)		64.59993(X-seed)
UP000220282	562	ECOLX	Escherichia coli	Bac/Gamma-proteo	19118.89245(PPS:0,0,339,15.91,5217)	75.31528(X-RP)		76.96876(X-seed)
UP000220499	562	ECOLX	Escherichia coli	Bac/Gamma-proteo	19116.83776(PPS:0,0,247,14.97,5165)	73.42975(X-RP)		75.31326(X-seed)
UP000222882	562	ECOLX	Escherichia coli	Bac/Gamma-proteo	19115.93786(PPS:0,0,205,14.58,5582)	72.28795(X-RP)		73.99915(X-seed)
UP000222984	562	ECOLX	Escherichia coli	Bac/Gamma-proteo	19117.62844(PPS:0,0,259,15.71,5200)	74.29748(X-RP)		76.31665(X-seed)
UP000224281	562	ECOLX	Escherichia coli	Bac/Gamma-proteo	19118.09936(PPS:0,0,280,15.93,5095)	74.60169(X-RP)		77.04246(X-seed)
UP000224973	562	ECOLX	Escherichia coli	Bac/Gamma-proteo	19117.41165(PPS:0,0,239,15.78,5041)	73.70304(X-RP)		76.33673(X-seed)
UP000225731	562	ECOLX	Escherichia coli	Bac/Gamma-proteo	19118.15030(PPS:0,0,284,15.92,4997)	74.66582(X-RP)		76.95930(X-seed)
UP000229602	562	ECOLX	Escherichia coli	Bac/Gamma-proteo	19116.22607(PPS:0,0,162,15.62,5159)	71.54725(X-RP)		73.85057(X-seed)
UP000230908	562	ECOLX	Escherichia coli	Bac/Gamma-proteo	19118.47611(PPS:0,0,299,16.06,5144)	73.89183(X-RP)		76.74290(X-seed)
UP000231009	562	ECOLX	Escherichia coli	Bac/Gamma-proteo	19118.00303(PPS:0,0,295,15.57,5070)	72.90148(X-RP)		73.76940(X-seed)
UP000231208	562	ECOLX	Escherichia coli	Bac/Gamma-proteo	19115.58597(PPS:0,0,151,15.04,5418)	73.03866(X-RP)		73.96663(X-seed)
UP000231393	562	ECOLX	Escherichia coli	Bac/Gamma-proteo	19116.09846(PPS:0,0,164,15.44,5056)	72.09789(X-RP)		73.98664(X-seed)
UP000231954	562	ECOLX	Escherichia coli	Bac/Gamma-proteo	19115.45111(PPS:0,0,177,14.46,5338)	70.16154(X-RP)		72.92949(X-seed)
UP000233549	562	ECOLX	Escherichia coli	Bac/Gamma-proteo	19117.77830(PPS:0,0,327,14.78,5760)	70.83456(X-RP)		72.87063(X-seed)
UP000233584	562	ECOLX	Escherichia coli	Bac/Gamma-proteo	19118.91157(PPS:0,0,322,16.21,5162)	72.37977(X-RP)		74.05196(X-seed)
UP000233768	562	ECOLX	Escherichia coli	Bac/Gamma-proteo	19117.10683(PPS:0,0,178,16.41,4903)	77.89206(X-RP)		81.22952(X-seed)
UP000234238	562	ECOLX	Escherichia coli	Bac/Gamma-proteo	19119.23031(PPS:0,0,345,16.21,5305)	76.33665(X-RP)		78.28436(X-seed)
UP000234324	562	ECOLX	Escherichia coli	Bac/Gamma-proteo	19117.85492(PPS:0,0,239,16.31,4991)	78.45327(X-RP)		79.06611(X-seed)
UP000234543	562	ECOLX	Escherichia coli	Bac/Gamma-proteo	19118.49214(PPS:0,0,293,16.18,4777)	71.98795(X-RP)		76.01561(X-seed)
UP000234906	562	ECOLX	Escherichia coli	Bac/Gamma-proteo	19119.41578(PPS:0,0,383,15.81,5281)	74.45464(X-RP)		76.80971(X-seed)
UP000235136	562	ECOLX	Escherichia coli	Bac/Gamma-proteo	19115.73054(PPS:0,0,154,15.17,5020)	73.94081(X-RP)		75.48797(X-seed)
UP000235411	562	ECOLX	Escherichia coli	Bac/Gamma-proteo	19116.24773(PPS:0,0,127,16.22,4738)	73.22487(X-RP)		76.75353(X-seed)
UP000235498	562	ECOLX	Escherichia coli	Bac/Gamma-proteo	19116.55315(PPS:0,0,191,15.54,5050)	71.57058(X-RP)		74.10704(X-seed)
UP000235901	562	ECOLX	Escherichia coli	Bac/Gamma-proteo	19116.48575(PPS:0,0,246,14.56,5544)	70.55746(X-RP)		73.04404(X-seed)
UP000235974	562	ECOLX	Escherichia coli	Bac/Gamma-proteo	19111.75077(PPS:0,0,268,8.56,7111)	68.94928(X-RP)		70.37306(X-seed)
UP000235998	562	ECOLX	Escherichia coli	Bac/Gamma-proteo	19116.19027(PPS:0,0,197,15.01,5188)	73.93639(X-RP)		75.45594(X-seed)
UP000236011	562	ECOLX	Escherichia coli	Bac/Gamma-proteo	19116.48991(PPS:0,0,246,14.57,5541)	70.61430(X-RP)		73.10655(X-seed)
UP000236496	562	ECOLX	Escherichia coli	Bac/Gamma-proteo	19116.82293(PPS:0,0,141,16.68,4949)	76.74566(X-RP)		80.24803(X-seed)
UP000236532	562	ECOLX	Escherichia coli	Bac/Gamma-proteo	19113.99027(PPS:0,0,152,13.14,3976)	61.03408(X-RP)		62.79011(X-seed)
UP000236551	562	ECOLX	Escherichia coli	Bac/Gamma-proteo	19116.03426(PPS:0,0,179,15.12,5003)	71.02015(X-RP)		72.83354(X-seed)
UP000236587	562	ECOLX	Escherichia coli	Bac/Gamma-proteo	19116.31904(PPS:0,0,248,14.33,5643)	69.78353(X-RP)		72.70058(X-seed)
UP000236598	562	ECOLX	Escherichia coli	Bac/Gamma-proteo	19114.92132(PPS:0,0,126,14.66,5299)	72.94021(X-RP)		74.93444(X-seed)
UP000237639	562	ECOLX	Escherichia coli	Bac/Gamma-proteo	19118.29618(PPS:0,0,317,15.56,5295)	70.97698(X-RP)		73.25139(X-seed)
UP000238802	562	ECOLX	Escherichia coli	Bac/Gamma-proteo	19118.76205(PPS:0,0,296,16.45,4954)	77.08991(X-RP)		77.88246(X-seed)
UP000239654	562	ECOLX	Escherichia coli	Bac/Gamma-proteo	19118.62231(PPS:0,0,339,15.59,5065)	74.60515(X-RP)		78.17539(X-seed)
UP000243159	562	ECOLX	Escherichia coli	Bac/Gamma-proteo	19115.08450(PPS:0,0,138,14.66,4162)	68.74714(X-RP)		73.24529(X-seed)
UP000244050	562	ECOLX	Escherichia coli	Bac/Gamma-proteo	19113.38472(PPS:0,0,124,12.87,4815)	72.35677(X-RP)		75.86050(X-seed)
>UP000000265	272620	KLEP7	Klebsiella pneumoniae subsp pneumoniae (strain ATCC 700721 / MGH 78578).	Bac/Gamma-proteo	37114.44178(PPS:1,1,3,16.10,4953)	75(CUTOFF)	RefP	79.85089(X-seed)
UP000007841	1125630	KLEPH	Klebsiella pneumoniae subsp pneumoniae (strain HS11286).	Bac/Gamma-proteo	29112.04042(PPS:1,0,3,13.24,5689)	78.48882(X-RP)	RefP	83.54939(X-seed)
UP000017394	1269006	KLEPN	Klebsiella pneumoniae 909957	Bac/Gamma-proteo	19111.13348(PPS:0,0,0,12.21,5999)	77.76205(X-RP)		76.90794(X-seed)
UP000019583	1420012	KLEPN	Klebsiella pneumoniae 30660/NJST258_1	Bac/Gamma-proteo	19112.13071(PPS:0,0,1,13.38,5720)	79.02759(X-RP)		94.26170(X-seed)
UP000019586	1420013	KLEPN	Klebsiella pneumoniae 30684/NJST258_2	Bac/Gamma-proteo	19112.43523(PPS:0,0,0,13.76,5523)	79.85089(X-RP)		100.00000(X-seed)
UP000029666	573	KLEPN	Klebsiella pneumoniae	Bac/Gamma-proteo	19116.59928(PPS:0,0,169,15.95,5414)	81.36973(X-RP)		77.49930(X-seed)
UP000032739	573	KLEPN	Klebsiella pneumoniae	Bac/Gamma-proteo	19114.80738(PPS:0,0,62,15.57,5250)	80.93942(X-RP)		78.54081(X-seed)
UP000036307	573	KLEPN	Klebsiella pneumoniae	Bac/Gamma-proteo	19112.47985(PPS:0,0,60,12.83,6016)	73.58081(X-RP)		70.02239(X-seed)
UP000037134	573	KLEPN	Klebsiella pneumoniae	Bac/Gamma-proteo	19114.37694(PPS:0,0,96,14.50,5542)	80.78508(X-RP)		78.51040(X-seed)
UP000050263	72407	KLEPN	Klebsiella pneumoniae subsp pneumoniae.	Bac/Gamma-proteo	19111.68875(PPS:0,0,9,12.72,5515)	81.27271(X-RP)		78.33844(X-seed)
UP000053587	573	KLEPN	Klebsiella pneumoniae	Bac/Gamma-proteo	19114.16123(PPS:0,0,38,15.20,3790)	69.19742(X-RP)		67.28849(X-seed)
UP000067608	573	KLEPN	Klebsiella pneumoniae	Bac/Gamma-proteo	19115.16319(PPS:0,0,155,14.47,5577)	81.15460(X-RP)		82.05223(X-seed)
UP000092856	573	KLEPN	Klebsiella pneumoniae	Bac/Gamma-proteo	19115.99841(PPS:0,0,139,15.73,5487)	74.20529(X-RP)		71.01220(X-seed)
UP000178588	1581110	9ENTR	Klebsiella sp HMSC16C06.	Bac/Gamma-proteo	19112.70576(PPS:0,0,0,14.08,5189)	78.42068(X-RP)		75.05009(X-seed)
UP000184736	573	KLEPN	Klebsiella pneumoniae	Bac/Gamma-proteo	19114.72622(PPS:0,0,154,13.97,5745)	78.85758(X-RP)		78.42354(X-seed)
UP000186509	573	KLEPN	Klebsiella pneumoniae	Bac/Gamma-proteo	19111.71951(PPS:0,0,71,11.75,5510)	79.85082(X-RP)		80.80996(X-seed)
UP000186691	573	KLEPN	Klebsiella pneumoniae	Bac/Gamma-proteo	19114.06964(PPS:0,0,145,13.33,6316)	78.10334(X-RP)		83.58340(X-seed)
UP000190740	573	KLEPN	Klebsiella pneumoniae	Bac/Gamma-proteo	19112.07687(PPS:0,0,45,12.58,7604)	60.27038(X-RP)		59.07846(X-seed)
UP000192076	573	KLEPN	Klebsiella pneumoniae	Bac/Gamma-proteo	19115.47893(PPS:0,0,84,16.01,4978)	78.55596(X-RP)		74.17502(X-seed)
UP000196744	573	KLEPN	Klebsiella pneumoniae	Bac/Gamma-proteo	19112.00436(PPS:0,0,163,10.58,6967)	77.35437(X-RP)		81.56022(X-seed)
UP000196863	573	KLEPN	Klebsiella pneumoniae	Bac/Gamma-proteo	19110.94088(PPS:0,0,106,10.24,6848)	77.27896(X-RP)		76.38219(X-seed)
UP000215037	573	KLEPN	Klebsiella pneumoniae	Bac/Gamma-proteo	19115.18806(PPS:0,0,141,14.73,5437)	81.34247(X-RP)		79.61311(X-seed)
UP000218074	573	KLEPN	Klebsiella pneumoniae	Bac/Gamma-proteo	19109.98793(PPS:0,0,56,9.94,4284)	20.87092(X-RP)		20.34111(X-seed)
UP000218240	573	KLEPN	Klebsiella pneumoniae	Bac/Gamma-proteo	19115.27967(PPS:0,0,126,15.08,5404)	77.62766(X-RP)		75.70462(X-seed)
UP000218464	573	KLEPN	Klebsiella pneumoniae	Bac/Gamma-proteo	19115.56228(PPS:0,0,153,14.98,5118)	80.35131(X-RP)		77.68563(X-seed)
UP000232092	573	KLEPN	Klebsiella pneumoniae	Bac/Gamma-proteo	19115.13132(PPS:0,0,156,14.42,5692)	80.42781(X-RP)		87.45282(X-seed)
UP000234277	573	KLEPN	Klebsiella pneumoniae	Bac/Gamma-proteo	19111.28640(PPS:0,0,147,9.99,6940)	78.01906(X-RP)		82.64063(X-seed)
UP000234859	573	KLEPN	Klebsiella pneumoniae	Bac/Gamma-proteo	19109.84387(PPS:0,0,91,9.18,7483)	71.85334(X-RP)		70.17848(X-seed)
UP000238332	573	KLEPN	Klebsiella pneumoniae	Bac/Gamma-proteo	19115.50736(PPS:0,0,190,14.31,5439)	81.33281(X-RP)		79.51740(X-seed)
UP000238712	573	KLEPN	Klebsiella pneumoniae	Bac/Gamma-proteo	19110.57004(PPS:0,0,111,9.73,5173)	75.63503(X-RP)		73.25079(X-seed)
UP000239813	573	KLEPN	Klebsiella pneumoniae	Bac/Gamma-proteo	19113.57346(PPS:0,0,138,12.86,5866)	78.62625(X-RP)		77.69496(X-seed)
UP000241666	573	KLEPN	Klebsiella pneumoniae	Bac/Gamma-proteo	19115.14627(PPS:0,0,143,14.65,5443)	81.82448(X-RP)		88.11307(X-seed)
>UP000010314	1157946	STRSL	Streptococcus salivarius PS4	Bac/Firmicute	27114.43558(PPS:0,1,0,16.16,1538)	75(CUTOFF)		75.60976(X-seed)
UP000000293	1046629	STRE5	Streptococcus salivarius (strain 57I).	Bac/Firmicute	19113.82628(PPS:0,0,4,15.37,1871)	73.43657(X-RP)		80.03264(X-seed)
UP000000508	1048332	STREH	Streptococcus salivarius (strain CCHSS3)	Bac/Firmicute	19114.06823(PPS:0,0,0,15.72,1983)	73.23130(X-RP)		81.88310(X-seed)
UP000003333	596322	STRSL	Streptococcus salivarius SK126	Bac/Firmicute	19112.90650(PPS:0,0,0,14.34,1966)	71.35852(X-RP)		83.32893(X-seed)
UP000003731	1074494	STRSL	Streptococcus salivarius M18	Bac/Firmicute	19112.41056(PPS:0,0,0,13.75,2121)	70.26426(X-RP)		79.93867(X-seed)
UP000005993	435842	9STRE	Streptococcus sp C150.	Bac/Firmicute	19113.39503(PPS:0,0,0,14.92,1944)	80.31496(X-RP)		77.60875(X-seed)
UP000006983	1200793	STRSL	Streptococcus salivarius K12	Bac/Firmicute	19112.58232(PPS:0,0,0,13.95,2171)	69.54620(X-RP)		80.38229(X-seed)
UP000015936	1316410	9STRE	Streptococcus sp HSISS1.	Bac/Firmicute	19113.02376(PPS:0,0,0,14.48,1924)	72.48322(X-RP)		84.21896(X-seed)
UP000019059	1161417	9STRE	Streptococcus sp SR4.	Bac/Firmicute	19112.93249(PPS:0,0,0,14.37,2015)	71.01201(X-RP)		85.95388(X-seed)
UP000021126	936576	9STRE	Streptococcus sp ACS2.	Bac/Firmicute	19113.26847(PPS:0,0,0,14.77,1976)	73.55062(X-RP)		84.91413(X-seed)
UP000027855	1304	STRSL	Streptococcus salivarius	Bac/Firmicute	19112.77382(PPS:0,0,7,14.07,2066)	70.68771(X-RP)		83.44542(X-seed)
UP000030306	1304	STRSL	Streptococcus salivarius	Bac/Firmicute	19113.47243(PPS:0,0,2,14.98,1873)	73.51896(X-RP)		85.76069(X-seed)
UP000033589	1304	STRSL	Streptococcus salivarius	Bac/Firmicute	19113.53310(PPS:0,0,5,15.00,2060)	71.54563(X-RP)		80.89188(X-seed)
UP000070238	1304	STRSL	Streptococcus salivarius	Bac/Firmicute	19111.93085(PPS:0,0,3,13.13,2072)	75.35986(X-RP)		79.04688(X-seed)
UP000176224	1739381	9STRE	Streptococcus sp HMSC072D03.	Bac/Firmicute	19112.66837(PPS:0,0,0,14.06,1927)	72.74847(X-RP)		83.00880(X-seed)
UP000178072	1715086	9STRE	Streptococcus sp HMSC078H03.	Bac/Firmicute	19113.12509(PPS:0,0,0,14.60,1862)	75.60976(X-RP)		100.00000(X-seed)
UP000178921	1581080	9STRE	Streptococcus sp HMSC10E12.	Bac/Firmicute	19112.25338(PPS:0,0,0,13.56,2039)	71.11362(X-RP)		84.64730(X-seed)
UP000178923	1739371	9STRE	Streptococcus sp HMSC064H09.	Bac/Firmicute	19112.59394(PPS:0,0,0,13.97,1968)	73.93939(X-RP)		84.85329(X-seed)
UP000180001	1715116	9STRE	Streptococcus sp HMSC065H07.	Bac/Firmicute	19112.62132(PPS:0,0,0,14.00,1987)	73.75072(X-RP)		85.84211(X-seed)
UP000191231	1304	STRSL	Streptococcus salivarius	Bac/Firmicute	19113.12499(PPS:0,0,7,14.48,1941)	74.98546(X-RP)		86.31523(X-seed)
UP000191246	1839799	9STRE	Streptococcus sp FDAARGOS_192.	Bac/Firmicute	19112.26891(PPS:0,0,0,13.58,2089)	72.24398(X-RP)		83.96711(X-seed)
UP000192255	1304	STRSL	Streptococcus salivarius	Bac/Firmicute	19113.19658(PPS:0,0,9,14.54,1966)	73.41478(X-RP)		81.94888(X-seed)
UP000218512	1304	STRSL	Streptococcus salivarius	Bac/Firmicute	19112.72753(PPS:0,0,9,13.98,2086)	70.96774(X-RP)		80.60778(X-seed)
UP000234759	1304	STRSL	Streptococcus salivarius	Bac/Firmicute	19112.74610(PPS:0,0,9,14.00,2088)	71.53652(X-RP)		84.50270(X-seed)
UP000235155	1304	STRSL	Streptococcus salivarius	Bac/Firmicute	19111.73706(PPS:0,0,1,12.93,2307)	30.93601(X-RP)		31.95122(X-seed)
>UP000005269	333849	ENTFC	Enterococcus faecium DO	Bac/Firmicute	37111.78467(PPS:1,1,5,12.92,3048)	75(CUTOFF)	RefP	78.85340(X-seed)
UP000005468	1134817	ENTFC	Enterococcus faecium E417	Bac/Firmicute	19110.11851(PPS:0,0,0,11.02,3038)	82.40694(X-RP)		83.06189(X-seed)
UP000006402	1134836	ENTFC	Enterococcus faecium R496	Bac/Firmicute	19109.56071(PPS:0,0,0,10.35,3289)	78.85340(X-RP)		100.00000(X-seed)
UP000010582	1138897	ENTFC	Enterococcus faecium EnGen0020	Bac/Firmicute	19111.32024(PPS:0,0,0,12.45,2596)	78.39912(X-RP)		75.44074(X-seed)
UP000014635	1244151	ENTFC	Enterococcus faecium OC2A-1	Bac/Firmicute	19110.60014(PPS:0,0,0,11.59,2759)	77.85283(X-RP)		76.55958(X-seed)
UP000054089	1352	ENTFC	Enterococcus faecium (Streptococcus faecium)	Bac/Firmicute	19110.82218(PPS:0,0,9,11.71,2779)	40.83584(X-RP)		40.85366(X-seed)
UP000070452	1352	ENTFC	Enterococcus faecium (Streptococcus faecium)	Bac/Firmicute	19111.21110(PPS:0,0,48,11.53,3046)	78.60731(X-RP)		76.94859(X-seed)
UP000070534	1352	ENTFC	Enterococcus faecium (Streptococcus faecium)	Bac/Firmicute	19111.77318(PPS:0,0,48,12.20,2974)	79.14643(X-RP)		82.67730(X-seed)
UP000070567	1352	ENTFC	Enterococcus faecium (Streptococcus faecium)	Bac/Firmicute	19110.86852(PPS:0,0,6,11.81,2726)	68.16720(X-RP)		66.37062(X-seed)
UP000183509	1352	ENTFC	Enterococcus faecium (Streptococcus faecium)	Bac/Firmicute	19111.73065(PPS:0,0,48,12.15,3226)	78.58566(X-RP)		80.52858(X-seed)
UP000190755	1352	ENTFC	Enterococcus faecium (Streptococcus faecium)	Bac/Firmicute	19111.75095(PPS:0,0,44,12.24,3022)	79.42995(X-RP)		79.72373(X-seed)
UP000191171	1352	ENTFC	Enterococcus faecium (Streptococcus faecium)	Bac/Firmicute	19109.34703(PPS:0,0,34,9.54,3762)	79.52011(X-RP)		82.33198(X-seed)
UP000192991	1352	ENTFC	Enterococcus faecium (Streptococcus faecium)	Bac/Firmicute	19109.91120(PPS:0,0,26,10.35,2966)	67.33613(X-RP)		67.07360(X-seed)
UP000194579	1352	ENTFC	Enterococcus faecium (Streptococcus faecium)	Bac/Firmicute	19110.83616(PPS:0,0,10,11.71,2840)	69.71289(X-RP)		67.71654(X-seed)
UP000194609	1352	ENTFC	Enterococcus faecium (Streptococcus faecium)	Bac/Firmicute	19111.33702(PPS:0,0,11,12.29,2710)	71.04980(X-RP)		68.36787(X-seed)
UP000194737	1352	ENTFC	Enterococcus faecium (Streptococcus faecium)	Bac/Firmicute	19111.04950(PPS:0,0,13,11.91,2839)	71.83888(X-RP)		69.28105(X-seed)
UP000194755	1352	ENTFC	Enterococcus faecium (Streptococcus faecium)	Bac/Firmicute	19111.37622(PPS:0,0,11,12.34,2696)	71.26973(X-RP)		68.57535(X-seed)
UP000194885	1352	ENTFC	Enterococcus faecium (Streptococcus faecium)	Bac/Firmicute	19110.27793(PPS:0,0,10,11.04,3083)	65.22911(X-RP)		64.26611(X-seed)
UP000195180	1352	ENTFC	Enterococcus faecium (Streptococcus faecium)	Bac/Firmicute	19110.72160(PPS:0,0,12,11.54,2748)	70.40343(X-RP)		68.40758(X-seed)
UP000195187	1352	ENTFC	Enterococcus faecium (Streptococcus faecium)	Bac/Firmicute	19111.28044(PPS:0,0,16,12.14,2760)	72.07367(X-RP)		70.39295(X-seed)
UP000195292	1352	ENTFC	Enterococcus faecium (Streptococcus faecium)	Bac/Firmicute	19111.24900(PPS:0,0,35,11.79,3004)	82.26999(X-RP)		81.15942(X-seed)
UP000195317	1352	ENTFC	Enterococcus faecium (Streptococcus faecium)	Bac/Firmicute	19111.34511(PPS:0,0,44,11.76,3019)	82.45403(X-RP)		86.14220(X-seed)
UP000195596	1352	ENTFC	Enterococcus faecium (Streptococcus faecium)	Bac/Firmicute	19111.23805(PPS:0,0,45,11.62,3067)	81.82595(X-RP)		85.94825(X-seed)
UP000195616	1352	ENTFC	Enterococcus faecium (Streptococcus faecium)	Bac/Firmicute	19111.30425(PPS:0,0,39,11.79,3020)	82.79293(X-RP)		86.23069(X-seed)
UP000195625	1352	ENTFC	Enterococcus faecium (Streptococcus faecium)	Bac/Firmicute	19111.27398(PPS:0,0,39,11.76,2966)	81.96038(X-RP)		80.38596(X-seed)
UP000195680	1352	ENTFC	Enterococcus faecium (Streptococcus faecium)	Bac/Firmicute	19111.14408(PPS:0,0,37,11.63,3130)	81.88577(X-RP)		85.76518(X-seed)
UP000195730	1352	ENTFC	Enterococcus faecium (Streptococcus faecium)	Bac/Firmicute	19111.28370(PPS:0,0,40,11.75,2989)	81.80717(X-RP)		81.53795(X-seed)
UP000195760	1352	ENTFC	Enterococcus faecium (Streptococcus faecium)	Bac/Firmicute	19111.41842(PPS:0,0,37,11.96,2979)	83.31606(X-RP)		87.15065(X-seed)
UP000195870	1352	ENTFC	Enterococcus faecium (Streptococcus faecium)	Bac/Firmicute	19111.29001(PPS:0,0,38,11.79,3012)	82.26000(X-RP)		81.05263(X-seed)
UP000195945	1352	ENTFC	Enterococcus faecium (Streptococcus faecium)	Bac/Firmicute	19107.22370(PPS:0,0,26,7.15,3674)	67.33803(X-RP)		67.41754(X-seed)
UP000196144	1352	ENTFC	Enterococcus faecium (Streptococcus faecium)	Bac/Firmicute	19111.11529(PPS:0,0,44,11.49,3086)	81.33629(X-RP)		80.86218(X-seed)
UP000196256	1352	ENTFC	Enterococcus faecium (Streptococcus faecium)	Bac/Firmicute	19111.22627(PPS:0,0,36,11.75,3028)	82.19131(X-RP)		81.08553(X-seed)
UP000196332	1352	ENTFC	Enterococcus faecium (Streptococcus faecium)	Bac/Firmicute	19111.40136(PPS:0,0,42,11.86,2966)	82.29167(X-RP)		80.67143(X-seed)
UP000217842	1352	ENTFC	Enterococcus faecium (Streptococcus faecium)	Bac/Firmicute	19111.48722(PPS:0,0,30,12.16,2804)	75.74514(X-RP)		72.76451(X-seed)
UP000218403	1352	ENTFC	Enterococcus faecium (Streptococcus faecium)	Bac/Firmicute	19111.20480(PPS:0,0,24,11.92,2776)	69.50456(X-RP)		66.89466(X-seed)
UP000220448	1352	ENTFC	Enterococcus faecium (Streptococcus faecium)	Bac/Firmicute	19110.63649(PPS:0,0,10,11.47,2911)	68.20468(X-RP)		66.45633(X-seed)
UP000221153	1352	ENTFC	Enterococcus faecium (Streptococcus faecium)	Bac/Firmicute	19111.55679(PPS:0,0,15,12.49,2511)	70.50225(X-RP)		67.79903(X-seed)
UP000221491	1352	ENTFC	Enterococcus faecium (Streptococcus faecium)	Bac/Firmicute	19111.08162(PPS:0,0,17,11.89,2759)	70.61985(X-RP)		69.60096(X-seed)
UP000223717	1352	ENTFC	Enterococcus faecium (Streptococcus faecium)	Bac/Firmicute	19111.55627(PPS:0,0,18,12.44,2644)	71.39231(X-RP)		70.08488(X-seed)
UP000224303	1352	ENTFC	Enterococcus faecium (Streptococcus faecium)	Bac/Firmicute	19110.16512(PPS:0,0,15,10.83,3122)	69.65864(X-RP)		68.48042(X-seed)
UP000224412	1352	ENTFC	Enterococcus faecium (Streptococcus faecium)	Bac/Firmicute	19111.22506(PPS:0,0,28,11.88,2790)	73.71591(X-RP)		70.91310(X-seed)
UP000225744	1352	ENTFC	Enterococcus faecium (Streptococcus faecium)	Bac/Firmicute	19111.51810(PPS:0,0,40,12.03,3002)	78.21172(X-RP)		82.65792(X-seed)
UP000234558	1352	ENTFC	Enterococcus faecium (Streptococcus faecium)	Bac/Firmicute	19111.82973(PPS:0,0,43,12.35,2923)	78.72563(X-RP)		80.88652(X-seed)
UP000235573	1352	ENTFC	Enterococcus faecium (Streptococcus faecium)	Bac/Firmicute	19111.48914(PPS:0,0,35,12.08,2944)	81.91138(X-RP)		82.16900(X-seed)
>UP000001986	441771	CLOBH	Clostridium botulinum (strain Hall / ATCC 3502 / NCTC 13319 / Type A)	Bac/Firmicute	37111.54708(PPS:1,1,6,12.62,3535)	75(CUTOFF)	RefP	100.00000(X-seed)
UP000000722	498214	CLOBM	Clostridium botulinum (strain Loch Maree / Type A3)	Bac/Firmicute	19110.23148(PPS:0,0,1,11.13,3914)	77.43702(X-RP)		77.43702(X-seed)
UP000001374	536232	CLOBJ	Clostridium botulinum (strain Kyoto / Type A2)	Bac/Firmicute	19110.21150(PPS:0,0,0,11.12,3783)	82.86674(X-RP)		82.86674(X-seed)
UP000002410	441772	CLOBL	Clostridium botulinum (strain Langeland / NCTC 10281 / Type F)	Bac/Firmicute	19110.87096(PPS:0,0,0,11.91,3644)	83.19591(X-RP)		83.19591(X-seed)
UP000006610	471871	CLOS1	Clostridium sporogenes (strain ATCC 15579)	Bac/Firmicute	27110.34269(PPS:0,1,0,11.28,3676)	75.04611(X-RP)		75.04611(X-seed)
UP000008541	498213	CLOBK	Clostridium botulinum (strain Okra / Type B1)	Bac/Firmicute	19110.42483(PPS:0,0,2,11.35,3775)	80.06700(X-RP)		80.06700(X-seed)
UP000031447	1408283	CLOBO	Clostridium botulinum CDC_1436	Bac/Firmicute	19109.43278(PPS:0,0,0,10.20,3953)	77.47253(X-RP)		77.47253(X-seed)
UP000031961	1491	CLOBO	Clostridium botulinum	Bac/Firmicute	19109.92875(PPS:0,0,1,10.77,3571)	81.77880(X-RP)		81.77880(X-seed)
UP000036722	1491	CLOBO	Clostridium botulinum	Bac/Firmicute	19110.75187(PPS:0,0,1,11.76,2812)	16.78797(X-RP)		16.78797(X-seed)
UP000036830	1491	CLOBO	Clostridium botulinum	Bac/Firmicute	19110.27075(PPS:0,0,4,11.13,3322)	12.05144(X-RP)		12.05144(X-seed)
UP000036889	1491	CLOBO	Clostridium botulinum	Bac/Firmicute	19110.26751(PPS:0,0,14,10.96,3560)	88.29219(X-RP)		88.29219(X-seed)
UP000037363	1491	CLOBO	Clostridium botulinum	Bac/Firmicute	19110.40391(PPS:0,0,4,11.29,3363)	11.86742(X-RP)		11.86742(X-seed)
UP000182204	1491	CLOBO	Clostridium botulinum	Bac/Firmicute	19109.57911(PPS:0,0,4,10.31,4000)	73.01544(X-RP)		73.01544(X-seed)
UP000182588	1491	CLOBO	Clostridium botulinum	Bac/Firmicute	19109.86384(PPS:0,0,5,10.63,3870)	74.05159(X-RP)		74.05159(X-seed)
UP000185861	1379737	CLOBO	Clostridium botulinum B2 433	Bac/Firmicute	19109.95633(PPS:0,0,0,10.82,3637)	83.21459(X-RP)		83.21459(X-seed)
UP000193984	1491	CLOBO	Clostridium botulinum	Bac/Firmicute	19109.94913(PPS:0,0,3,10.77,3520)	11.56019(X-RP)		11.56019(X-seed)
UP000231322	39481	9FIRM	[Eubacterium] combesii	Bac/Firmicute	19110.24147(PPS:0,0,0,11.16,3424)	84.28152(X-RP)		84.28152(X-seed)
UP000234809	1491	CLOBO	Clostridium botulinum	Bac/Firmicute	19109.98560(PPS:0,0,9,10.71,3715)	84.06532(X-RP)		84.06532(X-seed)
UP000235019	1491	CLOBO	Clostridium botulinum	Bac/Firmicute	19109.81962(PPS:0,0,2,10.63,3828)	73.11649(X-RP)		73.11649(X-seed)
UP000240592	1491	CLOBO	Clostridium botulinum	Bac/Firmicute	19107.83846(PPS:0,0,0,8.31,3475)	77.28991(X-RP)		77.28991(X-seed)
>UP000001978	272563	PEPD6	Peptoclostridium difficile (strain 630) (Clostridium difficile)	Bac/Firmicute	37112.34422(PPS:1,1,30,13.17,3749)	75(CUTOFF)	RefP	89.15802(X-seed)
UP000002068	645462	PEPDC	Peptoclostridium difficile (strain CD196) (Clostridium difficile)	Bac/Firmicute	19111.30783(PPS:0,0,0,12.43,3409)	89.15802(X-RP)		100.00000(X-seed)
UP000002070	645463	PEPDR	Peptoclostridium difficile (strain R20291) (Clostridium difficile)	Bac/Firmicute	19111.33656(PPS:0,0,8,12.33,3460)	88.78705(X-RP)		98.55762(X-seed)
UP000003227	525259	CLODI	Clostridioides difficile NAP08	Bac/Firmicute	19110.22669(PPS:0,0,0,11.14,3665)	82.02263(X-RP)		83.14737(X-seed)
UP000004108	997828	CLODI	Clostridioides difficile 050-P50-2011	Bac/Firmicute	19109.80345(PPS:0,0,0,10.64,3930)	86.17754(X-RP)		86.60227(X-seed)
UP000005503	997827	CLODI	Clostridioides difficile 002-P50-2011	Bac/Firmicute	19109.87416(PPS:0,0,0,10.72,3808)	86.86091(X-RP)		87.83129(X-seed)
UP000036518	1121308	CLODI	Clostridioides difficile ATCC 9689 = DSM 1296	Bac/Firmicute	19110.68385(PPS:0,0,2,11.65,3830)	87.80887(X-RP)		88.09962(X-seed)
UP000037983	1496	CLODI	Clostridioides difficile (Peptoclostridium difficile)	Bac/Firmicute	19110.49040(PPS:0,0,0,11.46,3655)	82.74510(X-RP)		85.14967(X-seed)
UP000178749	1581182	9CLOT	Clostridium sp HMSC19B10.	Bac/Firmicute	19110.19857(PPS:0,0,0,11.11,3577)	89.43295(X-RP)		95.34239(X-seed)
UP000182803	1496	CLODI	Clostridioides difficile (Peptoclostridium difficile)	Bac/Firmicute	19110.19774(PPS:0,0,0,11.10,4489)	71.47758(X-RP)		72.06095(X-seed)
UP000189432	1496	CLODI	Clostridioides difficile (Peptoclostridium difficile)	Bac/Firmicute	19110.70058(PPS:0,0,8,11.57,4125)	83.57333(X-RP)		83.23667(X-seed)
UP000189534	1496	CLODI	Clostridioides difficile (Peptoclostridium difficile)	Bac/Firmicute	19110.97615(PPS:0,0,16,11.77,4005)	83.60215(X-RP)		83.37510(X-seed)
UP000218405	1496	CLODI	Clostridioides difficile (Peptoclostridium difficile)	Bac/Firmicute	19110.33058(PPS:0,0,12,11.07,4263)	82.56713(X-RP)		82.41833(X-seed)
>UP000032801	1505	PAESO	Paeniclostridium sordellii (Clostridium sordellii)	Bac/Firmicute	37111.15865(PPS:1,1,3,12.20,3371)	75(CUTOFF)	RefP	100.00000(X-seed)
UP000049127	1505	PAESO	Paeniclostridium sordellii (Clostridium sordellii)	Bac/Firmicute	19111.70413(PPS:0,0,0,12.90,3515)	85.02401(X-RP)		85.02401(X-seed)
>UP000031405	1680	BIFAD	Bifidobacterium adolescentis	Bac/ActnBac	27112.31876(PPS:0,1,0,13.64,1815)	75(CUTOFF)		75.23992(X-seed)
UP000028581	1680	BIFAD	Bifidobacterium adolescentis	Bac/ActnBac	19113.11258(PPS:0,0,0,14.59,1720)	79.20000(X-RP)		79.78634(X-seed)
UP000029091	1437612	BIFAD	Bifidobacterium stercoris JCM 15918	Bac/ActnBac	19112.04386(PPS:0,0,0,13.31,1882)	75.23992(X-RP)		100.00000(X-seed)
UP000031974	1680	BIFAD	Bifidobacterium adolescentis	Bac/ActnBac	19112.05553(PPS:0,0,0,13.33,1643)	73.54839(X-RP)		74.01211(X-seed)
UP000035571	1680	BIFAD	Bifidobacterium adolescentis	Bac/ActnBac	19112.28030(PPS:0,0,0,13.60,1824)	75.78713(X-RP)		80.19748(X-seed)
UP000078409	1680	BIFAD	Bifidobacterium adolescentis	Bac/ActnBac	19113.24828(PPS:0,0,0,14.75,1800)	76.92737(X-RP)		77.86637(X-seed)
UP000095647	1680	BIFAD	Bifidobacterium adolescentis	Bac/ActnBac	19112.63240(PPS:0,0,0,14.01,1908)	75.83582(X-RP)		75.58887(X-seed)
UP000175684	1680	BIFAD	Bifidobacterium adolescentis	Bac/ActnBac	19111.82421(PPS:0,0,0,13.05,1926)	76.07461(X-RP)		76.57082(X-seed)
UP000192714	1680	BIFAD	Bifidobacterium adolescentis	Bac/ActnBac	19112.91636(PPS:0,0,0,14.35,1715)	83.09013(X-RP)		80.63063(X-seed)
UP000193179	1680	BIFAD	Bifidobacterium adolescentis	Bac/ActnBac	19111.04483(PPS:0,0,0,12.13,2034)	68.84116(X-RP)		73.87670(X-seed)
UP000193208	1680	BIFAD	Bifidobacterium adolescentis	Bac/ActnBac	19112.29052(PPS:0,0,0,13.61,1812)	75.56548(X-RP)		77.84497(X-seed)
UP000193233	1680	BIFAD	Bifidobacterium adolescentis	Bac/ActnBac	19113.12750(PPS:0,0,0,14.60,1610)	77.28614(X-RP)		77.63272(X-seed)
UP000193377	1680	BIFAD	Bifidobacterium adolescentis	Bac/ActnBac	19110.68377(PPS:0,0,0,11.70,2209)	69.60020(X-RP)		72.53347(X-seed)
UP000193410	1680	BIFAD	Bifidobacterium adolescentis	Bac/ActnBac	19112.54689(PPS:0,0,0,13.91,1747)	77.38636(X-RP)		77.32737(X-seed)
UP000193664	1680	BIFAD	Bifidobacterium adolescentis	Bac/ActnBac	19111.34938(PPS:0,0,0,12.49,2022)	75.36462(X-RP)		73.92894(X-seed)
UP000193745	1680	BIFAD	Bifidobacterium adolescentis	Bac/ActnBac	19112.73353(PPS:0,0,0,14.13,1768)	77.01019(X-RP)		78.29479(X-seed)
UP000193823	1680	BIFAD	Bifidobacterium adolescentis	Bac/ActnBac	19112.16293(PPS:0,0,0,13.46,1843)	78.42703(X-RP)		79.28026(X-seed)
UP000193901	1680	BIFAD	Bifidobacterium adolescentis	Bac/ActnBac	19113.06220(PPS:0,0,0,14.53,1658)	77.01719(X-RP)		78.56734(X-seed)
UP000193905	1680	BIFAD	Bifidobacterium adolescentis	Bac/ActnBac	19112.68848(PPS:0,0,0,14.08,1763)	77.07980(X-RP)		79.42077(X-seed)
UP000241454	1680	BIFAD	Bifidobacterium adolescentis	Bac/ActnBac	19108.18281(PPS:0,0,0,8.73,1731)	74.57241(X-RP)		78.37307(X-seed)
>UP000006173	484020	BIFBI	Bifidobacterium bifidum BGN4	Bac/ActnBac	37112.51542(PPS:1,1,0,13.88,1709)	75(CUTOFF)	RefP	81.33491(X-seed)
UP000002312	702459	BIFBP	Bifidobacterium bifidum (strain PRL2010)	Bac/ActnBac	19113.61235(PPS:0,0,0,15.18,1650)	78.88922(X-RP)		82.51580(X-seed)
UP000002776	398513	BIFBI	Bifidobacterium bifidum NCIMB 41171	Bac/ActnBac	19111.77583(PPS:0,0,1,12.98,1830)	79.01444(X-RP)		80.22825(X-seed)
UP000006752	1207542	BIFBI	Bifidobacterium bifidum LMG 13195	Bac/ActnBac	19111.16967(PPS:0,0,0,12.27,1899)	77.70915(X-RP)		81.33484(X-seed)
UP000006869	883062	BIFBS	Bifidobacterium bifidum (strain S17)	Bac/ActnBac	19112.31381(PPS:0,0,2,13.60,1776)	79.47020(X-RP)		83.72498(X-seed)
UP000007366	1207543	BIFBI	Bifidobacterium bifidum IPLA 20015	Bac/ActnBac	19109.31881(PPS:0,0,0,10.07,2128)	76.15298(X-RP)		79.43343(X-seed)
UP000016502	500634	BIFBI	Bifidobacterium bifidum ATCC 29521 = JCM 1255 = DSM 20456	Bac/ActnBac	19110.18572(PPS:0,0,0,11.10,2100)	75.03966(X-RP)		76.14483(X-seed)
UP000018218	1263058	9BIFI	Bifidobacterium bifidum CAG:234	Bac/ActnBac	19110.82557(PPS:0,0,0,11.87,1775)	73.84173(X-RP)		79.15338(X-seed)
UP000035167	1681	BIFBI	Bifidobacterium bifidum	Bac/ActnBac	19112.25501(PPS:0,0,8,13.44,1698)	81.33491(X-RP)		100.00000(X-seed)
UP000035189	1681	BIFBI	Bifidobacterium bifidum	Bac/ActnBac	19112.23153(PPS:0,0,9,13.39,1710)	80.75228(X-RP)		96.12082(X-seed)
UP000035324	1207542	BIFBI	Bifidobacterium bifidum LMG 13195	Bac/ActnBac	19111.73193(PPS:0,0,0,12.94,1819)	79.66542(X-RP)		85.38216(X-seed)
UP000035563	1681	BIFBI	Bifidobacterium bifidum	Bac/ActnBac	19111.87763(PPS:0,0,3,13.07,1762)	78.17760(X-RP)		87.77778(X-seed)
UP000035602	1681	BIFBI	Bifidobacterium bifidum	Bac/ActnBac	19111.49898(PPS:0,0,3,12.62,1838)	78.15767(X-RP)		83.29063(X-seed)
UP000066721	1681	BIFBI	Bifidobacterium bifidum	Bac/ActnBac	19111.07519(PPS:0,0,0,12.16,1876)	83.18881(X-RP)		81.43139(X-seed)
UP000070092	1681	BIFBI	Bifidobacterium bifidum	Bac/ActnBac	19109.94158(PPS:0,0,2,10.78,2164)	73.73057(X-RP)		75.69118(X-seed)
UP000075582	1681	BIFBI	Bifidobacterium bifidum	Bac/ActnBac	19111.92903(PPS:0,0,4,13.11,1758)	77.86790(X-RP)		82.42849(X-seed)
UP000192586	1681	BIFBI	Bifidobacterium bifidum	Bac/ActnBac	19111.44854(PPS:0,0,4,12.54,1839)	77.98243(X-RP)		83.47131(X-seed)
>UP000000297	326426	BIFBU	Bifidobacterium breve (strain NCIMB 8807 / UCC2003)	Bac/ActnBac	27113.68591(PPS:0,1,5,15.18,1819)	75(CUTOFF)		76.65721(X-seed)
UP000014395	1203540	BIFBR	Bifidobacterium breve HPH0326	Bac/ActnBac	19110.76981(PPS:0,0,0,11.80,2110)	76.65721(X-RP)		100.00000(X-seed)
UP000036802	1365964	BIFBR	Bifidobacterium breve MCC 1114	Bac/ActnBac	19110.77206(PPS:0,0,0,11.80,2121)	76.00926(X-RP)		78.68774(X-seed)
UP000036927	1365966	BIFBR	Bifidobacterium breve MCC 1340	Bac/ActnBac	19111.30943(PPS:0,0,0,12.44,1975)	76.15487(X-RP)		77.82738(X-seed)
UP000037193	1365965	BIFBR	Bifidobacterium breve MCC 1128	Bac/ActnBac	19110.64677(PPS:0,0,0,11.65,2129)	75.16022(X-RP)		81.37536(X-seed)
UP000037451	1685	BIFBR	Bifidobacterium breve	Bac/ActnBac	19111.38541(PPS:0,0,9,12.38,2053)	78.10372(X-RP)		77.95371(X-seed)
UP000063169	1685	BIFBR	Bifidobacterium breve	Bac/ActnBac	19110.65118(PPS:0,0,7,11.54,2133)	73.17575(X-RP)		78.34410(X-seed)
UP000070661	1685	BIFBR	Bifidobacterium breve	Bac/ActnBac	19110.44052(PPS:0,0,8,11.28,2240)	75.38115(X-RP)		71.96828(X-seed)
UP000232467	1685	BIFBR	Bifidobacterium breve	Bac/ActnBac	19111.66215(PPS:0,0,9,12.71,1975)	80.52364(X-RP)		77.17122(X-seed)
UP000232491	1685	BIFBR	Bifidobacterium breve	Bac/ActnBac	19110.64773(PPS:0,0,9,11.51,2191)	75.85163(X-RP)		75.20000(X-seed)
UP000232496	1685	BIFBR	Bifidobacterium breve	Bac/ActnBac	19111.16111(PPS:0,0,8,12.13,2068)	77.05560(X-RP)		76.25061(X-seed)
UP000232616	1685	BIFBR	Bifidobacterium breve	Bac/ActnBac	19111.53873(PPS:0,0,8,12.58,1951)	84.46837(X-RP)		77.81109(X-seed)
UP000232762	1685	BIFBR	Bifidobacterium breve	Bac/ActnBac	19110.91897(PPS:0,0,7,11.86,2083)	78.13881(X-RP)		81.76101(X-seed)
UP000232764	1685	BIFBR	Bifidobacterium breve	Bac/ActnBac	19110.80828(PPS:0,0,9,11.70,2109)	76.90323(X-RP)		77.75108(X-seed)
UP000232794	1685	BIFBR	Bifidobacterium breve	Bac/ActnBac	19111.00127(PPS:0,0,6,11.98,2067)	77.33333(X-RP)		80.64202(X-seed)
UP000235603	1685	BIFBR	Bifidobacterium breve	Bac/ActnBac	19111.58191(PPS:0,0,6,12.67,1869)	76.74610(X-RP)		71.76232(X-seed)
>UP000010099	246198	PREI7	Prevotella intermedia (strain 17)	Bac/CFB_bac	37110.29560(PPS:1,1,0,11.23,2252)	75(CUTOFF)	RefP	80.06716(X-seed)
UP000032541	1347790	PREIN	Prevotella intermedia ZT	Bac/CFB_bac	19110.12844(PPS:0,0,0,11.04,2155)	79.96183(X-RP)		80.91417(X-seed)
UP000186059	28131	PREIN	Prevotella intermedia	Bac/CFB_bac	19109.83071(PPS:0,0,1,10.67,2245)	91.66667(X-RP)		83.08806(X-seed)
UP000187195	1122984	PREIN	Prevotella intermedia ATCC 25611 = DSM 20706	Bac/CFB_bac	19110.26322(PPS:0,0,0,11.20,2149)	80.06716(X-RP)		100.00000(X-seed)
UP000217431	28131	PREIN	Prevotella intermedia	Bac/CFB_bac	19109.17260(PPS:0,0,0,9.90,2484)	78.39354(X-RP)		78.11786(X-seed)
UP000219058	28131	PREIN	Prevotella intermedia	Bac/CFB_bac	19109.64691(PPS:0,0,0,10.46,2328)	77.42831(X-RP)		81.55477(X-seed)
UP000219400	28131	PREIN	Prevotella intermedia	Bac/CFB_bac	19109.87514(PPS:0,0,1,10.72,2260)	79.49870(X-RP)		83.66265(X-seed)
UP000228641	28131	PREIN	Prevotella intermedia	Bac/CFB_bac	19109.96532(PPS:0,0,1,10.83,2267)	77.67584(X-RP)		84.70757(X-seed)
UP000229075	28131	PREIN	Prevotella intermedia	Bac/CFB_bac	19109.92761(PPS:0,0,1,10.78,2270)	79.74534(X-RP)		83.13311(X-seed)
UP000229323	28131	PREIN	Prevotella intermedia	Bac/CFB_bac	19109.79288(PPS:0,0,1,10.62,2305)	78.54647(X-RP)		81.58519(X-seed)
UP000229630	28131	PREIN	Prevotella intermedia	Bac/CFB_bac	19109.78655(PPS:0,0,2,10.60,2316)	78.49337(X-RP)		81.47797(X-seed)
UP000229884	28131	PREIN	Prevotella intermedia	Bac/CFB_bac	19109.28299(PPS:0,0,0,10.03,2478)	77.89284(X-RP)		79.30323(X-seed)
UP000230046	28131	PREIN	Prevotella intermedia	Bac/CFB_bac	19109.57518(PPS:0,0,1,10.36,2402)	76.63680(X-RP)		82.17127(X-seed)
UP000230500	28131	PREIN	Prevotella intermedia	Bac/CFB_bac	19109.99777(PPS:0,0,0,10.88,2201)	78.37645(X-RP)		83.50266(X-seed)
UP000230742	28131	PREIN	Prevotella intermedia	Bac/CFB_bac	19109.89236(PPS:0,0,1,10.74,2250)	79.26571(X-RP)		83.40528(X-seed)
UP000230919	28131	PREIN	Prevotella intermedia	Bac/CFB_bac	19109.03039(PPS:0,0,1,9.71,2452)	78.65977(X-RP)		79.62454(X-seed)
UP000231201	28131	PREIN	Prevotella intermedia	Bac/CFB_bac	19109.74882(PPS:0,0,1,10.57,2335)	80.37166(X-RP)		81.77946(X-seed)
UP000231230	28131	PREIN	Prevotella intermedia	Bac/CFB_bac	19109.22300(PPS:0,0,1,9.94,2260)	79.10798(X-RP)		81.65511(X-seed)
>UP000000799	192222	CAMJE	Campylobacter jejuni subsp jejuni serotype O:2 (strain ATCC 700819 / NCTC 11168).	Bac/Delta-Epsilon-proteo	37119.44773(PPS:1,1,103,20.44,1614)	75(CUTOFF)	RefP	100.00000(X-seed)
UP000000646	354242	CAMJJ	Campylobacter jejuni subsp jejuni serotype O:23/36 (strain 81-176).	Bac/Delta-Epsilon-proteo	19115.26927(PPS:0,0,20,16.82,1744)	86.31327(X-RP)		86.31327(X-seed)
UP000002302	360109	CAMJD	Campylobacter jejuni subsp doylei (strain ATCC BAA-1458 / RM4099 / 269.97).	Bac/Delta-Epsilon-proteo	19114.24646(PPS:0,0,0,15.93,1706)	77.03073(X-RP)		77.03073(X-seed)
UP000003238	889253	CAMJU	Campylobacter jejuni subsp jejuni 2008-988.	Bac/Delta-Epsilon-proteo	19112.71964(PPS:0,0,0,14.12,1965)	85.51055(X-RP)		85.51055(X-seed)
UP000006165	398000	CAMJU	Campylobacter jejuni subsp jejuni CG8486.	Bac/Delta-Epsilon-proteo	19114.45363(PPS:0,0,0,16.18,1420)	84.64593(X-RP)		84.64593(X-seed)
UP000031887	32022	CAMJU	Campylobacter jejuni subsp jejuni.	Bac/Delta-Epsilon-proteo	19113.15487(PPS:0,0,0,14.63,1870)	89.06295(X-RP)		89.06295(X-seed)
UP000032337	32022	CAMJU	Campylobacter jejuni subsp jejuni.	Bac/Delta-Epsilon-proteo	19113.54873(PPS:0,0,0,15.10,1728)	82.89593(X-RP)		82.89593(X-seed)
UP000057640	32022	CAMJU	Campylobacter jejuni subsp jejuni.	Bac/Delta-Epsilon-proteo	19115.43310(PPS:0,0,2,17.31,1638)	88.55906(X-RP)		88.55906(X-seed)
UP000175717	197	CAMJU	Campylobacter jejuni	Bac/Delta-Epsilon-proteo	19113.02606(PPS:0,0,10,14.32,1879)	81.83921(X-RP)		81.83921(X-seed)
UP000175911	197	CAMJU	Campylobacter jejuni	Bac/Delta-Epsilon-proteo	19113.89737(PPS:0,0,32,15.00,1798)	85.90842(X-RP)		85.90842(X-seed)
UP000176014	197	CAMJU	Campylobacter jejuni	Bac/Delta-Epsilon-proteo	19113.77711(PPS:0,0,11,15.20,1702)	82.90754(X-RP)		82.90754(X-seed)
UP000181645	197	CAMJU	Campylobacter jejuni	Bac/Delta-Epsilon-proteo	19113.74823(PPS:0,0,9,15.19,1724)	84.45518(X-RP)		84.45518(X-seed)
UP000181656	197	CAMJU	Campylobacter jejuni	Bac/Delta-Epsilon-proteo	19113.87024(PPS:0,0,5,15.40,1641)	82.30935(X-RP)		82.30935(X-seed)
UP000182625	197	CAMJU	Campylobacter jejuni	Bac/Delta-Epsilon-proteo	19112.83707(PPS:0,0,20,13.93,1883)	81.67630(X-RP)		81.67630(X-seed)
UP000186418	197	CAMJU	Campylobacter jejuni	Bac/Delta-Epsilon-proteo	19114.81544(PPS:0,0,19,16.30,1597)	89.61406(X-RP)		89.61406(X-seed)
UP000194235	197	CAMJU	Campylobacter jejuni	Bac/Delta-Epsilon-proteo	19113.28281(PPS:0,0,17,14.51,1824)	83.39286(X-RP)		83.39286(X-seed)
UP000197837	197	CAMJU	Campylobacter jejuni	Bac/Delta-Epsilon-proteo	19113.24660(PPS:0,0,15,14.50,1787)	80.85996(X-RP)		80.85996(X-seed)
UP000217844	2039337	9PROT	Campylobacter sp 113.	Bac/Delta-Epsilon-proteo	19112.99044(PPS:0,0,0,14.44,1810)	81.34991(X-RP)		81.34991(X-seed)
UP000218933	2040653	9PROT	Campylobacter sp BCW_8712.	Bac/Delta-Epsilon-proteo	19106.46849(PPS:0,0,0,6.68,2940)	79.66638(X-RP)		79.66638(X-seed)
UP000222872	197	CAMJU	Campylobacter jejuni	Bac/Delta-Epsilon-proteo	19113.99057(PPS:0,0,25,15.22,1748)	85.84283(X-RP)		85.84283(X-seed)
UP000231996	32022	CAMJU	Campylobacter jejuni subsp jejuni.	Bac/Delta-Epsilon-proteo	19113.84091(PPS:0,0,2,15.42,1755)	87.16722(X-RP)		87.16722(X-seed)
UP000232014	32022	CAMJU	Campylobacter jejuni subsp jejuni.	Bac/Delta-Epsilon-proteo	19114.29735(PPS:0,0,3,15.94,1698)	88.76063(X-RP)		88.76063(X-seed)
UP000241369	197	CAMJU	Campylobacter jejuni	Bac/Delta-Epsilon-proteo	19108.73479(PPS:0,0,27,8.94,1821)	84.97653(X-RP)		84.97653(X-seed)
>UP000031386	33033	9FIRM	Parvimonas micra	Bac/Firmicute	37113.41101(PPS:1,1,0,14.94,1412)	75(CUTOFF)	RefP	100.00000(X-seed)
UP000003162	411465	9FIRM	Parvimonas micra ATCC 33270	Bac/Firmicute	19112.11804(PPS:0,0,0,13.40,1654)	81.98347(X-RP)		81.98347(X-seed)
>UP000198616	40518	9FIRM	Ruminococcus bromii	Bac/Firmicute	37109.59326(PPS:1,1,0,10.40,2470)	75(CUTOFF)	RefP	100.00000(X-seed)
UP000233425	40518	9FIRM	Ruminococcus bromii	Bac/Firmicute	19112.76027(PPS:0,0,0,14.17,1922)	25.94318(X-RP)		25.94318(X-seed)
UP000233562	40518	9FIRM	Ruminococcus bromii	Bac/Firmicute	19112.09502(PPS:0,0,0,13.37,2154)	25.69783(X-RP)		25.69783(X-seed)
UP000233570	40518	9FIRM	Ruminococcus bromii	Bac/Firmicute	19112.11261(PPS:0,0,0,13.39,2092)	25.00000(X-RP)		25.00000(X-seed)
>UP000031773	54291	RAOOR	Raoultella ornithinolytica (Klebsiella ornithinolytica)	Bac/Gamma-proteo	37113.69181(PPS:1,1,0,15.25,4818)	75(CUTOFF)	RefP	84.96377(X-seed)
UP000188837	577	RAOTE	Raoultella terrigena (Klebsiella terrigena)	Bac/Gamma-proteo	19112.33959(PPS:0,0,1,13.63,5332)	84.96377(X-RP)		100.00000(X-seed)
UP000194488	54291	RAOOR	Raoultella ornithinolytica (Klebsiella ornithinolytica)	Bac/Gamma-proteo	19113.25158(PPS:0,0,3,14.68,5829)	60.26159(X-RP)		59.15596(X-seed)
UP000198230	54291	RAOOR	Raoultella ornithinolytica (Klebsiella ornithinolytica)	Bac/Gamma-proteo	19112.01548(PPS:0,0,2,13.22,6118)	59.34522(X-RP)		58.53527(X-seed)
UP000215770	559104	9ENTR	Enterobacter sp 10-1.	Bac/Gamma-proteo	27112.31345(PPS:0,1,0,13.61,5464)	75.04474(X-RP)		75.30303(X-seed)
>UP000000625	83333	ECOLI	Escherichia coli (strain K12)	Bac/Gamma-proteo	37273.15272(PPS:1,1,8507,66.12,4196)	75(CUTOFF)	RefP	75.47249(X-seed)
UP000000318	83333	ECOLI	Escherichia coli (strain K12)	Bac/Gamma-proteo	19272.81894(PPS:0,0,8505,65.76,4234)	97.50489(X-RP)		75.81220(X-seed)
UP000003859	1050617	ECOLX	Escherichia coli UMNF18	Bac/Gamma-proteo	19112.00978(PPS:0,0,0,13.25,5402)	78.32881(X-RP)		89.08421(X-seed)
UP000003889	869688	ECOLX	Escherichia coli 23916.	Bac/Gamma-proteo	19111.58974(PPS:0,0,0,12.75,5757)	75.47249(X-RP)		100.00000(X-seed)
UP000027892	1444252	ECOLX	Escherichia coli 3-373-03_S4_C2	Bac/Gamma-proteo	27112.77891(PPS:0,1,0,14.17,5345)	79.55982(X-RP)		75.49317(X-seed)
>UP000001410	199310	ECOL6	Escherichia coli O6:H1 (strain CFT073 / ATCC 700928 / UPEC)	Bac/Gamma-proteo	27116.31580(PPS:0,1,40,17.72,5325)	75(CUTOFF)		100.00000(X-seed)
>UP000005436	203275	TANFA	Tannerella forsythia (strain ATCC 43037 / JCM 10827 / FDC 338) (Bacteroides forsythus)	Bac/CFB_bac	37109.51767(PPS:1,1,5,10.22,2974)	75(CUTOFF)	RefP	100.00000(X-seed)
UP000055820	1307833	TANFO	Tannerella forsythia KS16	Bac/CFB_bac	19108.92808(PPS:0,0,0,9.61,2808)	86.05761(X-RP)		86.05761(X-seed)
UP000182057	28112	TANFO	Tannerella forsythia (Bacteroides forsythus)	Bac/CFB_bac	19110.34459(PPS:0,0,0,11.29,2704)	80.98668(X-RP)		80.98668(X-seed)
UP000219259	28112	TANFO	Tannerella forsythia (Bacteroides forsythus)	Bac/CFB_bac	19109.83959(PPS:0,0,1,10.67,2648)	79.96337(X-RP)		79.96337(X-seed)
>UP000000439	206672	BIFLO	Bifidobacterium longum (strain NCC 2705)	Bac/ActnBac	37113.86444(PPS:1,1,5,15.40,1724)	75(CUTOFF)	RefP	77.52497(X-seed)
UP000002419	205913	BIFLD	Bifidobacterium longum (strain DJO10A)	Bac/ActnBac	19112.12803(PPS:0,0,0,13.41,1970)	78.71816(X-RP)		77.65874(X-seed)
UP000003025	216816	BIFLN	Bifidobacterium longum	Bac/ActnBac	19111.49392(PPS:0,0,5,12.58,2024)	78.03943(X-RP)		79.04911(X-seed)
UP000004443	548480	BIFLN	Bifidobacterium longum subsp longum ATCC 55813.	Bac/ActnBac	19110.99116(PPS:0,0,0,12.06,2086)	75.71429(X-RP)		77.70475(X-seed)
UP000004446	1161904	BIFLN	Bifidobacterium longum subsp longum 35B.	Bac/ActnBac	19110.44273(PPS:0,0,0,11.41,2248)	71.85659(X-RP)		76.69689(X-seed)
UP000005084	537937	BIFLI	Bifidobacterium longum subsp infantis CCUG 52486.	Bac/ActnBac	19110.41172(PPS:0,0,0,11.37,2211)	72.60625(X-RP)		76.09015(X-seed)
UP000007255	565042	BIFL2	Bifidobacterium longum subsp longum (strain ATCC 15707 / DSM 20219 / JCM 1217 / NCTC 11818 / E194b).	Bac/ActnBac	19111.99045(PPS:0,0,10,13.09,1899)	76.45752(X-RP)		78.98359(X-seed)
UP000008150	565040	BIFL1	Bifidobacterium longum subsp infantis (strain 157F).	Bac/ActnBac	19111.49998(PPS:0,0,0,12.67,1965)	76.34968(X-RP)		75.86928(X-seed)
UP000008938	1035817	BIFLN	Bifidobacterium longum subsp longum KACC 91563.	Bac/ActnBac	19111.54157(PPS:0,0,0,12.72,1958)	77.27772(X-RP)		79.10995(X-seed)
UP000018321	1322347	BIFLN	Bifidobacterium longum E18	Bac/ActnBac	19112.39976(PPS:0,0,0,13.74,1853)	76.22535(X-RP)		79.11970(X-seed)
UP000018324	1263059	9BIFI	Bifidobacterium longum CAG:69	Bac/ActnBac	19111.29360(PPS:0,0,0,12.42,1678)	75.72528(X-RP)		75.18289(X-seed)
UP000028233	1350473	BIFLN	Bifidobacterium longum subsp longum 17-1B.	Bac/ActnBac	19111.65921(PPS:0,0,0,12.86,1903)	77.52497(X-RP)		100.00000(X-seed)
UP000028299	1457186	BIFLN	Bifidobacterium longum subsp longum EK13.	Bac/ActnBac	19111.29065(PPS:0,0,0,12.42,1974)	78.49550(X-RP)		82.39272(X-seed)
UP000030089	1300227	BIFLN	Bifidobacterium longum subsp longum GT15.	Bac/ActnBac	19111.56983(PPS:0,0,0,12.75,1881)	77.57610(X-RP)		81.82060(X-seed)
UP000030357	1679	BIFLN	Bifidobacterium longum subsp longum.	Bac/ActnBac	19111.06623(PPS:0,0,0,12.15,2020)	75.11434(X-RP)		79.57873(X-seed)
UP000031657	216816	BIFLN	Bifidobacterium longum	Bac/ActnBac	19112.05380(PPS:0,0,3,13.28,1865)	79.73049(X-RP)		81.75495(X-seed)
UP000037245	1679	BIFLN	Bifidobacterium longum subsp longum.	Bac/ActnBac	19110.95876(PPS:0,0,0,12.02,2020)	77.67253(X-RP)		78.11935(X-seed)
UP000055147	216816	BIFLN	Bifidobacterium longum	Bac/ActnBac	19111.76706(PPS:0,0,4,12.92,2023)	75.45748(X-RP)		77.74923(X-seed)
UP000065375	1679	BIFLN	Bifidobacterium longum subsp longum.	Bac/ActnBac	19111.22484(PPS:0,0,0,12.34,1959)	74.84964(X-RP)		76.21283(X-seed)
UP000070323	216816	BIFLN	Bifidobacterium longum	Bac/ActnBac	19110.45002(PPS:0,0,1,11.40,2187)	74.96771(X-RP)		75.66098(X-seed)
UP000075407	216816	BIFLN	Bifidobacterium longum	Bac/ActnBac	19112.00483(PPS:0,0,6,13.17,1893)	77.59532(X-RP)		78.85381(X-seed)
UP000094138	216816	BIFLN	Bifidobacterium longum	Bac/ActnBac	19113.01043(PPS:0,0,2,14.43,1714)	81.83948(X-RP)		82.61838(X-seed)
UP000095109	1679	BIFLN	Bifidobacterium longum subsp longum.	Bac/ActnBac	19110.83604(PPS:0,0,0,11.88,2031)	75.14109(X-RP)		78.52194(X-seed)
UP000192302	216816	BIFLN	Bifidobacterium longum	Bac/ActnBac	19110.45390(PPS:0,0,0,11.42,2119)	66.03023(X-RP)		68.45706(X-seed)
UP000192607	216816	BIFLN	Bifidobacterium longum	Bac/ActnBac	19110.95761(PPS:0,0,5,11.94,2125)	73.87863(X-RP)		74.48311(X-seed)
UP000215777	216816	BIFLN	Bifidobacterium longum	Bac/ActnBac	19111.58761(PPS:0,0,5,12.69,1939)	79.24113(X-RP)		74.32468(X-seed)
UP000232402	216816	BIFLN	Bifidobacterium longum	Bac/ActnBac	19110.89496(PPS:0,0,4,11.88,2141)	74.40042(X-RP)		75.57328(X-seed)
UP000232439	216816	BIFLN	Bifidobacterium longum	Bac/ActnBac	19111.52171(PPS:0,0,7,12.58,1985)	76.90217(X-RP)		80.23859(X-seed)
UP000232554	216816	BIFLN	Bifidobacterium longum	Bac/ActnBac	19111.64791(PPS:0,0,2,12.81,1968)	78.15401(X-RP)		82.49088(X-seed)
UP000232637	216816	BIFLN	Bifidobacterium longum	Bac/ActnBac	19111.57991(PPS:0,0,3,12.71,1980)	76.32009(X-RP)		84.72727(X-seed)
UP000232654	216816	BIFLN	Bifidobacterium longum	Bac/ActnBac	19110.64867(PPS:0,0,2,11.62,2179)	73.12161(X-RP)		74.83329(X-seed)
UP000232928	216816	BIFLN	Bifidobacterium longum	Bac/ActnBac	19111.43792(PPS:0,0,1,12.58,1975)	71.33897(X-RP)		69.42493(X-seed)
UP000234964	216816	BIFLN	Bifidobacterium longum	Bac/ActnBac	19111.22479(PPS:0,0,4,12.27,2037)	79.67785(X-RP)		79.46680(X-seed)
>UP000007054	213810	RUMC1	Ruminococcus champanellensis (strain DSM 18848 / JCM 17042 / KCTC 15320 / 18P13)	Bac/Firmicute	37111.24254(PPS:1,1,0,12.36,2111)	75(CUTOFF)	RefP	100.00000(X-seed)
>UP000001414	226186	BACTN	Bacteroides thetaiotaomicron (strain ATCC 29148 / DSM 2079 / NCTC 10582 / E50 / VPI-5482)	Bac/CFB_bac	37112.10638(PPS:1,1,84,12.00,4772)	75(CUTOFF)	RefP	82.74674(X-seed)
UP000003591	818	BACT4	Bacteroides thetaiotaomicron	Bac/CFB_bac	19109.27604(PPS:0,0,2,9.97,5377)	79.11697(X-RP)		79.43916(X-seed)
UP000066931	818	BACT4	Bacteroides thetaiotaomicron	Bac/CFB_bac	19110.38694(PPS:0,0,1,11.31,5003)	80.67877(X-RP)		82.02436(X-seed)
UP000070364	818	BACT4	Bacteroides thetaiotaomicron	Bac/CFB_bac	19109.04875(PPS:0,0,0,9.73,5066)	74.38999(X-RP)		73.52788(X-seed)
UP000095541	818	BACT4	Bacteroides thetaiotaomicron	Bac/CFB_bac	19109.91891(PPS:0,0,1,10.75,4842)	73.27511(X-RP)		73.85733(X-seed)
UP000095576	818	BACT4	Bacteroides thetaiotaomicron	Bac/CFB_bac	19109.91341(PPS:0,0,2,10.73,4956)	74.05336(X-RP)		72.45736(X-seed)
UP000095606	818	BACT4	Bacteroides thetaiotaomicron	Bac/CFB_bac	19109.37473(PPS:0,0,0,10.12,5007)	62.72379(X-RP)		64.64394(X-seed)
UP000095686	818	BACT4	Bacteroides thetaiotaomicron	Bac/CFB_bac	19110.19525(PPS:0,0,4,11.03,4722)	76.19571(X-RP)		75.72565(X-seed)
UP000178402	818	BACT4	Bacteroides thetaiotaomicron	Bac/CFB_bac	19109.73018(PPS:0,0,5,10.46,5046)	82.74674(X-RP)		100.00000(X-seed)
UP000181882	818	BACT4	Bacteroides thetaiotaomicron	Bac/CFB_bac	19109.63758(PPS:0,0,2,10.40,4804)	76.90113(X-RP)		76.76291(X-seed)
>UP000041838	244366	KLEVA	Klebsiella variicola	Bac/Gamma-proteo	19113.18991(PPS:0,0,0,14.65,5269)	75(CUTOFF)		71.50638(X-seed)
UP000215643	244366	KLEVA	Klebsiella variicola	Bac/Gamma-proteo	19107.79526(PPS:0,0,0,8.24,6043)	77.65861(X-RP)		75.71465(X-seed)
UP000234412	244366	KLEVA	Klebsiella variicola	Bac/Gamma-proteo	19109.05811(PPS:0,0,0,9.73,7099)	73.40710(X-RP)		85.64757(X-seed)
UP000234473	244366	KLEVA	Klebsiella variicola	Bac/Gamma-proteo	19108.15770(PPS:0,0,0,8.66,7394)	71.50638(X-RP)		100.00000(X-seed)
>UP000008959	245012	9FIRM	butyrate-producing bacterium SM4/1	Bac/Firmicute	37107.71440(PPS:1,1,0,8.17,1677)	75(CUTOFF)	RefP	100.00000(X-seed)
>UP000008961	245014	9FIRM	butyrate-producing bacterium SS3/4	Bac/Firmicute	37109.93659(PPS:1,1,0,10.80,2974)	75(CUTOFF)	RefP	100.00000(X-seed)
>UP000018191	1263038	9BACE	Bacteroides cellulosilyticus CAG:158	Bac/CFB_bac	37108.76755(PPS:1,1,0,9.40,4350)	75(CUTOFF)	RefP	75.94184(X-seed)
UP000056685	246787	9BACE	Bacteroides cellulosilyticus	Bac/CFB_bac	19110.18596(PPS:0,0,0,11.09,5068)	74.94192(X-RP)		77.72900(X-seed)
UP000061809	246787	9BACE	Bacteroides cellulosilyticus	Bac/CFB_bac	19110.03879(PPS:0,0,1,10.89,5460)	75.94184(X-RP)		100.00000(X-seed)
>UP000001170	264199	STRT2	Streptococcus thermophilus (strain ATCC BAA-250 / LMG 18311)	Bac/Firmicute	27115.57757(PPS:0,1,17,17.24,1560)	75(CUTOFF)		84.23723(X-seed)
UP000000300	1051074	STRTR	Streptococcus thermophilus JIM 8232	Bac/Firmicute	19112.26864(PPS:0,0,0,13.58,2129)	73.60882(X-RP)		79.20631(X-seed)
UP000017969	1263110	9STRE	Streptococcus thermophilus CAG:236	Bac/Firmicute	19112.40937(PPS:0,0,0,13.75,1727)	82.14067(X-RP)		80.50618(X-seed)
UP000024500	1415776	STRTR	Streptococcus thermophilus TH1435	Bac/Firmicute	19113.29315(PPS:0,0,0,14.80,1703)	80.68323(X-RP)		85.28602(X-seed)
UP000024559	1433289	STRTR	Streptococcus thermophilus M17PTZA496	Bac/Firmicute	19111.53024(PPS:0,0,0,12.70,2127)	72.45893(X-RP)		75.71429(X-seed)
UP000032033	1436725	STRTR	Streptococcus thermophilus TH1477	Bac/Firmicute	19112.23015(PPS:0,0,0,13.54,1918)	74.29238(X-RP)		78.36594(X-seed)
UP000050115	1308	STRTR	Streptococcus thermophilus	Bac/Firmicute	19112.60861(PPS:0,0,18,13.69,1924)	77.65250(X-RP)		86.54504(X-seed)
UP000232434	1308	STRTR	Streptococcus thermophilus	Bac/Firmicute	19114.34069(PPS:0,0,20,15.72,1617)	84.23723(X-RP)		100.00000(X-seed)
>UP000000927	264731	PRER2	Prevotella ruminicola (strain ATCC 19189 / JCM 8958 / 23)	Bac/CFB_bac	37111.21840(PPS:1,1,3,12.28,2760)	75(CUTOFF)	RefP	100.00000(X-seed)
UP000183727	839	PRERU	Prevotella ruminicola (Bacteroides ruminicola)	Bac/CFB_bac	19109.80011(PPS:0,0,1,10.62,2917)	95.03650(X-RP)		95.03650(X-seed)
UP000198938	1761884	9BACT	Prevotella sp khp1.	Bac/CFB_bac	19110.08693(PPS:0,0,0,10.98,2773)	77.81494(X-RP)		77.81494(X-seed)
>UP000006731	272559	BACFN	Bacteroides fragilis (strain ATCC 25285 / DSM 2151 / JCM 11019 / NCTC 9343)	Bac/CFB_bac	37110.11205(PPS:1,1,16,10.74,4223)	75(CUTOFF)	RefP	100.00000(X-seed)
UP000002197	295405	BACFR	Bacteroides fragilis (strain YCH46)	Bac/CFB_bac	19109.45797(PPS:0,0,14,10.00,4590)	78.44697(X-RP)		78.44697(X-seed)
UP000003838	997878	BACFG	Bacteroides fragilis CL03T00C08	Bac/CFB_bac	19108.96803(PPS:0,0,0,9.64,4339)	79.48253(X-RP)		79.48253(X-seed)
UP000003879	997883	BACFG	Bacteroides fragilis CL07T12C05	Bac/CFB_bac	19108.64016(PPS:0,0,0,9.25,4585)	77.70731(X-RP)		77.70731(X-seed)
UP000003917	997881	BACFG	Bacteroides fragilis CL05T12C13	Bac/CFB_bac	19108.88019(PPS:0,0,0,9.54,4399)	76.27997(X-RP)		76.27997(X-seed)
UP000005831	1073387	BACFG	Bacteroides fragilis HMW 615	Bac/CFB_bac	19108.88899(PPS:0,0,0,9.55,4433)	76.87515(X-RP)		76.87515(X-seed)
UP000008560	862962	BACF6	Bacteroides fragilis (strain 638R)	Bac/CFB_bac	19109.71766(PPS:0,0,2,10.50,4219)	81.63365(X-RP)		81.63365(X-seed)
UP000018271	1263046	9BACE	Bacteroides fragilis CAG:47	Bac/CFB_bac	19109.36071(PPS:0,0,0,10.11,3586)	78.25973(X-RP)		78.25973(X-seed)
UP000019827	1339335	BACFG	Bacteroides fragilis str 3-F-2 #6.	Bac/CFB_bac	19108.34903(PPS:0,0,0,8.90,4744)	77.49479(X-RP)		77.49479(X-seed)
UP000019993	1339308	BACFG	Bacteroides fragilis str 3774 T13.	Bac/CFB_bac	19108.23694(PPS:0,0,0,8.77,4896)	76.02701(X-RP)		76.02701(X-seed)
UP000020274	1339329	BACFG	Bacteroides fragilis str S23L17.	Bac/CFB_bac	19108.32850(PPS:0,0,0,8.88,4756)	75.24661(X-RP)		75.24661(X-seed)
UP000020414	1339276	BACFG	Bacteroides fragilis str DS-208.	Bac/CFB_bac	19108.61268(PPS:0,0,0,9.22,4519)	75.18439(X-RP)		75.18439(X-seed)
UP000020740	1339271	BACFG	Bacteroides fragilis str J-143-4.	Bac/CFB_bac	19108.19496(PPS:0,0,0,8.72,4868)	75.10927(X-RP)		75.10927(X-seed)
UP000021031	1339287	BACFG	Bacteroides fragilis str 3986 T(B)9.	Bac/CFB_bac	19108.57307(PPS:0,0,0,9.17,4292)	75.22688(X-RP)		75.22688(X-seed)
UP000021175	1339310	BACFG	Bacteroides fragilis str 3783N1-6.	Bac/CFB_bac	19108.23788(PPS:0,0,0,8.77,4859)	75.35211(X-RP)		75.35211(X-seed)
UP000021470	1339273	BACFG	Bacteroides fragilis str B1 (UDC16-1).	Bac/CFB_bac	19108.36591(PPS:0,0,0,8.93,4485)	76.41373(X-RP)		76.41373(X-seed)
UP000021843	1339269	BACFG	Bacteroides fragilis str Korea 419.	Bac/CFB_bac	19108.55202(PPS:0,0,0,9.15,4488)	80.92430(X-RP)		80.92430(X-seed)
UP000023428	1339337	BACFG	Bacteroides fragilis str 1007-1-F #3.	Bac/CFB_bac	19108.06858(PPS:0,0,0,8.57,5002)	75.54855(X-RP)		75.54855(X-seed)
>UP000006381	272621	LACAC	Lactobacillus acidophilus (strain ATCC 700396 / NCK56 / N2 / NCFM)	Bac/Firmicute	37113.89083(PPS:1,1,9,15.36,1786)	75(CUTOFF)	RefP	100.00000(X-seed)
>UP000002166	349519	LEUCK	Leuconostoc citreum (strain KM20)	Bac/Firmicute	37113.87415(PPS:1,1,0,15.49,1803)	75(CUTOFF)	RefP	83.31968(X-seed)
UP000002947	1108974	LEUCI	Leuconostoc citreum LBAE C10	Bac/Firmicute	19112.85132(PPS:0,0,0,14.27,1955)	83.31968(X-RP)		100.00000(X-seed)
>UP000001031	349741	AKKM8	Akkermansia muciniphila (strain ATCC BAA-835 / Muc)	Other Bacteria	37112.16881(PPS:1,1,0,13.46,2125)	75(CUTOFF)	RefP	100.00000(X-seed)
UP000018106	1263034	9BACT	Akkermansia muciniphila CAG:154	Other Bacteria	19109.89439(PPS:0,0,0,10.76,2366)	81.71558(X-RP)		81.71558(X-seed)
UP000185941	1896967	9BACT	Akkermansia sp 54_46.	Other Bacteria	19109.66485(PPS:0,0,0,10.48,2505)	80.81561(X-RP)		80.81561(X-seed)
>UP000004818	556260	9BACE	Bacteroides dorei 5_1_36/D4	Bac/CFB_bac	27109.23907(PPS:0,1,0,9.97,4338)	75(CUTOFF)		77.73576(X-seed)
UP000004019	997877	9BACE	Bacteroides dorei CL03T12C01	Bac/CFB_bac	19108.87730(PPS:0,0,0,9.53,4389)	77.73576(X-RP)		100.00000(X-seed)
UP000005103	457395	9BACE	Bacteroides sp 9_1_42FAA.	Bac/CFB_bac	19108.66793(PPS:0,0,0,9.29,4512)	76.45748(X-RP)		81.04392(X-seed)
UP000005974	997876	9BACE	Bacteroides dorei CL02T12C06	Bac/CFB_bac	19108.22252(PPS:0,0,0,8.75,5125)	72.42525(X-RP)		77.99296(X-seed)
UP000028584	357276	9BACE	Bacteroides dorei	Bac/CFB_bac	19109.01857(PPS:0,0,0,9.70,4440)	75.51213(X-RP)		76.16932(X-seed)
UP000063149	357276	9BACE	Bacteroides dorei	Bac/CFB_bac	19109.32663(PPS:0,0,0,10.07,4175)	75.58423(X-RP)		79.33285(X-seed)
UP000195873	357276	9BACE	Bacteroides dorei	Bac/CFB_bac	19108.98599(PPS:0,0,0,9.66,4321)	78.13920(X-RP)		78.62233(X-seed)
UP000196476	357276	9BACE	Bacteroides dorei	Bac/CFB_bac	19109.19833(PPS:0,0,0,9.92,4236)	79.51026(X-RP)		78.14996(X-seed)
>UP000000370	357809	LACP7	Lachnoclostridium phytofermentans (strain ATCC 700394 / DSM 18823 / ISDg) (Clostridium phytofermentans)	Bac/Firmicute	37110.84374(PPS:1,1,0,11.88,3851)	75(CUTOFF)	RefP	100.00000(X-seed)
>UP000006306	358220	9BURK	Acidovorax sp KKS102.	Bac/Beta-proteo	37110.67386(PPS:1,1,3,11.62,4670)	75(CUTOFF)	RefP	76.52463(X-seed)
UP000051059	1736590	9BURK	Acidovorax sp Root70.	Bac/Beta-proteo	19110.53725(PPS:0,0,0,11.51,4469)	74.52243(X-RP)		78.02185(X-seed)
UP000051926	1736527	9BURK	Acidovorax sp Root402.	Bac/Beta-proteo	19110.53900(PPS:0,0,0,11.51,4545)	75.76860(X-RP)		86.96916(X-seed)
UP000230293	2035204	9BURK	Acidovorax sp 59.	Bac/Beta-proteo	19110.38198(PPS:0,0,0,11.32,4508)	76.52463(X-RP)		100.00000(X-seed)
>UP000002407	360107	CAMHC	Campylobacter hominis (strain ATCC BAA-381 / LMG 19568 / NCTC 13146 / CH001A)	Bac/Delta-Epsilon-proteo	37113.60180(PPS:1,1,0,15.17,1682)	75(CUTOFF)	RefP	100.00000(X-seed)
>UP000000747	585035	ECO45	Escherichia coli O45:K1 (strain S88 / ExPEC)	Bac/Gamma-proteo	27115.08487(PPS:0,1,3,16.86,4720)	75(CUTOFF)		75.28057(X-seed)
UP000001952	364106	ECOUT	Escherichia coli (strain UTI89 / UPEC)	Bac/Gamma-proteo	19114.62670(PPS:0,0,17,16.09,5182)	84.48598(X-RP)		75.66607(X-seed)
UP000032727	941322	ECOLX	Escherichia coli O25b:H4-ST131	Bac/Gamma-proteo	19113.09798(PPS:0,0,1,14.53,5046)	78.86701(X-RP)		87.01250(X-seed)
UP000183316	941280	ECOLX	Escherichia coli O25b:H4	Bac/Gamma-proteo	19111.66461(PPS:0,0,0,12.84,5870)	75.28057(X-RP)		100.00000(X-seed)
>UP000008563	365659	STRM6	Streptococcus mitis (strain B6)	Bac/Firmicute	27113.94203(PPS:0,1,1,15.55,1942)	75(CUTOFF)		100.00000(X-seed)
>UP000008702	367928	BIFAA	Bifidobacterium adolescentis (strain ATCC 15703 / DSM 20083 / NCTC 11814 / E194a)	Bac/ActnBac	37113.89172(PPS:1,1,6,15.41,1605)	75(CUTOFF)	RefP	100.00000(X-seed)
>UP000001360	391904	BIFLS	Bifidobacterium longum subsp infantis (strain ATCC 15697 / DSM 20088 / JCM 1222 / NCTC 11817 / S12).	Bac/ActnBac	27110.84933(PPS:0,1,5,11.81,2383)	75(CUTOFF)		100.00000(X-seed)
>UP000005475	411476	BACO1	Bacteroides ovatus (strain ATCC 8483 / DSM 1896 / JCM 5824 / NCTC 11153)	Bac/CFB_bac	27108.42375(PPS:0,1,2,8.96,5440)	75(CUTOFF)		100.00000(X-seed)
>UP000001992	420247	METS3	Methanobrevibacter smithii (strain ATCC 35061 / DSM 861 / OCM 144 / PS)	Arch/Euryar	37111.59491(PPS:1,1,0,12.78,1776)	75(CUTOFF)	RefP	88.37346(X-seed)
UP000003489	483214	METSM	Methanobrevibacter smithii DSM 2375	Arch/Euryar	19111.28718(PPS:0,0,0,12.42,1696)	87.09583(X-RP)		90.46338(X-seed)
UP000004028	521002	METSM	Methanobrevibacter smithii DSM 2374	Arch/Euryar	19111.21588(PPS:0,0,0,12.33,1702)	86.92353(X-RP)		88.73577(X-seed)
UP000018189	1263088	9EURY	Methanobrevibacter smithii CAG:186	Arch/Euryar	19110.63389(PPS:0,0,0,11.64,1699)	88.20782(X-RP)		89.69443(X-seed)
UP000094499	1860156	9EURY	Methanobrevibacter sp A54.	Arch/Euryar	19111.20403(PPS:0,0,0,12.32,1610)	94.43447(X-RP)		88.99816(X-seed)
UP000232133	2173	METSM	Methanobrevibacter smithii	Arch/Euryar	19110.86875(PPS:0,0,1,11.90,1678)	88.37346(X-RP)		100.00000(X-seed)
>UP000000243	391295	STRSY	Streptococcus suis (strain 05ZYH33)	Bac/Firmicute	37111.86979(PPS:1,1,6,13.01,2169)	75(CUTOFF)	RefP	100.00000(X-seed)
UP000002359	423211	STRGZ	Streptococcus suis (strain GZ1)	Bac/Firmicute	19112.62710(PPS:0,0,1,13.99,1954)	79.76597(X-RP)		79.76597(X-seed)
UP000009077	568814	STRS4	Streptococcus suis (strain BM407)	Bac/Firmicute	19113.62920(PPS:0,0,0,15.20,1910)	81.01266(X-RP)		81.01266(X-seed)
UP000236491	1307	STRSU	Streptococcus suis	Bac/Firmicute	19112.84261(PPS:0,0,39,13.63,2159)	79.51413(X-RP)		79.51413(X-seed)
>UP000000588	242619	PORGI	Porphyromonas gingivalis (strain ATCC BAA-308 / W83)	Bac/CFB_bac	37112.91920(PPS:1,1,35,13.78,1860)	75(CUTOFF)	RefP	81.13917(X-seed)
UP000008842	431947	PORG3	Porphyromonas gingivalis (strain ATCC 33277 / DSM 20709 / CIP 103683 / JCM 12257 / NCTC 11834 / 2561)	Bac/CFB_bac	19111.36616(PPS:0,0,37,11.90,2009)	81.67817(X-RP)		81.21748(X-seed)
UP000016542	1195243	PORGN	Porphyromonas gingivalis JCVI SC001	Bac/CFB_bac	19109.61708(PPS:0,0,0,10.43,2337)	74.61293(X-RP)		78.94864(X-seed)
UP000016609	1321822	PORGN	Porphyromonas gingivalis F0566	Bac/CFB_bac	19109.37087(PPS:0,0,0,10.13,2390)	74.82467(X-RP)		76.99976(X-seed)
UP000016630	1227271	PORGN	Porphyromonas gingivalis F0570	Bac/CFB_bac	19109.45516(PPS:0,0,0,10.23,2313)	75.50474(X-RP)		76.91573(X-seed)
UP000019115	1211023	PORGN	Porphyromonas gingivalis SJD2	Bac/CFB_bac	19110.63194(PPS:0,0,0,11.64,2015)	79.49327(X-RP)		83.01009(X-seed)
UP000030130	111105	9PORP	Porphyromonas gulae	Bac/CFB_bac	19111.07801(PPS:0,0,0,12.17,1973)	74.67949(X-RP)		77.96965(X-seed)
UP000030146	111105	9PORP	Porphyromonas gulae	Bac/CFB_bac	19110.53554(PPS:0,0,0,11.52,2090)	75.95201(X-RP)		76.78937(X-seed)
UP000069920	1403336	PORGN	Porphyromonas gingivalis AJW4	Bac/CFB_bac	19111.46659(PPS:0,0,0,12.63,1957)	81.13917(X-RP)		100.00000(X-seed)
UP000188040	837	PORGN	Porphyromonas gingivalis	Bac/CFB_bac	19112.10410(PPS:0,0,7,13.27,1746)	84.56338(X-RP)		85.83241(X-seed)
UP000188307	837	PORGN	Porphyromonas gingivalis	Bac/CFB_bac	19111.92689(PPS:0,0,6,13.08,1798)	83.35189(X-RP)		85.77657(X-seed)
UP000197069	1297567	PORGN	Porphyromonas gingivalis SJD12	Bac/CFB_bac	19110.75627(PPS:0,0,0,11.78,1958)	80.11711(X-RP)		81.66884(X-seed)
UP000197328	837	PORGN	Porphyromonas gingivalis	Bac/CFB_bac	19110.83997(PPS:0,0,7,11.77,1974)	80.85106(X-RP)		82.64721(X-seed)
UP000230795	837	PORGN	Porphyromonas gingivalis	Bac/CFB_bac	19110.49471(PPS:0,0,10,11.31,2028)	81.77208(X-RP)		85.07190(X-seed)
>UP000002861	435590	BACV8	Bacteroides vulgatus (strain ATCC 8482 / DSM 1447 / JCM 5826 / NBRC 14291 / NCTC 11154)	Bac/CFB_bac	37110.02054(PPS:1,1,6,10.80,3966)	75(CUTOFF)	RefP	100.00000(X-seed)
UP000004563	702446	BACVU	Bacteroides vulgatus PC510	Bac/CFB_bac	19109.58473(PPS:0,0,0,10.38,3858)	77.34602(X-RP)		77.34602(X-seed)
>UP000000566	435591	PARD8	Parabacteroides distasonis (strain ATCC 8503 / DSM 20701 / CIP 104284 / JCM 5825 / NCTC 11152)	Bac/CFB_bac	37110.22064(PPS:1,1,3,11.09,3820)	75(CUTOFF)	RefP	79.07987(X-seed)
UP000003956	563193	9BACT	Parabacteroides sp D13.	Bac/CFB_bac	19108.82620(PPS:0,0,0,9.47,4399)	76.31181(X-RP)		78.82479(X-seed)
UP000006270	658661	9BACT	Parabacteroides sp D25.	Bac/CFB_bac	19108.61949(PPS:0,0,0,9.23,4358)	76.16757(X-RP)		78.48071(X-seed)
UP000215169	2025876	9BACT	Parabacteroides sp CT06.	Bac/CFB_bac	19108.94256(PPS:0,0,0,9.61,4329)	79.07987(X-RP)		100.00000(X-seed)
>UP000017454	1268995	ECOLX	Escherichia coli 908525	Bac/Gamma-proteo	27111.92502(PPS:0,1,0,13.15,5377)	75(CUTOFF)		100.00000(X-seed)
UP000007011	439855	ECOSM	Escherichia coli (strain SMS-3-5 / SECEC)	Bac/Gamma-proteo	19114.64831(PPS:0,0,0,16.39,4869)	84.73583(X-RP)		84.73583(X-seed)
UP000017402	1268982	ECOLX	Escherichia coli 907672	Bac/Gamma-proteo	19112.95067(PPS:0,0,0,14.37,4913)	89.88179(X-RP)		89.88179(X-seed)
UP000017634	1268998	ECOLX	Escherichia coli 908573	Bac/Gamma-proteo	19111.84624(PPS:0,0,0,13.06,5507)	76.85722(X-RP)		76.85722(X-seed)
>UP000007968	479436	VEIPT	Veillonella parvula (strain ATCC 10790 / DSM 2008 / JCM 12972 / Te3) (Veillonella alcalescens)	Bac/Firmicute	27113.80130(PPS:0,1,1,15.39,1836)	75(CUTOFF)		100.00000(X-seed)
UP000003372	768727	9FIRM	Veillonella parvula ACS-068-V-Sch12	Bac/Firmicute	19113.38594(PPS:0,0,0,14.91,1911)	86.24696(X-RP)		86.24696(X-seed)
UP000003529	546273	9FIRM	Veillonella dispar ATCC 17748	Bac/Firmicute	19113.04901(PPS:0,0,0,14.51,1933)	79.78437(X-RP)		79.78437(X-seed)
UP000003565	879309	9FIRM	Veillonella sp oral taxon 158 str. F0412.	Bac/Firmicute	19112.52780(PPS:0,0,0,13.89,1973)	76.84098(X-RP)		76.84098(X-seed)
UP000004102	686660	9FIRM	Veillonella parvula ATCC 17745	Bac/Firmicute	19113.17100(PPS:0,0,0,14.65,1910)	86.77106(X-RP)		86.77106(X-seed)
UP000005750	450749	9FIRM	Veillonella sp 6_1_27.	Bac/Firmicute	19112.50505(PPS:0,0,0,13.86,1838)	85.35980(X-RP)		85.35980(X-seed)
UP000005761	457416	9FIRM	Veillonella sp 3_1_44.	Bac/Firmicute	19112.71356(PPS:0,0,0,14.11,1805)	86.57214(X-RP)		86.57214(X-seed)
UP000015940	1316254	9FIRM	Veillonella parvula HSIVP1	Bac/Firmicute	19112.46890(PPS:0,0,0,13.82,2008)	81.21372(X-RP)		81.21372(X-seed)
UP000018855	1403949	9FIRM	Veillonella dispar DORA_11	Bac/Firmicute	19110.14800(PPS:0,0,0,11.06,2667)	78.22026(X-RP)		78.22026(X-seed)
UP000070492	39778	9FIRM	Veillonella dispar	Bac/Firmicute	19112.20811(PPS:0,0,0,13.51,1939)	78.63843(X-RP)		78.63843(X-seed)
>UP000001377	479437	EGGLE	Eggerthella lenta (strain ATCC 25559 / DSM 2243 / JCM 9979 / NCTC 11813 / VPI 0255) (Eubacterium lentum)	Bac/ActnBac	37110.66071(PPS:1,1,2,11.63,3038)	75(CUTOFF)	RefP	100.00000(X-seed)
UP000006450	910311	9ACTN	Eggerthella sp HGA1.	Bac/ActnBac	19110.21179(PPS:0,0,0,11.13,2956)	77.98591(X-RP)		77.98591(X-seed)
UP000029800	742768	9ACTN	Eggerthella lenta 1_1_60AFAA	Bac/ActnBac	19109.44095(PPS:0,0,0,10.21,3278)	86.72302(X-RP)		86.72302(X-seed)
>UP000008929	502558	EEGSY	Eggerthella sp (strain YY7918).	Bac/ActnBac	37111.43904(PPS:1,1,1,12.58,2268)	75(CUTOFF)	RefP	100.00000(X-seed)
>UP000001477	515619	AGARV	Agathobacter rectalis (strain ATCC 33656 / DSM 3377 / JCM 17463 / KCTC 5835 / VPI 0990) (Eubacterium rectale)	Bac/Firmicute	37109.24812(PPS:1,1,0,9.98,3513)	75(CUTOFF)	RefP	100.00000(X-seed)
>UP000001476	515620	EUBE2	Eubacterium eligens (strain ATCC 27750 / VPI C15-48)	Bac/Firmicute	37110.85704(PPS:1,1,0,11.90,2735)	75(CUTOFF)	RefP	75.43860(X-seed)
UP000018175	1263077	9FIRM	Eubacterium eligens CAG:72	Bac/Firmicute	19110.99208(PPS:0,0,0,12.06,2351)	75.43860(X-RP)		100.00000(X-seed)
UP000095621	39485	9FIRM	[Eubacterium] eligens	Bac/Firmicute	19111.10185(PPS:0,0,0,12.19,3059)	72.35758(X-RP)		78.62380(X-seed)
UP000095780	39485	9FIRM	[Eubacterium] eligens	Bac/Firmicute	19110.81282(PPS:0,0,0,11.84,3066)	70.71629(X-RP)		78.07910(X-seed)
>UP000002294	525919	ANAPD	Anaerococcus prevotii (strain ATCC 9321 / DSM 20548 / JCM 6508 / PC1) (Peptostreptococcus prevotii) (Peptococcus prevotii)	Bac/Firmicute	27112.90944(PPS:0,1,1,14.33,1787)	75(CUTOFF)		100.00000(X-seed)
>UP000002456	442563	BIFA0	Bifidobacterium animalis subsp lactis (strain AD011).	Bac/ActnBac	37113.96659(PPS:1,1,0,15.60,1484)	75(CUTOFF)	RefP	78.78989(X-seed)
UP000002042	552531	BIFAB	Bifidobacterium animalis subsp lactis (strain BB-12).	Bac/ActnBac	19112.30492(PPS:0,0,0,13.63,1632)	88.24289(X-RP)		75.28517(X-seed)
UP000037239	1365955	9BIFI	Bifidobacterium animalis subsp animalis MCC 0483.	Bac/ActnBac	19111.16844(PPS:0,0,0,12.27,1739)	69.89382(X-RP)		80.07357(X-seed)
UP000037506	1365957	9BIFI	Bifidobacterium animalis subsp animalis MCC 1489.	Bac/ActnBac	19112.69764(PPS:0,0,0,14.09,1465)	77.30061(X-RP)		83.56713(X-seed)
UP000092711	302912	9BIFI	Bifidobacterium animalis subsp animalis.	Bac/ActnBac	19112.82430(PPS:0,0,0,14.24,1549)	78.92466(X-RP)		99.51188(X-seed)
UP000214721	302912	9BIFI	Bifidobacterium animalis subsp animalis.	Bac/ActnBac	19112.86760(PPS:0,0,0,14.30,1543)	78.78989(X-RP)		100.00000(X-seed)
>UP000001498	553174	PREMB	Prevotella melaninogenica (strain ATCC 25845 / DSM 7089 / JCM 6325 / VPI 2381 / B282) (Bacteroides melaninogenicus)	Bac/CFB_bac	37111.21041(PPS:1,1,0,12.32,2267)	75(CUTOFF)	RefP	100.00000(X-seed)
UP000003989	575612	9BACT	Prevotella melaninogenica D18	Bac/CFB_bac	19110.15741(PPS:0,0,0,11.07,2450)	75.53723(X-RP)		75.53723(X-seed)
UP000019890	1161412	9BACT	Prevotella sp ICM33.	Bac/CFB_bac	19110.21006(PPS:0,0,0,11.13,2443)	78.39413(X-RP)		78.39413(X-seed)
>UP000033124	698954	GARVA	Gardnerella vaginalis 6420B	Bac/ActnBac	27113.98958(PPS:0,1,0,15.63,1137)	75(CUTOFF)		80.56951(X-seed)
UP000001888	553190	GARV4	Gardnerella vaginalis (strain 409-05)	Bac/ActnBac	19113.59204(PPS:0,0,0,15.16,1247)	81.15205(X-RP)		83.07323(X-seed)
UP000004317	682147	GARVA	Gardnerella vaginalis AMD	Bac/ActnBac	19112.02894(PPS:0,0,0,13.30,1308)	83.84171(X-RP)		76.75507(X-seed)
UP000004859	682148	GARVA	Gardnerella vaginalis 5-1	Bac/ActnBac	19111.87077(PPS:0,0,0,13.11,1331)	75.82822(X-RP)		83.85598(X-seed)
UP000236667	1973155	9BIFI	Gardnerella sp DNF01162.	Bac/ActnBac	19112.46191(PPS:0,0,0,13.81,1318)	80.56951(X-RP)		100.00000(X-seed)
>UP000007093	568816	ACIIR	Acidaminococcus intestini (strain RyC-MR95)	Bac/Firmicute	37111.28512(PPS:1,1,0,12.41,2324)	75(CUTOFF)	RefP	85.58407(X-seed)
UP000004571	187327	9FIRM	Acidaminococcus intestini	Bac/Firmicute	19112.54909(PPS:0,0,0,13.91,1962)	85.58407(X-RP)		100.00000(X-seed)
UP000016624	1111120	ACISB	Acidaminococcus sp (strain BV3L6).	Bac/Firmicute	19112.43372(PPS:0,0,6,13.68,2109)	78.35196(X-RP)		80.44832(X-seed)
UP000018020	1263033	9FIRM	Acidaminococcus intestini CAG:325	Bac/Firmicute	19111.41785(PPS:0,0,0,12.57,2030)	78.99716(X-RP)		85.18612(X-seed)
>UP000015929	575614	9BACT	Prevotella sp oral taxon 299 str. F0039.	Bac/CFB_bac	37111.12651(PPS:1,1,0,12.22,1944)	75(CUTOFF)	RefP	100.00000(X-seed)
>UP000242549	580165	9BACI	Bacillus cytotoxicus	Bac/Firmicute	19102.16102(PPS:0,0,0,1.55,4075)	75(CUTOFF)		100.00000(X-seed)
>UP000003034	749549	ECOLX	Escherichia coli MS 198-1	Bac/Gamma-proteo	27112.07536(PPS:0,1,0,13.33,5484)	75(CUTOFF)		85.75846(X-seed)
UP000007097	585056	ECOLU	Escherichia coli O17:K52:H18 (strain UMN026 / ExPEC)	Bac/Gamma-proteo	19115.09385(PPS:0,0,3,16.87,4905)	84.38952(X-RP)		83.95911(X-seed)
UP000016357	1281213	ECOLX	Escherichia coli UMEA 3200-1	Bac/Gamma-proteo	19113.09861(PPS:0,0,0,14.55,4990)	75.58621(X-RP)		75.58560(X-seed)
UP000017474	1268986	ECOLX	Escherichia coli 907713	Bac/Gamma-proteo	19111.31569(PPS:0,0,0,12.42,5839)	85.75846(X-RP)		100.00000(X-seed)
UP000017485	1268975	ECOLX	Escherichia coli 110957	Bac/Gamma-proteo	19111.70859(PPS:0,0,0,12.89,5562)	75.03963(X-RP)		75.38142(X-seed)
>UP000008178	585394	ROSHA	Roseburia hominis (strain DSM 16839 / NCIMB 14029 / A2-183)	Bac/Firmicute	37110.18006(PPS:1,1,0,11.09,3317)	75(CUTOFF)	RefP	100.00000(X-seed)
>UP000001902	591001	ACIFV	Acidaminococcus fermentans (strain ATCC 25085 / DSM 20731 / VR4)	Bac/Firmicute	37113.60868(PPS:1,1,13,14.96,2005)	75(CUTOFF)	RefP	84.80636(X-seed)
UP000183444	905	ACIFE	Acidaminococcus fermentans	Bac/Firmicute	19111.89888(PPS:0,0,0,13.14,2113)	84.80636(X-RP)		100.00000(X-seed)
>UP000001662	610130	CLOSW	Clostridium saccharolyticum (strain ATCC 35040 / DSM 2544 / NRCC 2533 / WM1)	Bac/Firmicute	37110.38695(PPS:1,1,0,11.33,4074)	75(CUTOFF)	RefP	100.00000(X-seed)
>UP000008960	649756	ANAHA	Anaerostipes hadrus	Bac/Firmicute	37111.61458(PPS:1,1,0,12.80,2731)	75(CUTOFF)	RefP	100.00000(X-seed)
UP000004518	411484	9CLOT	Clostridium sp SS2/1.	Bac/Firmicute	19110.32923(PPS:0,0,0,11.27,3050)	84.41815(X-RP)		84.41815(X-seed)
UP000095553	649756	ANAHA	Anaerostipes hadrus	Bac/Firmicute	19111.67983(PPS:0,0,0,12.87,2936)	70.02537(X-RP)		70.02537(X-seed)
UP000095564	649756	ANAHA	Anaerostipes hadrus	Bac/Firmicute	19110.89880(PPS:0,0,0,11.94,3354)	66.57618(X-RP)		66.57618(X-seed)
UP000095598	649756	ANAHA	Anaerostipes hadrus	Bac/Firmicute	19111.36916(PPS:0,0,0,12.50,3132)	69.76826(X-RP)		69.76826(X-seed)
UP000095611	649756	ANAHA	Anaerostipes hadrus	Bac/Firmicute	19112.57895(PPS:0,0,0,13.94,2693)	76.02273(X-RP)		76.02273(X-seed)
UP000188159	649756	ANAHA	Anaerostipes hadrus	Bac/Firmicute	19111.60972(PPS:0,0,0,12.79,2769)	72.36595(X-RP)		72.36595(X-seed)
>UP000008805	657308	9ACTN	Gordonibacter pamelaeae 7-10-1-b	Bac/ActnBac	37109.08896(PPS:1,1,0,9.80,2021)	75(CUTOFF)	RefP	100.00000(X-seed)
>UP000008795	657309	9BACE	Bacteroides xylanisolvens XB1A	Bac/CFB_bac	37109.09938(PPS:1,1,4,9.73,4393)	75(CUTOFF)	RefP	100.00000(X-seed)
>UP000008956	657313	9FIRM	Ruminococcus torques L2-14	Bac/Firmicute	37110.91450(PPS:1,1,0,11.97,2776)	75(CUTOFF)	RefP	100.00000(X-seed)
>UP000008955	657314	9FIRM	Blautia obeum A2-162	Bac/Firmicute	37110.20532(PPS:1,1,0,11.12,3124)	75(CUTOFF)	RefP	100.00000(X-seed)
>UP000008807	657315	9FIRM	Roseburia intestinalis M50/1	Bac/Firmicute	27109.44510(PPS:0,1,0,10.22,3447)	75(CUTOFF)		100.00000(X-seed)
>UP000008802	657317	9FIRM	[Eubacterium] rectale M104/1	Bac/Firmicute	27109.51429(PPS:0,1,0,10.30,3188)	75(CUTOFF)		100.00000(X-seed)
>UP000007057	657318	9FIRM	[Eubacterium] rectale DSM 17629	Bac/Firmicute	27110.35787(PPS:0,1,0,11.30,2878)	75(CUTOFF)		100.00000(X-seed)
>UP000008803	657319	9FIRM	[Eubacterium] siraeum 70/3	Bac/Firmicute	37110.22971(PPS:1,1,0,11.16,2339)	75(CUTOFF)	RefP	100.00000(X-seed)
>UP000007059	657322	9FIRM	Faecalibacterium prausnitzii SL3/3	Bac/Firmicute	37110.15457(PPS:1,1,0,11.06,2720)	75(CUTOFF)	RefP	100.00000(X-seed)
>UP000007055	657323	9FIRM	Ruminococcus sp SR1/5.	Bac/Firmicute	27109.40001(PPS:0,1,0,10.16,3234)	75(CUTOFF)		100.00000(X-seed)
>UP000001551	663278	ETHHY	Ethanoligenens harbinense (strain DSM 18485 / JCM 12961 / CGMCC 15033 / YUAN-3).	Bac/Firmicute	37110.61102(PPS:1,1,0,11.61,2647)	75(CUTOFF)	RefP	100.00000(X-seed)
>UP000007486	667015	BACSH	Bacteroides salanitronis (strain DSM 18170 / JCM 13567 / BL78)	Bac/CFB_bac	37109.42510(PPS:1,1,0,10.19,3596)	75(CUTOFF)	RefP	100.00000(X-seed)
>UP000000603	267747	CUTAK	Cutibacterium acnes (strain DSM 16379 / KPA171202) (Propionibacterium acnes)	Bac/ActnBac	27112.69469(PPS:0,1,1,14.07,2281)	75(CUTOFF)		85.18438(X-seed)
UP000003506	679194	CUTAC	Propionibacterium acnes J139	Bac/ActnBac	19111.75763(PPS:0,0,0,12.97,2330)	80.40070(X-RP)		79.86186(X-seed)
UP000003563	765080	CUTAC	Propionibacterium acnes HL110PA4	Bac/ActnBac	19110.68481(PPS:0,0,0,11.69,2553)	77.84955(X-RP)		78.42975(X-seed)
UP000004178	765064	CUTAC	Propionibacterium acnes HL097PA1	Bac/ActnBac	19110.85808(PPS:0,0,0,11.90,2535)	78.31526(X-RP)		84.26711(X-seed)
UP000005949	765072	CUTAC	Propionibacterium acnes HL043PA1	Bac/ActnBac	19110.59110(PPS:0,0,0,11.58,2615)	80.41068(X-RP)		86.01100(X-seed)
UP000008987	553199	PROAS	Propionibacterium acnes (strain SK137)	Bac/ActnBac	19111.97623(PPS:0,0,0,13.23,2315)	82.79781(X-RP)		87.04506(X-seed)
UP000017146	1203575	9ACTN	Propionibacterium sp KPL1849.	Bac/ActnBac	19111.61876(PPS:0,0,0,12.81,2266)	83.87809(X-RP)		81.76844(X-seed)
UP000017160	1203574	9ACTN	Propionibacterium sp KPL1847.	Bac/ActnBac	19111.62901(PPS:0,0,0,12.82,2264)	83.92226(X-RP)		81.85599(X-seed)
UP000028538	1271528	CUTAC	Propionibacterium acnes HL201PA1	Bac/ActnBac	19111.56568(PPS:0,0,0,12.74,2220)	77.39344(X-RP)		76.86864(X-seed)
UP000177825	1739515	9ACTN	Propionibacterium sp HMSC062D05.	Bac/ActnBac	19101.04357(PPS:0,0,0,0.24,2326)	85.18438(X-RP)		100.00000(X-seed)
UP000226191	1747	CUTAC	Cutibacterium acnes (Propionibacterium acnes)	Bac/ActnBac	19111.08115(PPS:0,0,8,12.04,2392)	84.45975(X-RP)		89.82291(X-seed)
>UP000006052	679935	ALIFI	Alistipes finegoldii (strain DSM 17242 / JCM 16770 / AHN 2437 / CCUG 46020 / CIP 107999)	Bac/CFB_bac	27109.59742(PPS:0,1,1,10.38,3045)	75(CUTOFF)		76.62315(X-seed)
UP000002960	908612	9BACT	Alistipes sp HGB5.	Bac/CFB_bac	19110.06613(PPS:0,0,0,10.96,2913)	76.62315(X-RP)		100.00000(X-seed)
>UP000008614	685038	ECO8N	Escherichia coli O83:H1 (strain NRG 857C / AIEC)	Bac/Gamma-proteo	27114.47642(PPS:0,1,2,16.16,4553)	75(CUTOFF)		75.99790(X-seed)
UP000000748	585397	ECO81	Escherichia coli O81 (strain ED1a)	Bac/Gamma-proteo	19114.56168(PPS:0,0,0,16.29,4820)	78.15789(X-RP)		84.27001(X-seed)
UP000014179	1181728	ECOLX	Escherichia coli KTE182	Bac/Gamma-proteo	27112.63058(PPS:0,1,0,13.99,5215)	79.26481(X-RP)		75.87302(X-seed)
UP000016035	1281200	ECOU3	Escherichia coli (strain UMEA 3162-1)	Bac/Gamma-proteo	19113.06736(PPS:0,0,0,14.51,4928)	83.13827(X-RP)		76.92308(X-seed)
UP000016096	1281011	ECOLX	Escherichia coli HVH 70 (4-2963531)	Bac/Gamma-proteo	19112.46377(PPS:0,0,0,13.79,5272)	80.85732(X-RP)		75.78719(X-seed)
UP000024243	1444258	ECOLX	Escherichia coli 2-005-03_S4_C3	Bac/Gamma-proteo	19112.45374(PPS:0,0,0,13.78,5415)	75.65027(X-RP)		95.75888(X-seed)
UP000024248	1444228	ECOLX	Escherichia coli 2-005-03_S4_C2	Bac/Gamma-proteo	19112.48139(PPS:0,0,0,13.81,5405)	75.99790(X-RP)		100.00000(X-seed)
>UP000005219	693746	OSCVS	Oscillibacter valericigenes (strain DSM 18026 / NBRC 101213 / Sjm18-20)	Bac/Firmicute	37108.52289(PPS:1,1,0,9.11,4490)	75(CUTOFF)	RefP	100.00000(X-seed)
>UP000008630	693979	BACT6	Bacteroides helcogenes (strain ATCC 35417 / DSM 20613 / JCM 6297 / P 36-108)	Bac/CFB_bac	37110.87187(PPS:1,1,0,11.91,3226)	75(CUTOFF)	RefP	100.00000(X-seed)
>UP000008234	699246	MAGIU	Mageeibacillus indolicus (strain UPII9-5) (Clostridiales genomosp BVAB3 (strain UPII9-5)).	Bac/Firmicute	37112.29796(PPS:1,1,0,13.62,1554)	75(CUTOFF)	RefP	86.21741(X-seed)
UP000236394	884684	9FIRM	Mageeibacillus indolicus	Bac/Firmicute	19112.22905(PPS:0,0,0,13.54,1424)	86.21741(X-RP)		100.00000(X-seed)
>UP000006657	709991	ODOSD	Odoribacter splanchnicus (strain ATCC 29572 / DSM 20712 / CIP 104287 / JCM 15291 / NCTC 10825 / 1651/6) (Bacteroides splanchnicus)	Bac/CFB_bac	37109.87443(PPS:1,1,0,10.73,3465)	75(CUTOFF)	RefP	100.00000(X-seed)
>UP000008797	717608	CLOSC	[Clostridium] cf saccharolyticum K10.	Bac/Firmicute	37109.64320(PPS:1,1,0,10.45,3056)	75(CUTOFF)	RefP	100.00000(X-seed)
>UP000008794	717959	9BACT	Alistipes shahii WAL 8301	Bac/CFB_bac	37109.79979(PPS:1,1,0,10.64,2559)	75(CUTOFF)	RefP	100.00000(X-seed)
>UP000008801	717960	9FIRM	Faecalitalea cylindroides T2-87	Bac/Firmicute	37110.17080(PPS:1,1,0,11.09,1440)	75(CUTOFF)	RefP	100.00000(X-seed)
>UP000007050	717961	9FIRM	[Eubacterium] siraeum V10Sc8a	Bac/Firmicute	27110.48680(PPS:0,1,0,11.46,2201)	75(CUTOFF)		100.00000(X-seed)
>UP000008798	717962	9FIRM	Coprococcus catus GD/7	Bac/Firmicute	37110.32522(PPS:1,1,0,11.26,2959)	75(CUTOFF)	RefP	100.00000(X-seed)
>UP000008804	718252	9FIRM	Faecalibacterium prausnitzii L2-6	Bac/Firmicute	37110.05433(PPS:1,1,0,10.94,2737)	75(CUTOFF)	RefP	100.00000(X-seed)
>UP000008953	718255	9FIRM	Roseburia intestinalis XB6B4	Bac/Firmicute	37109.28961(PPS:1,1,0,10.03,3600)	75(CUTOFF)	RefP	100.00000(X-seed)
>UP000007063	722911	BIFLN	Bifidobacterium longum subsp longum F8.	Bac/ActnBac	27111.60551(PPS:0,1,0,12.79,1673)	75(CUTOFF)		100.00000(X-seed)
>UP000008799	751585	9FIRM	Coprococcus sp ART55/1.	Bac/Firmicute	27110.71691(PPS:0,1,0,11.74,2121)	75(CUTOFF)		100.00000(X-seed)
>UP000006860	756272	RUBBR	Rubinisphaera brasiliensis (strain ATCC 49424 / DSM 5305 / JCM 21570 / NBRC 103401 / IFAM 1448) (Planctomyces brasiliensis)	Bac/Plnctmy	37108.90803(PPS:1,1,0,9.57,4679)	75(CUTOFF)	RefP	100.00000(X-seed)
>UP000006740	759350	BIFLJ	Bifidobacterium longum subsp longum (strain JDM301).	Bac/ActnBac	27111.99288(PPS:0,1,1,13.24,1934)	75(CUTOFF)		100.00000(X-seed)
>UP000001502	760570	STREP	Streptococcus parasanguinis (strain ATCC 15912 / DSM 6778 / CIP 104372 / LMG 14537)	Bac/Firmicute	27113.03045(PPS:0,1,0,14.49,1985)	75(CUTOFF)		79.63964(X-seed)
UP000001140	999425	9STRE	Streptococcus sp F0442.	Bac/Firmicute	19112.13232(PPS:0,0,0,13.42,2113)	72.52964(X-RP)		77.91948(X-seed)
UP000002865	1114965	STRPA	Streptococcus parasanguinis FW213	Bac/Firmicute	19113.25969(PPS:0,0,3,14.71,1999)	83.69262(X-RP)		77.55521(X-seed)
UP000003357	1095733	STRPA	Streptococcus parasanguinis F0449	Bac/Firmicute	19113.27662(PPS:0,0,0,14.78,1951)	82.28043(X-RP)		80.00000(X-seed)
UP000003812	905067	STRPA	Streptococcus parasanguinis F0405	Bac/Firmicute	19112.46682(PPS:0,0,0,13.82,1943)	77.54892(X-RP)		78.90482(X-seed)
UP000005420	1035185	STRPA	Streptococcus parasanguinis SK236	Bac/Firmicute	19113.23920(PPS:0,0,0,14.73,1887)	78.34944(X-RP)		80.89947(X-seed)
UP000005490	888048	STRPA	Streptococcus parasanguinis ATCC 903	Bac/Firmicute	19112.66054(PPS:0,0,0,14.05,2049)	76.62989(X-RP)		81.13734(X-seed)
UP000018716	1073372	STRPA	Streptococcus parasanguinis CC87K	Bac/Firmicute	19112.23934(PPS:0,0,0,13.55,2046)	77.96185(X-RP)		83.76112(X-seed)
UP000033547	1318	STRPA	Streptococcus parasanguinis	Bac/Firmicute	19113.62399(PPS:0,0,0,15.19,1943)	78.82535(X-RP)		82.38977(X-seed)
UP000176270	1739408	9STRE	Streptococcus sp HMSC072G04.	Bac/Firmicute	19112.07582(PPS:0,0,0,13.35,2025)	78.45610(X-RP)		83.01405(X-seed)
UP000177940	1739421	9STRE	Streptococcus sp HMSC061E03.	Bac/Firmicute	19112.01202(PPS:0,0,0,13.28,2013)	78.00557(X-RP)		84.11071(X-seed)
UP000178018	1739397	9STRE	Streptococcus sp HMSC072C09.	Bac/Firmicute	19112.39845(PPS:0,0,0,13.74,1942)	79.63964(X-RP)		100.00000(X-seed)
UP000178150	1715165	9STRE	Streptococcus sp HMSC057G03.	Bac/Firmicute	19112.62657(PPS:0,0,0,14.01,1904)	78.46194(X-RP)		85.05263(X-seed)
UP000178784	1739505	9STRE	Streptococcus sp HMSC065E03.	Bac/Firmicute	19112.39987(PPS:0,0,0,13.74,1968)	79.08998(X-RP)		86.25421(X-seed)
UP000178887	1739430	9STRE	Streptococcus sp HMSC078D09.	Bac/Firmicute	19112.31706(PPS:0,0,0,13.64,1983)	78.45332(X-RP)		84.28645(X-seed)
UP000178982	1739336	9STRE	Streptococcus sp HMSC073D05.	Bac/Firmicute	19112.81962(PPS:0,0,0,14.24,1832)	79.85193(X-RP)		83.73962(X-seed)
UP000179943	1715183	9STRE	Streptococcus sp HMSC076C09.	Bac/Firmicute	19112.23845(PPS:0,0,0,13.54,1997)	78.13930(X-RP)		83.03732(X-seed)
UP000235089	1318	STRPA	Streptococcus parasanguinis	Bac/Firmicute	19112.89579(PPS:0,0,0,14.33,1939)	83.23878(X-RP)		81.69235(X-seed)
>UP000008137	767031	PREDF	Prevotella denticola (strain F0289)	Bac/CFB_bac	27110.47120(PPS:0,1,0,11.44,2361)	75(CUTOFF)		100.00000(X-seed)
UP000003155	944557	9BACT	Prevotella denticola CRIS 18C-A	Bac/CFB_bac	19109.58162(PPS:0,0,0,10.38,2675)	81.64779(X-RP)		81.64779(X-seed)
UP000029573	1401077	9BACT	Prevotella denticola DNF00960	Bac/CFB_bac	19110.19317(PPS:0,0,0,11.11,2346)	83.22060(X-RP)		83.22060(X-seed)
>UP000002895	768486	ENTHA	Enterococcus hirae (strain ATCC 9790 / DSM 20160 / JCM 8729 / LMG 6399 / NBRC 3181 / NCIMB 6459 / NCDO 1258)	Bac/Firmicute	37111.27081(PPS:1,1,24,12.00,2720)	75(CUTOFF)	RefP	100.00000(X-seed)
UP000014142	768486	ENTHA	Enterococcus hirae (strain ATCC 9790 / DSM 20160 / JCM 8729 / LMG 6399 / NBRC 3181 / NCIMB 6459 / NCDO 1258)	Bac/Firmicute	19111.35905(PPS:0,0,0,12.50,2622)	90.63699(X-RP)		90.63699(X-seed)
UP000192317	1354	ENTHR	Enterococcus hirae	Bac/Firmicute	19110.41472(PPS:0,0,0,11.37,2803)	77.44824(X-RP)		77.44824(X-seed)
UP000217731	1354	ENTHR	Enterococcus hirae	Bac/Firmicute	19110.74128(PPS:0,0,0,11.76,2668)	78.19291(X-RP)		78.19291(X-seed)
>UP000027602	796606	BACMT	Bacillus methanolicus MGA3	Bac/Firmicute	37112.55820(PPS:1,1,1,13.90,3263)	75(CUTOFF)	RefP	100.00000(X-seed)
>UP000007052	862965	HAEP3	Haemophilus parainfluenzae (strain T3T1)	Bac/Gamma-proteo	37116.64119(PPS:1,1,0,18.78,1969)	75(CUTOFF)	RefP	82.83811(X-seed)
UP000005577	888828	HAEPA	Haemophilus parainfluenzae ATCC 33392	Bac/Gamma-proteo	19117.06221(PPS:0,0,0,19.28,1981)	82.01072(X-RP)		83.93359(X-seed)
UP000092641	1859695	9PAST	Haemophilus sp CCUG 60358.	Bac/Gamma-proteo	19116.04488(PPS:0,0,0,18.07,1962)	80.32871(X-RP)		80.61697(X-seed)
UP000092740	729	HAEPA	Haemophilus parainfluenzae	Bac/Gamma-proteo	19116.00235(PPS:0,0,1,18.00,1995)	83.03322(X-RP)		87.68723(X-seed)
UP000176748	1739452	9PAST	Haemophilus sp HMSC073C03.	Bac/Gamma-proteo	19116.48422(PPS:0,0,0,18.59,1884)	78.21317(X-RP)		81.38075(X-seed)
UP000179505	1608882	9PAST	Haemophilus sp HMSC61B11.	Bac/Gamma-proteo	19116.13263(PPS:0,0,0,18.17,1960)	82.83811(X-RP)		100.00000(X-seed)
UP000187082	729	HAEPA	Haemophilus parainfluenzae	Bac/Gamma-proteo	19116.18504(PPS:0,0,3,18.19,1848)	81.15252(X-RP)		82.98492(X-seed)
UP000235688	729	HAEPA	Haemophilus parainfluenzae	Bac/Gamma-proteo	19116.05533(PPS:0,0,0,18.08,1977)	83.20981(X-RP)		85.85316(X-seed)
>UP000006051	867902	ORNRL	Ornithobacterium rhinotracheale (strain ATCC 51463 / DSM 15997 / CCUG 23171 / CIP 104009 / LMG 9086)	Bac/CFB_bac	37111.15539(PPS:1,1,0,12.26,2138)	75(CUTOFF)	RefP	100.00000(X-seed)
>UP000006852	869209	TRES6	Treponema succinifaciens (strain ATCC 33096 / DSM 2489 / 6091)	Other Bacteria	37110.14974(PPS:1,1,1,11.04,2552)	75(CUTOFF)	RefP	100.00000(X-seed)
>UP000008693	401473	BIFDB	Bifidobacterium dentium (strain ATCC 27534 / DSM 20436 / JCM 1195 / Bd1)	Bac/ActnBac	37112.55117(PPS:1,1,0,13.92,2028)	75(CUTOFF)	RefP	79.76989(X-seed)
UP000003323	871562	9BIFI	Bifidobacterium dentium ATCC 27679	Bac/ActnBac	19111.17730(PPS:0,0,0,12.28,2306)	79.15309(X-RP)		81.28366(X-seed)
UP000018909	1161409	9BIFI	Bifidobacterium sp MSTE12.	Bac/ActnBac	19111.27170(PPS:0,0,0,12.39,2188)	79.76989(X-RP)		100.00000(X-seed)
UP000192367	1689	9BIFI	Bifidobacterium dentium	Bac/ActnBac	19111.27594(PPS:0,0,0,12.40,2056)	79.57203(X-RP)		80.82356(X-seed)
>UP000006545	879243	PORAD	Porphyromonas asaccharolytica (strain ATCC 25260 / DSM 20707 / BCRC 10618 / JCM 6326 / LMG 13178 / VPI 4198) (Bacteroides asaccharolyticus)	Bac/CFB_bac	37112.59594(PPS:1,1,1,13.96,1671)	75(CUTOFF)	RefP	100.00000(X-seed)
UP000003303	596327	9PORP	Porphyromonas uenonis 60-3	Bac/CFB_bac	19111.18706(PPS:0,0,0,12.30,1907)	77.45390(X-RP)		77.45390(X-seed)
>UP000018901	880074	9BACT	Barnesiella viscericola DSM 18177	Bac/CFB_bac	37110.68767(PPS:1,1,0,11.70,2483)	75(CUTOFF)	RefP	100.00000(X-seed)
>UP000006873	903814	EUBLK	Eubacterium limosum (strain KIST612)	Bac/Firmicute	37108.83232(PPS:1,1,0,9.48,4474)	75(CUTOFF)	RefP	92.68833(X-seed)
UP000061973	1736	EUBLI	Eubacterium limosum	Bac/Firmicute	19109.53551(PPS:0,0,0,10.32,3770)	72.72498(X-RP)		77.63917(X-seed)
UP000176055	1487	BUTME	Butyribacterium methylotrophicum	Bac/Firmicute	19110.92974(PPS:0,0,0,11.98,3986)	92.68833(X-RP)		100.00000(X-seed)
UP000182772	1736	EUBLI	Eubacterium limosum	Bac/Firmicute	19109.34739(PPS:0,0,1,10.08,3861)	70.27708(X-RP)		75.13383(X-seed)
UP000184012	53442	9FIRM	Eubacterium callanderi	Bac/Firmicute	19108.88201(PPS:0,0,0,9.54,4170)	86.64574(X-RP)		92.34707(X-seed)
UP000192391	1736	EUBLI	Eubacterium limosum	Bac/Firmicute	19109.28801(PPS:0,0,1,10.01,3963)	76.46767(X-RP)		81.35682(X-seed)
UP000199443	53442	9FIRM	Eubacterium callanderi	Bac/Firmicute	19108.77783(PPS:0,0,0,9.42,4162)	80.22708(X-RP)		85.34119(X-seed)
>UP000010862	908937	PREDD	Prevotella dentalis (strain ATCC 49559 / DSM 3688 / JCM 13448 / NCTC 12043 / ES 2772) (Mitsuokella dentalis)	Bac/CFB_bac	37111.20230(PPS:1,1,0,12.31,2492)	75(CUTOFF)	RefP	100.00000(X-seed)
UP000007820	908937	PREDD	Prevotella dentalis (strain ATCC 49559 / DSM 3688 / JCM 13448 / NCTC 12043 / ES 2772) (Mitsuokella dentalis)	Bac/CFB_bac	19110.53586(PPS:0,0,0,11.52,2765)	91.64874(X-RP)		91.64874(X-seed)
>UP000007946	981540	STRPX	Streptococcus pasteurianus (strain ATCC 43144 / JCM 5346 / CDC 1723-81)	Bac/Firmicute	37114.81395(PPS:1,1,0,16.61,1862)	75(CUTOFF)	RefP	84.70284(X-seed)
UP000004290	864569	STREI	Streptococcus equinus ATCC 700338	Bac/Firmicute	19113.37345(PPS:0,0,0,14.89,2046)	84.70284(X-RP)		100.00000(X-seed)
UP000070445	197614	9STRE	Streptococcus pasteurianus	Bac/Firmicute	19111.54399(PPS:0,0,1,12.70,2312)	79.03579(X-RP)		83.92649(X-seed)
>UP000007843	1006551	KLEOK	Klebsiella oxytoca (strain ATCC 8724 / DSM 4798 / JCM 20051 / NBRC 3318 / NRRL B-199 / KCTC 1686)	Bac/Gamma-proteo	37113.18506(PPS:1,1,6,14.55,5426)	75(CUTOFF)	RefP	100.00000(X-seed)
UP000004118	936565	9ENTR	Klebsiella sp OBRC7.	Bac/Gamma-proteo	19111.98713(PPS:0,0,0,13.22,6232)	77.73150(X-RP)		77.73150(X-seed)
UP000035545	571	KLEOX	Klebsiella oxytoca	Bac/Gamma-proteo	19112.82761(PPS:0,0,26,13.79,6323)	79.43538(X-RP)		79.43538(X-seed)
UP000035995	571	KLEOX	Klebsiella oxytoca	Bac/Gamma-proteo	19112.85196(PPS:0,0,15,14.01,5221)	56.07332(X-RP)		56.07332(X-seed)
UP000077674	571	KLEOX	Klebsiella oxytoca	Bac/Gamma-proteo	19113.50242(PPS:0,0,23,14.65,6069)	72.19591(X-RP)		72.19591(X-seed)
UP000077706	571	KLEOX	Klebsiella oxytoca	Bac/Gamma-proteo	19113.96313(PPS:0,0,17,15.29,5883)	83.08421(X-RP)		83.08421(X-seed)
UP000077844	571	KLEOX	Klebsiella oxytoca	Bac/Gamma-proteo	19114.23712(PPS:0,0,15,15.65,5378)	58.57265(X-RP)		58.57265(X-seed)
UP000077958	571	KLEOX	Klebsiella oxytoca	Bac/Gamma-proteo	19114.49153(PPS:0,0,13,15.99,4932)	35.60749(X-RP)		35.60749(X-seed)
UP000078124	571	KLEOX	Klebsiella oxytoca	Bac/Gamma-proteo	19114.11187(PPS:0,0,8,15.62,5441)	58.23407(X-RP)		58.23407(X-seed)
UP000078180	571	KLEOX	Klebsiella oxytoca	Bac/Gamma-proteo	19114.26222(PPS:0,0,0,15.93,4716)	27.67929(X-RP)		27.67929(X-seed)
UP000095698	1905288	9ENTR	Klebsiella sp LTGPAF-6F.	Bac/Gamma-proteo	19111.88133(PPS:0,0,0,13.09,6011)	85.43425(X-RP)		85.43425(X-seed)
UP000177970	1715020	9ENTR	Enterobacter sp HMSC055A11.	Bac/Gamma-proteo	19112.91309(PPS:0,0,0,14.33,5107)	77.76806(X-RP)		77.76806(X-seed)
UP000178120	1581079	9GAMM	Proteus sp HMSC10D02.	Bac/Gamma-proteo	19112.76410(PPS:0,0,0,14.15,5262)	88.78236(X-RP)		88.78236(X-seed)
UP000229935	571	KLEOX	Klebsiella oxytoca	Bac/Gamma-proteo	19113.26266(PPS:0,0,9,14.59,5508)	76.63534(X-RP)		76.63534(X-seed)
UP000236441	571	KLEOX	Klebsiella oxytoca	Bac/Gamma-proteo	19112.44395(PPS:0,0,25,13.35,6472)	78.53166(X-RP)		78.53166(X-seed)
UP000236461	571	KLEOX	Klebsiella oxytoca	Bac/Gamma-proteo	19112.11442(PPS:0,0,24,12.98,6408)	82.61098(X-RP)		82.61098(X-seed)
>UP000001279	1069534	LACRR	Lactobacillus ruminis (strain ATCC 27782 / RF3)	Bac/Firmicute	37113.27012(PPS:1,1,1,14.76,1805)	75(CUTOFF)	RefP	83.68363(X-seed)
UP000018129	1263085	9LACO	Lactobacillus ruminis CAG:367	Bac/Firmicute	19112.82307(PPS:0,0,0,14.24,1770)	77.99316(X-RP)		80.12182(X-seed)
UP000035323	1623	9LACO	Lactobacillus ruminis	Bac/Firmicute	19112.18539(PPS:0,0,0,13.48,1944)	76.37154(X-RP)		76.75647(X-seed)
UP000182089	1623	9LACO	Lactobacillus ruminis	Bac/Firmicute	19112.12451(PPS:0,0,0,13.41,1813)	38.83878(X-RP)		40.25192(X-seed)
UP000182635	1423798	9LACO	Lactobacillus ruminis DSM 20403 = NBRC 102161	Bac/Firmicute	19112.15844(PPS:0,0,0,13.45,1917)	83.68363(X-RP)		100.00000(X-seed)
>UP000004262	869681	ECOLX	Escherichia coli 40522.	Bac/Gamma-proteo	27111.69847(PPS:0,1,0,12.88,5775)	75(CUTOFF)		79.69650(X-seed)
UP000002798	550672	ECOLX	Escherichia coli B088	Bac/Gamma-proteo	19113.60120(PPS:0,0,0,15.15,4525)	73.88832(X-RP)		75.49602(X-seed)
UP000006167	1133852	ECO1C	Escherichia coli O104:H4 (strain 2011C-3493)	Bac/Gamma-proteo	19113.31522(PPS:0,0,1,14.79,5087)	73.87335(X-RP)		75.41205(X-seed)
UP000008525	566546	ECOLW	Escherichia coli (strain ATCC 9637 / CCM 2024 / DSM 1116 / NCIMB 8666 / NRRL B-766 / W)	Bac/Gamma-proteo	19115.27889(PPS:0,0,5,17.06,4566)	73.82035(X-RP)		75.62149(X-seed)
UP000018675	1405293	ECOLX	Escherichia coli ATCC BAA-2209	Bac/Gamma-proteo	19111.37406(PPS:0,0,0,12.49,6092)	79.69650(X-RP)		100.00000(X-seed)
UP000024273	1446560	ECOLX	Escherichia coli O121:H19 str 2010C-3609.	Bac/Gamma-proteo	19113.28862(PPS:0,0,0,14.77,4840)	74.37494(X-RP)		76.85821(X-seed)
>UP000028988	1150460	9BIFI	Bifidobacterium kashiwanohense JCM 15439 = DSM 21854	Bac/ActnBac	37112.06509(PPS:1,1,0,13.34,1934)	75(CUTOFF)	RefP	100.00000(X-seed)
>UP000017124	1156433	9STRE	Streptococcus sp I-P16.	Bac/Firmicute	37113.32440(PPS:1,1,0,14.84,1872)	75(CUTOFF)	RefP	100.00000(X-seed)
UP000002814	888833	9STRE	Streptococcus australis ATCC 700641	Bac/Firmicute	19113.70668(PPS:0,0,0,15.29,1993)	80.46218(X-RP)		80.46218(X-seed)
UP000017120	1156431	9STRE	Streptococcus sp I-G2.	Bac/Firmicute	19113.22276(PPS:0,0,0,14.72,1800)	86.68321(X-RP)		86.68321(X-seed)
UP000071984	1759399	9STRE	Streptococcus sp A12.	Bac/Firmicute	19113.32968(PPS:0,0,0,14.84,1705)	81.75141(X-RP)		81.75141(X-seed)
>UP000018131	1262962	9FIRM	Ruminococcus sp CAG:57.	Bac/Firmicute	37110.60146(PPS:1,1,0,11.60,2246)	75(CUTOFF)	RefP	78.89555(X-seed)
UP000027600	1160721	9FIRM	Ruminococcus bicirculans	Bac/Firmicute	19111.01811(PPS:0,0,0,12.09,2504)	78.89555(X-RP)		100.00000(X-seed)
>UP000001651	321967	LACP3	Lactobacillus paracasei (strain ATCC 334 / BCRC 17002 / CIP 107868 / KCTC 3260 / NRRL B-441)	Bac/Firmicute	37111.38650(PPS:1,1,4,12.46,2685)	75(CUTOFF)	RefP	82.92406(X-seed)
UP000001138	1051657	LACCA	Lactobacillus casei M36	Bac/Firmicute	19111.21029(PPS:0,0,0,12.32,2947)	80.14572(X-RP)		89.00108(X-seed)
UP000001143	1051661	LACCA	Lactobacillus casei UW4	Bac/Firmicute	19111.22493(PPS:0,0,0,12.34,2613)	75.88350(X-RP)		76.25816(X-seed)
UP000001330	1051652	LACCA	Lactobacillus casei 32G	Bac/Firmicute	19110.85434(PPS:0,0,0,11.89,2896)	75.94192(X-RP)		77.38767(X-seed)
UP000001334	1051651	LACCA	Lactobacillus casei 21/1	Bac/Firmicute	19110.76866(PPS:0,0,0,11.79,3037)	76.59960(X-RP)		80.74646(X-seed)
UP000001339	1051653	LACCA	Lactobacillus casei A2-362	Bac/Firmicute	19110.54203(PPS:0,0,0,11.52,3203)	76.52665(X-RP)		79.58756(X-seed)
UP000001348	1051659	LACCA	Lactobacillus casei UCD174	Bac/Firmicute	19110.71901(PPS:0,0,0,11.73,2957)	78.66324(X-RP)		77.93530(X-seed)
UP000003495	525337	LACPA	Lactobacillus paracasei subsp paracasei ATCC 25302.	Bac/Firmicute	19110.36366(PPS:0,0,0,11.31,2983)	78.60120(X-RP)		78.92377(X-seed)
UP000003734	1215914	LACCA	Lactobacillus casei W56	Bac/Firmicute	19111.15316(PPS:0,0,0,12.25,3055)	77.43426(X-RP)		80.29557(X-seed)
UP000006850	998820	LACCD	Lactobacillus casei (strain BD-II)	Bac/Firmicute	19110.13807(PPS:0,0,0,11.04,3100)	79.45400(X-RP)		81.09531(X-seed)
UP000014264	1256204	LACPA	Lactobacillus paracasei subsp paracasei Lpp14.	Bac/Firmicute	19109.35646(PPS:0,0,0,10.11,2943)	79.54965(X-RP)		76.54366(X-seed)
UP000014270	1256225	LACPA	Lactobacillus paracasei subsp paracasei Lpp225.	Bac/Firmicute	19110.47219(PPS:0,0,0,11.44,2909)	80.41690(X-RP)		83.00452(X-seed)
UP000014286	1256198	LACPA	Lactobacillus paracasei subsp paracasei Lpp70.	Bac/Firmicute	19109.89404(PPS:0,0,0,10.75,2747)	77.34196(X-RP)		75.99849(X-seed)
UP000014310	1256213	LACPA	Lactobacillus paracasei subsp paracasei Lpp49.	Bac/Firmicute	19110.53243(PPS:0,0,0,11.51,2825)	82.67161(X-RP)		85.49394(X-seed)
UP000014316	1256201	LACPA	Lactobacillus paracasei subsp paracasei Lpp123.	Bac/Firmicute	19107.87616(PPS:0,0,0,8.35,3227)	69.94261(X-RP)		75.39062(X-seed)
UP000014800	1318635	LACCA	Lactobacillus casei LOCK919	Bac/Firmicute	19110.14175(PPS:0,0,0,11.05,3064)	80.18532(X-RP)		80.80452(X-seed)
UP000015561	1226298	LACPA	Lactobacillus paracasei subsp paracasei JCM 8130.	Bac/Firmicute	19110.51490(PPS:0,0,0,11.49,2781)	80.63182(X-RP)		81.35467(X-seed)
UP000017134	1378069	LACCA	Lactobacillus casei 5b	Bac/Firmicute	19110.31335(PPS:0,0,0,11.25,2914)	81.78493(X-RP)		83.27299(X-seed)
UP000032454	1435040	LACPA	Lactobacillus paracasei NRIC 1981	Bac/Firmicute	19110.40569(PPS:0,0,0,11.36,2694)	76.91431(X-RP)		80.12784(X-seed)
UP000032552	1435038	LACPA	Lactobacillus paracasei NRIC 0644	Bac/Firmicute	19110.59312(PPS:0,0,0,11.58,2687)	79.33916(X-RP)		80.68395(X-seed)
UP000051077	1423732	LACCA	Lactobacillus casei DSM 20011 = JCM 1134	Bac/Firmicute	19110.81513(PPS:0,0,0,11.85,2607)	91.27336(X-RP)		81.95159(X-seed)
UP000178536	1581063	9LACO	Lactobacillus sp HMSC25A02.	Bac/Firmicute	19110.75524(PPS:0,0,0,11.78,2710)	82.92406(X-RP)		100.00000(X-seed)
UP000179528	1597	LACPA	Lactobacillus paracasei	Bac/Firmicute	19110.33157(PPS:0,0,2,11.24,2926)	80.40787(X-RP)		85.47224(X-seed)
UP000191896	1597	LACPA	Lactobacillus paracasei	Bac/Firmicute	19110.42162(PPS:0,0,3,11.33,2905)	80.55300(X-RP)		87.61175(X-seed)
UP000193523	1597	LACPA	Lactobacillus paracasei	Bac/Firmicute	19109.77501(PPS:0,0,2,10.58,3132)	80.96935(X-RP)		81.43966(X-seed)
UP000194992	1597	LACPA	Lactobacillus paracasei	Bac/Firmicute	19109.87402(PPS:0,0,2,10.70,3052)	79.65647(X-RP)		90.09743(X-seed)
UP000195188	1597	LACPA	Lactobacillus paracasei	Bac/Firmicute	19110.06216(PPS:0,0,2,10.92,2900)	80.75861(X-RP)		82.99617(X-seed)
UP000217650	1597	LACPA	Lactobacillus paracasei	Bac/Firmicute	19110.31743(PPS:0,0,2,11.22,2658)	77.11452(X-RP)		76.59165(X-seed)
UP000232415	47714	LACPA	Lactobacillus paracasei subsp paracasei.	Bac/Firmicute	19110.68071(PPS:0,0,1,11.67,2737)	82.26843(X-RP)		87.84138(X-seed)
UP000234512	1597	LACPA	Lactobacillus paracasei	Bac/Firmicute	19110.05313(PPS:0,0,2,10.91,2999)	81.89546(X-RP)		83.50940(X-seed)
>UP000011835	1254439	9BIFI	Bifidobacterium thermophilum RBL67	Bac/ActnBac	27111.72398(PPS:0,1,0,12.93,1827)	75(CUTOFF)		100.00000(X-seed)
>UP000188305	1255690	9SPHI	Sphingobacterium faecium PCAi_F25.	Bac/CFB_bac	37108.63550(PPS:1,1,0,9.23,6969)	75(CUTOFF)	RefP	100.00000(X-seed)
>UP000018115	1262754	9BACE	Bacteroides sp CAG:98.	Bac/CFB_bac	37110.19518(PPS:1,1,0,11.11,2656)	75(CUTOFF)	RefP	100.00000(X-seed)
>UP000019772	1268072	9BACL	Paenibacillus sabinae T27	Bac/Firmicute	37109.90792(PPS:1,1,0,10.76,4722)	75(CUTOFF)	RefP	100.00000(X-seed)
>UP000014070	1295009	METII	Methanomassiliicoccus intestinalis (strain Issoire-Mx1)	Arch/Euryar	37109.73126(PPS:1,1,1,10.55,1819)	75(CUTOFF)	RefP	100.00000(X-seed)
>UP000064844	1297617	9FIRM	Intestinimonas butyriciproducens	Bac/Firmicute	37109.75214(PPS:1,1,1,10.56,3330)	75(CUTOFF)	RefP	100.00000(X-seed)
UP000186944	1297617	9FIRM	Intestinimonas butyriciproducens	Bac/Firmicute	19109.88337(PPS:0,0,1,10.72,2925)	73.24360(X-RP)		73.24360(X-seed)
>UP000032876	1114921	9ENTR	Citrobacter werkmanii NBRC 105721	Bac/Gamma-proteo	37114.59761(PPS:1,1,0,16.33,4470)	75(CUTOFF)	RefP	100.00000(X-seed)
UP000025226	1333848	CITFR	Citrobacter freundii CFNIH1	Bac/Gamma-proteo	19113.49128(PPS:0,0,0,15.02,4872)	79.30507(X-RP)		79.30507(X-seed)
UP000196411	67827	9ENTR	Citrobacter werkmanii	Bac/Gamma-proteo	19112.97889(PPS:0,0,1,14.39,4682)	81.80505(X-RP)		81.80505(X-seed)
UP000218633	67827	9ENTR	Citrobacter werkmanii	Bac/Gamma-proteo	19113.73316(PPS:0,0,0,15.31,4475)	67.73716(X-RP)		67.73716(X-seed)
>UP000028585	1344042	ENTFC	Enterococcus faecium T110	Bac/Firmicute	27111.52765(PPS:0,1,0,12.70,2480)	75(CUTOFF)		81.38092(X-seed)
UP000003117	1134802	ENTFC	Enterococcus faecium TX1337RF	Bac/Firmicute	19110.80054(PPS:0,0,0,11.83,2716)	79.74980(X-RP)		84.62398(X-seed)
UP000003962	565658	ENTFC	Enterococcus faecium 1,231,501	Bac/Firmicute	19110.89055(PPS:0,0,0,11.94,2715)	77.63878(X-RP)		79.30007(X-seed)
UP000004647	565659	ENTFC	Enterococcus faecium 1,141,733	Bac/Firmicute	19110.98018(PPS:0,0,0,12.04,2747)	81.38092(X-RP)		100.00000(X-seed)
UP000004832	529885	ENTFC	Enterococcus faecium E980	Bac/Firmicute	19110.45805(PPS:0,0,0,11.42,2831)	77.03194(X-RP)		77.77575(X-seed)
UP000005116	565663	ENTFC	Enterococcus faecium Com15	Bac/Firmicute	19111.03256(PPS:0,0,0,12.11,2689)	79.15194(X-RP)		83.17757(X-seed)
UP000006403	1134806	ENTFC	Enterococcus faecium 505	Bac/Firmicute	19111.14858(PPS:0,0,0,12.25,2617)	87.34629(X-RP)		78.33145(X-seed)
UP000010504	1138917	ENTFC	Enterococcus faecium EnGen0026	Bac/Firmicute	19110.90021(PPS:0,0,0,11.95,2759)	79.64775(X-RP)		80.69325(X-seed)
UP000010553	1138901	ENTFC	Enterococcus faecium EnGen0003	Bac/Firmicute	19110.86592(PPS:0,0,0,11.91,2841)	79.67761(X-RP)		86.66545(X-seed)
UP000013624	1157448	ENTFC	Enterococcus faecium EnGen0153	Bac/Firmicute	19111.19536(PPS:0,0,0,12.30,2623)	76.07559(X-RP)		76.63480(X-seed)
UP000013667	1158553	ENTFC	Enterococcus faecium EnGen0263	Bac/Firmicute	19110.63695(PPS:0,0,0,11.64,2926)	83.65076(X-RP)		79.83450(X-seed)
UP000194867	1834176	ENTS3	Enterococcus sp (strain 3G1_DIV0629).	Bac/Firmicute	19110.16613(PPS:0,0,0,11.08,2972)	83.23074(X-RP)		79.29500(X-seed)
UP000195020	1834165	9ENTE	Enterococcus sp 10F3_DIV0382.	Bac/Firmicute	19110.81229(PPS:0,0,0,11.85,2719)	81.23161(X-RP)		85.90103(X-seed)
>UP000015924	1384484	9ACTN	Adlercreutzia equolifaciens DSM 19450	Bac/ActnBac	37111.14661(PPS:1,1,0,12.25,2267)	75(CUTOFF)	RefP	100.00000(X-seed)
>UP000019336	1385940	BIFBR	Bifidobacterium breve JCM 7019	Bac/ActnBac	27111.82013(PPS:0,1,0,13.05,1902)	75(CUTOFF)		100.00000(X-seed)
>UP000002196	272623	LACLA	Lactococcus lactis subsp lactis (strain IL1403) (Streptococcus lactis).	Bac/Firmicute	37117.17575(PPS:1,1,83,18.06,2223)	75(CUTOFF)	RefP	81.51084(X-seed)
UP000001886	684738	LACLK	Lactococcus lactis subsp lactis (strain KF147).	Bac/Firmicute	19113.86229(PPS:0,0,2,15.44,2359)	77.93722(X-RP)		78.59870(X-seed)
UP000002993	1042402	LACLL	Lactococcus lactis subsp lactis CNCM I-1631.	Bac/Firmicute	19111.56761(PPS:0,0,0,12.74,2559)	80.30435(X-RP)		77.29153(X-seed)
UP000008189	1046624	LACLL	Lactococcus lactis subsp lactis IO-1.	Bac/Firmicute	19113.96328(PPS:0,0,0,15.59,2165)	81.51084(X-RP)		100.00000(X-seed)
UP000015856	1234601	LACLL	Lactococcus lactis subsp lactis bv. diacetylactis str. TIFN2.	Bac/Firmicute	19111.17524(PPS:0,0,0,12.28,2467)	86.17594(X-RP)		77.00607(X-seed)
UP000017161	1399116	LACLL	Lactococcus lactis subsp lactis KLDS 4.0325.	Bac/Firmicute	19111.25007(PPS:0,0,0,12.37,2516)	80.35949(X-RP)		76.79473(X-seed)
UP000215635	1358	9LACT	Lactococcus lactis	Bac/Firmicute	19110.91771(PPS:0,0,13,11.76,2613)	80.19011(X-RP)		76.72003(X-seed)
UP000223952	1358	9LACT	Lactococcus lactis	Bac/Firmicute	19111.78035(PPS:0,0,10,12.84,2326)	78.13848(X-RP)		79.94543(X-seed)
UP000224564	1358	9LACT	Lactococcus lactis	Bac/Firmicute	19111.88912(PPS:0,0,14,12.90,2321)	79.33697(X-RP)		80.32750(X-seed)
UP000225275	1358	9LACT	Lactococcus lactis	Bac/Firmicute	19111.65405(PPS:0,0,7,12.73,2407)	75.99378(X-RP)		79.89324(X-seed)
>UP000030625	1447716	9BIFI	Bifidobacterium kashiwanohense PV20-2	Bac/ActnBac	27111.91819(PPS:0,1,0,13.16,1861)	75(CUTOFF)		100.00000(X-seed)
>UP000032417	1562970	9PORP	Fermentimonas caenicola	Bac/CFB_bac	37111.30790(PPS:1,1,0,12.44,2387)	75(CUTOFF)	RefP	100.00000(X-seed)
>UP000005963	742816	9FIRM	Megamonas funiformis YIT 11815	Bac/Firmicute	37111.59884(PPS:1,1,0,12.78,2518)	75(CUTOFF)	RefP	80.80719(X-seed)
UP000198801	1855330	9FIRM	Megamonas sp Calf98-2.	Bac/Firmicute	19112.56493(PPS:0,0,0,13.93,2142)	80.80719(X-RP)		100.00000(X-seed)
