# Supplementary material for: Baseline human gut microbiota profile in healthy people and standard reporting template
Source: PLoS One. 2019 Sep 11;14(9):e0206484. doi: 10.1371/journal.pone.0206484 (PMC6738582; doi:10.1371/journal.pone.0206484)
Supplement: S9 Table — Average abundance, standard deviation, maximal and minimal abundance are provided excluding the organisms with the 0% abundance. The table titled HitList provides the actual number of reads that were mapped. (XLSX) [file pone.0206484.s013.xlsx]

## Sheet: UP
UP ID	accession	taxonomy	Name	Linage	Kindom	Phylum	Class	Order	Family	Genus	Species	Strain	Min	Max	Average	Standard deviation	SRS017521	SRS011134	SRS011271	SRS011302	SRS011405	SRS011529	SRS011586	SRS012273	SRS012902	SRS013158	SRS013215	SRS013476	SRS013687	SRS013800	SRS013951	SRS014235	SRS014287	SRS014313	SRS014459	SRS014613	SRS014683	SRS014923	SRS014979	SRS015065	SRS015190	SRS015217	SRS015264	SRS015369	SRS015794	SRS015854	SRS015960	SRS016018	SRS016056
UP000001902	CP001859	591001	Acidaminococcus fermentans (strain ATCC 25085 / DSM 20731 / VR4)	Bacteria; Terrabacteria group; Firmicutes; Negativicutes; Acidaminococcales; Acidaminococcaceae; Acidaminococcus; Acidaminococcus fermentans	Bacteria	Firmicutes	Negativicutes	Acidaminococcales	Acidaminococcaceae	Acidaminococcus	Acidaminococcus fermentans	Acidaminococcus fermentans DSM 20731	1.54606e-06	0.00179901	0.000370879	0.000377007	0.000103053	0.000953394	0.000447641	0.000402517	2.30078e-05	0.000275749	8.86834e-05	0.000567737	0.000227322	2.9035e-05	2.13207e-05	0.000249292	0.00115208	9.69692e-05	0.00110598	0.000313751	0.000501473	4.97073e-05	0.000261278	6.40443e-05	0.000602904	0.00179901	0.000411898	0.000360952	2.41991e-05	0.000805418	0.000248567	3.04497e-05	0.000454353	6.66113e-05	6.67328e-05	0.00018329	7.31181e-05
UP000007093	CP003058	568816	Acidaminococcus intestini (strain RyC-MR95)	Bacteria; Terrabacteria group; Firmicutes; Negativicutes; Acidaminococcales; Acidaminococcaceae; Acidaminococcus; Acidaminococcus intestini	Bacteria	Firmicutes	Negativicutes	Acidaminococcales	Acidaminococcaceae	Acidaminococcus	Acidaminococcus intestini	Acidaminococcus intestini RyC-MR95	1.22487e-07	0.0266455	0.000852963	0.00337395	2.63003e-05	0.000223212	0.000111449	0.000122769	7.38504e-06	5.09422e-05	2.33846e-05	0.000229608	2.48251e-05	4.94778e-06	4.74385e-06	0.000190896	0.000354428	1.86147e-05	0.000347493	0.000203136	0.000120754	0.000529832	0.000112809	2.37129e-05	0.0161354	0.000577173	0.000162712	0.000110358	4.08556e-06	0.0266455	0.00524749	1.06532e-05	0.000108413	3.66285e-05	7.34382e-05	6.07892e-05	1.1849e-05
UP000006306	CP003872	358220	Acidovorax sp KKS102	Bacteria; Proteobacteria; Betaproteobacteria; Burkholderiales; Comamonadaceae; Acidovorax	Bacteria	Proteobacteria	Betaproteobacteria	Burkholderiales	Comamonadaceae	Acidovorax	Acidovorax sp. KKS102	x	1.00712e-07	0.000407023	7.61748e-05	8.01717e-05	2.60524e-05	0.000101387	0.000103878	6.97408e-06	1.99908e-05	5.97862e-05	4.66771e-05	2.11514e-05	2.19029e-05	3.4248e-05	7.53597e-05	1.80717e-05	2.15415e-05	0.000153169	1.97874e-05	2.54266e-05	3.87792e-06	1.91292e-07	9.93871e-05	4.21995e-05	2.92417e-05	1.5048e-05	1.16403e-05	0.000138522	3.23702e-05	2.8232e-05	0.000197809	4.46327e-05	4.14608e-05	8.86039e-05	0.000100703	0.000273787	0.000196498
UP000015924	AP013105	1384484	Adlercreutzia equolifaciens DSM 19450	Bacteria; Terrabacteria group; Actinobacteria; Coriobacteriia; Eggerthellales; Eggerthellaceae; Adlercreutzia; Adlercreutzia equolifaciens	Bacteria	Actinobacteria	Coriobacteriia	Eggerthellales	Eggerthellaceae	Adlercreutzia	Adlercreutzia equolifaciens	Adlercreutzia equolifaciens DSM 19450	6.42379e-07	0.00635307	0.000704738	0.00116267	3.57792e-05	2.95852e-05	9.73923e-05	3.31759e-05	3.02879e-05	0.000103515	0.000186555	0.000735295	9.1146e-07	1.21232e-06	1.56352e-06	2.44603e-05	0.000143917	4.1159e-05	0.000128027	0.000122039	0.000110593	2.10422e-06	0.000172419	1.99307e-05	5.14735e-05	0.000413135	0.000485022	0.000266351	8.23559e-06	4.73077e-05	0.000210172	1.31835e-06	3.47486e-05	1.00149e-05	3.90866e-05	4.4979e-05	0.000125836
UP000001031	CP001071	349741	Akkermansia muciniphila (strain ATCC BAA-835 / Muc)	Bacteria; PVC group; Verrucomicrobia; Verrucomicrobiae; Verrucomicrobiales; Akkermansiaceae; Akkermansia; Akkermansia muciniphila	Bacteria	Verrucomicrobia	Verrucomicrobiae	Verrucomicrobiales	Akkermansiaceae	Akkermansia	Akkermansia muciniphila	Akkermansia muciniphila ATCC BAA-835	4.45294e-07	0.0921143	0.0070149	0.0167952	0.00465886	0.0138015	0.000133022	0.0013758	0.000667304	3.54652e-05	0.00397948	0.000302166	4.45294e-07	2.58375e-06	2.16316e-05	0.00250757	0.0614161	7.35103e-06	0.000272264	0.000438134	4.8474e-06	7.93863e-07	0.000896531	0.000611481	1.05056e-05	0.000101627	0.0700888	0.000405042	1.13622e-06	0.0393623	0.000832499	2.31775e-06	4.44963e-06	0.00734354	2.34917e-05	0.0087045	2.26291e-05
UP000006052	CP003274	679935	Alistipes finegoldii (strain DSM 17242 / JCM 16770 / AHN 2437 / CCUG 46020 / CIP 107999)	Bacteria; FCB group; Bacteroidetes/Chlorobi group; Bacteroidetes; Bacteroidia; Bacteroidales; Rikenellaceae; Alistipes; Alistipes finegoldii	Bacteria	Bacteroidetes	Bacteroidia	Bacteroidales	Rikenellaceae	Alistipes	Alistipes finegoldii	Alistipes finegoldii DSM 17242	2.17456e-05	0.072549	0.012707	0.0140122	0.00384119	0.0459343	0.0333405	0.00879344	0.014243	0.00425292	0.0352773	0.0638711	0.00229813	0.00252713	0.00200987	0.00793151	0.00466597	0.0063863	0.00388135	0.0127613	0.0135863	0.00702615	0.00624454	0.00547087	0.0101136	0.0211234	0.0287096	0.00488325	0.00338054	0.00811818	0.00852849	0.00353087	0.0136452	0.0351511	0.0127712	0.0705953	0.00881369
UP000008794	FP929032	717959	Alistipes shahii WAL 8301	Bacteria; FCB group; Bacteroidetes/Chlorobi group; Bacteroidetes; Bacteroidia; Bacteroidales; Rikenellaceae; Alistipes; Alistipes shahii	Bacteria	Bacteroidetes	Bacteroidia	Bacteroidales	Rikenellaceae	Alistipes	Alistipes shahii	Alistipes shahii WAL 8301	0.000125457	0.0822194	0.0174804	0.0171875	0.0090197	0.0466725	0.0167494	0.00835613	0.0161344	0.00659035	0.0822194	0.0586533	0.00131533	0.00116452	0.00180683	0.0124908	0.00411491	0.0172719	0.0061696	0.0136655	0.010178	0.0157626	0.0115761	0.0123378	0.0189349	0.0214331	0.0211323	0.0086992	0.00424012	0.011674	0.00540873	0.00634813	0.0177088	0.0123718	0.0145116	0.0804263	0.0170926
UP000002294	CP001708	525919	Anaerococcus prevotii (strain ATCC 9321 / DSM 20548 / JCM 6508 / PC1) (Peptostreptococcus prevotii) (Peptococcus prevotii)	Bacteria; Terrabacteria group; Firmicutes; Tissierellia; Tissierellales; Peptoniphilaceae; Anaerococcus; Anaerococcus prevotii	Bacteria	Firmicutes	Tissierellia	Tissierellales	Peptoniphilaceae	Anaerococcus	Anaerococcus prevotii	Anaerococcus prevotii DSM 20548	7.69184e-07	0.000150749	3.44886e-05	3.11158e-05	2.5592e-05	9.7936e-05	3.60913e-05	5.85751e-05	4.99769e-06	2.11496e-05	3.12512e-05	8.73459e-05	1.2663e-06	3.14445e-06	1.12822e-06	5.1519e-05	6.69451e-05	4.06508e-06	0.000105626	5.28353e-05	3.86715e-05	1.10758e-05	4.71449e-05	8.66454e-06	1.2799e-05	8.93758e-05	8.89712e-05	4.48248e-05	3.67459e-06	0.000114454	1.49559e-05	9.78134e-07	6.35393e-06	2.05089e-05	7.57599e-06	7.06171e-06	2.93382e-06
UP000008960	FP929061	649756	Anaerostipes hadrus	Bacteria; Terrabacteria group; Firmicutes; Clostridia; Clostridiales; Lachnospiraceae; Anaerostipes	Bacteria	Firmicutes	Clostridia	Clostridiales	Lachnospiraceae	Anaerostipes	Anaerostipes hadrus	x	2.01696e-05	0.0320311	0.00551673	0.00645311	0.00135994	0.00150807	0.00308535	0.00329343	0.000268223	0.00054578	0.00255755	0.00531272	2.51034e-05	0.000273098	0.000344773	0.001465	0.00328705	0.000186232	0.00267012	0.00160004	0.00206108	0.000940297	0.00137838	0.00043058	0.000817251	0.00333891	0.00477735	0.00175058	0.000221579	0.00481691	0.000643945	9.47514e-05	0.000462309	0.0018909	0.000425584	0.000146429	0.000189789
UP000027602	CP007739	796606	Bacillus methanolicus MGA3	Bacteria; Terrabacteria group; Firmicutes; Bacilli; Bacillales; Bacillaceae; Bacillus; Bacillus methanolicus	Bacteria	Firmicutes	Bacilli	Bacillales	Bacillaceae	Bacillus	Bacillus methanolicus	Bacillus methanolicus MGA3	2.78556e-06	0.00125624	0.000142182	0.000186535	0.000113535	0.00040203	9.98618e-05	0.000309125	2.13156e-05	0.000116535	0.000151247	0.000296777	2.24247e-05	1.71846e-05	9.6476e-06	0.000150376	0.000408282	1.96479e-05	0.000344413	0.000189708	0.000127253	6.66749e-05	0.000219164	3.45779e-05	7.91246e-05	0.000486216	0.000318496	0.000180598	3.07747e-05	0.000333839	8.80526e-05	2.78556e-06	8.12435e-05	6.46795e-05	2.66076e-05	3.89293e-05	2.50171e-05
UP000001414	AY171301	226186	Bacteroides thetaiotaomicron (strain ATCC 29148 / DSM 2079 / NCTC 10582 / E50 / VPI-5482)	Bacteria; FCB group; Bacteroidetes/Chlorobi group; Bacteroidetes; Bacteroidia; Bacteroidales; Bacteroidaceae; Bacteroides; Bacteroides thetaiotaomicron	Bacteria	Bacteroidetes	Bacteroidia	Bacteroidales	Bacteroidaceae	Bacteroides	Bacteroides thetaiotaomicron	Bacteroides thetaiotaomicron VPI-5482	8.12174e-05	0.231413	0.0378121	0.0325673	0.036958	0.0550343	0.0745146	0.00707942	0.0508727	0.0620979	0.0648445	0.0299734	0.00993265	0.00861465	0.0192133	0.0160077	0.0841305	0.0594496	0.0139786	0.0122243	0.0159521	0.0085901	0.0154133	0.106153	0.0283441	0.0183312	0.00659458	0.0141176	0.00464173	0.0221815	0.019929	0.0424934	0.231413	0.0533739	0.0474473	0.0405763	0.0357914
UP000002197	AP006841	295405	Bacteroides fragilis (strain YCH46)	Bacteria; FCB group; Bacteroidetes/Chlorobi group; Bacteroidetes; Bacteroidia; Bacteroidales; Bacteroidaceae; Bacteroides; Bacteroides fragilis	Bacteria	Bacteroidetes	Bacteroidia	Bacteroidales	Bacteroidaceae	Bacteroides	Bacteroides fragilis	Bacteroides fragilis YCH46	0.000146598	0.255425	0.0217598	0.026696	0.0777009	0.0147299	0.0148589	0.00744568	0.0190268	0.0190101	0.0327243	0.0214172	0.0328947	0.0254629	0.0577895	0.0145152	0.0280659	0.0179625	0.004844	0.0153699	0.00874209	0.00780809	0.0300774	0.0143531	0.0261308	0.00969426	0.010591	0.0210216	0.0150015	0.00466679	0.0151828	0.0138766	0.0151869	0.0194758	0.0323137	0.0334959	0.0264919
UP000002861	CP000139	435590	Bacteroides vulgatus (strain ATCC 8482 / DSM 1447 / JCM 5826 / NBRC 14291 / NCTC 11154)	Bacteria; FCB group; Bacteroidetes/Chlorobi group; Bacteroidetes; Bacteroidia; Bacteroidales; Bacteroidaceae; Bacteroides; Bacteroides vulgatus	Bacteria	Bacteroidetes	Bacteroidia	Bacteroidales	Bacteroidaceae	Bacteroides	Bacteroides vulgatus	Bacteroides vulgatus ATCC 8482	0.00118309	0.308237	0.149917	0.0831972	0.203492	0.0945509	0.122532	0.0605989	0.195792	0.250216	0.184253	0.0492221	0.308237	0.236743	0.0419652	0.0549301	0.0822294	0.0683479	0.0333363	0.11844	0.180251	0.268288	0.0891935	0.0417694	0.180336	0.03693	0.0199101	0.139973	0.241596	0.041699	0.253996	0.220178	0.0284327	0.140465	0.133314	0.0593821	0.272528
UP000005475	CP012938	411476	Bacteroides ovatus (strain ATCC 8483 / DSM 1896 / JCM 5824 / NCTC 11153)	Bacteria; FCB group; Bacteroidetes/Chlorobi group; Bacteroidetes; Bacteroidia; Bacteroidales; Bacteroidaceae; Bacteroides	Bacteria	Bacteroidetes	Bacteroidia	Bacteroidales	Bacteroidaceae	Bacteroides	Bacteroides ovatus	Bacteroides ovatus ATCC 8483	0.000301463	0.467	0.0772317	0.0750628	0.0377893	0.0285643	0.042739	0.0129047	0.104292	0.0440929	0.0293015	0.0398626	0.136181	0.0845276	0.467	0.0284016	0.112818	0.0452697	0.0214378	0.047676	0.0739148	0.00663101	0.0791084	0.156637	0.202848	0.0525787	0.0302723	0.0623543	0.157783	0.0383239	0.0852248	0.264976	0.303299	0.207544	0.276186	0.0442725	0.0759247
UP000006731	CR626928	272559	Bacteroides fragilis (strain ATCC 25285 / DSM 2151 / JCM 11019 / NCTC 9343)	Bacteria; FCB group; Bacteroidetes/Chlorobi group; Bacteroidetes; Bacteroidia; Bacteroidales; Bacteroidaceae; Bacteroides; Bacteroides fragilis	Bacteria	Bacteroidetes	Bacteroidia	Bacteroidales	Bacteroidaceae	Bacteroides	Bacteroides fragilis	Bacteroides fragilis NCTC 9343	4.25385e-05	0.0437438	0.00491213	0.00514767	0.0180629	0.00196951	0.00211389	0.00275507	0.00294062	0.00211496	0.00661988	0.00665137	0.012114	0.00440188	0.00709777	0.00238767	0.00568044	0.00490125	0.000635966	0.00452111	0.000771491	0.000834082	0.00671955	0.00207714	0.00494549	0.00277414	0.00128386	0.00478082	0.00436985	0.0011004	0.00586807	0.00384334	0.00218711	0.00496763	0.00637739	0.00509266	0.0050015
UP000007486	CP002530	667015	Bacteroides salanitronis (strain DSM 18170 / JCM 13567 / BL78)	Bacteria; FCB group; Bacteroidetes/Chlorobi group; Bacteroidetes; Bacteroidia; Bacteroidales; Bacteroidaceae; Bacteroides; Bacteroides salanitronis	Bacteria	Bacteroidetes	Bacteroidia	Bacteroidales	Bacteroidaceae	Bacteroides	Bacteroides salanitronis	Bacteroides salanitronis DSM 18170	5.89437e-05	0.0158912	0.00481251	0.00275243	0.00463135	0.00489395	0.00515677	0.00375914	0.003337	0.00829467	0.00543253	0.00651271	0.00336552	0.00171214	0.0024283	0.00318959	0.010454	0.00596266	0.00172514	0.00465669	0.00261706	0.0010515	0.00461534	0.00477405	0.0079058	0.00195949	0.00318972	0.00407748	0.00149555	0.00170472	0.00372627	0.00495729	0.00505005	0.00335491	0.00437418	0.011385	0.00891661
UP000008560	FQ312004	862962	Bacteroides fragilis (strain 638R)	Bacteria; FCB group; Bacteroidetes/Chlorobi group; Bacteroidetes; Bacteroidia; Bacteroidales; Bacteroidaceae; Bacteroides; Bacteroides fragilis	Bacteria	Bacteroidetes	Bacteroidia	Bacteroidales	Bacteroidaceae	Bacteroides	Bacteroides fragilis	Bacteroides fragilis 638R	4.78436e-05	0.0675276	0.00800437	0.00751032	0.0284622	0.00488943	0.00400264	0.00183211	0.00820279	0.00930647	0.0120214	0.00600891	0.0187432	0.0101377	0.0136838	0.00451273	0.00901083	0.00623652	0.00165107	0.00508306	0.00329272	0.00453739	0.0113561	0.0049656	0.00835852	0.00369101	0.00149147	0.006199	0.00770791	0.00208914	0.00702034	0.0071169	0.011021	0.00729003	0.0137576	0.00894673	0.0136203
UP000008630	CP002352	693979	Bacteroides helcogenes (strain ATCC 35417 / DSM 20613 / JCM 6297 / P 36-108)	Bacteria; FCB group; Bacteroidetes/Chlorobi group; Bacteroidetes; Bacteroidia; Bacteroidales; Bacteroidaceae; Bacteroides; Bacteroides helcogenes	Bacteria	Bacteroidetes	Bacteroidia	Bacteroidales	Bacteroidaceae	Bacteroides	Bacteroides helcogenes	Bacteroides helcogenes P 36-108	4.59001e-05	0.0278027	0.00498012	0.00389764	0.00444056	0.00776898	0.00346851	0.00253195	0.00866952	0.00484936	0.00337777	0.00371463	0.00102306	0.00257615	0.00167231	0.0024108	0.00921097	0.00655618	0.00284929	0.00591455	0.00144144	0.00123172	0.00552307	0.00456995	0.00868158	0.00537021	0.00392096	0.00454758	0.0026545	0.00302249	0.00312096	0.00514732	0.00416103	0.00312919	0.00504492	0.0106136	0.0278027
UP000008795	FP929033	657309	Bacteroides xylanisolvens XB1A	Bacteria; FCB group; Bacteroidetes/Chlorobi group; Bacteroidetes; Bacteroidia; Bacteroidales; Bacteroidaceae; Bacteroides; Bacteroides xylanisolvens	Bacteria	Bacteroidetes	Bacteroidia	Bacteroidales	Bacteroidaceae	Bacteroides	Bacteroides xylanisolvens	Bacteroides xylanisolvens XB1A	0.000156226	0.25631	0.0491863	0.0450646	0.0584298	0.0294705	0.0369585	0.00638125	0.218522	0.0917811	0.0219818	0.0288709	0.0723542	0.25631	0.12154	0.0111823	0.109527	0.0338996	0.0235954	0.0492178	0.0308504	0.00838978	0.0184488	0.0520599	0.0674439	0.0318998	0.0097665	0.0148416	0.0798278	0.0221709	0.0194669	0.0752964	0.108157	0.0970682	0.0807035	0.0220563	0.0374614
UP000018115	CP008741	1262754	Bacteroides sp CAG:98	Bacteria; FCB group; Bacteroidetes/Chlorobi group; Bacteroidetes; Bacteroidia; Bacteroidales; Bacteroidaceae; Bacteroides	Bacteria	Bacteroidetes	Bacteroidia	Bacteroidales	Bacteroidaceae	Bacteroides	Bacteroides sp. CAG:98	x	0.000578778	0.154869	0.0889328	0.0353431	0.102259	0.063028	0.0678149	0.0343878	0.0927126	0.127999	0.0918441	0.0739553	0.141909	0.114896	0.0594871	0.105806	0.069058	0.119726	0.0434734	0.0980285	0.0822916	0.126156	0.0444379	0.113306	0.0946903	0.0593146	0.015162	0.0689164	0.117569	0.0203139	0.139496	0.100258	0.0435831	0.0730184	0.0722035	0.110578	0.118551
UP000028584	CP007619	357276	Bacteroides dorei	Bacteria; FCB group; Bacteroidetes/Chlorobi group; Bacteroidetes; Bacteroidia; Bacteroidales; Bacteroidaceae; Bacteroides	Bacteria	Bacteroidetes	Bacteroidia	Bacteroidales	Bacteroidaceae	Bacteroides	Bacteroides dorei	x	0.000805685	0.24744	0.11761	0.0534483	0.166467	0.0872924	0.0879848	0.042909	0.127749	0.170989	0.130453	0.134686	0.193447	0.156067	0.121192	0.24744	0.0664373	0.184423	0.0608029	0.106112	0.114258	0.176934	0.0680761	0.176302	0.125972	0.0779637	0.0170897	0.105255	0.168601	0.0291298	0.204953	0.136173	0.05295	0.109999	0.110693	0.176447	0.162691
UP000061809	CP012801	246787	Bacteroides cellulosilyticus	Bacteria; FCB group; Bacteroidetes/Chlorobi group; Bacteroidetes; Bacteroidia; Bacteroidales; Bacteroidaceae; Bacteroides	Bacteria	Bacteroidetes	Bacteroidia	Bacteroidales	Bacteroidaceae	Bacteroides	Bacteroides cellulosilyticus	x	0.000121459	0.190459	0.0338402	0.042186	0.0133461	0.0172061	0.0124909	0.00530332	0.0320553	0.00911883	0.0108652	0.0265951	0.00361132	0.00335424	0.00201006	0.146968	0.0151921	0.116243	0.017024	0.0284933	0.0663105	0.00425605	0.101552	0.00737155	0.0222981	0.00802786	0.0237055	0.0706487	0.0439681	0.00467363	0.00919267	0.0104363	0.0112965	0.00790541	0.0238554	0.0616615	0.02861
UP000063149	CP009057	357276	Bacteroides dorei	Bacteria; FCB group; Bacteroidetes/Chlorobi group; Bacteroidetes; Bacteroidia; Bacteroidales; Bacteroidaceae; Bacteroides	Bacteria	Bacteroidetes	Bacteroidia	Bacteroidales	Bacteroidaceae	Bacteroides	Bacteroides dorei	x	0.000119749	0.189276	0.0567843	0.0403129	0.0463765	0.0604413	0.0442251	0.0199623	0.0439593	0.0705077	0.0543539	0.122501	0.044044	0.0589537	0.0731042	0.170097	0.0457678	0.171952	0.0551748	0.0848049	0.042959	0.0613036	0.027809	0.173471	0.0551	0.0690689	0.0140725	0.0364867	0.0568314	0.0135803	0.0934405	0.0578282	0.0505674	0.0405471	0.0530981	0.159089	0.0701745
UP000018901	CP007034	880074	Barnesiella viscericola DSM 18177	Bacteria; FCB group; Bacteroidetes/Chlorobi group; Bacteroidetes; Bacteroidia; Bacteroidales; Barnesiellaceae; Barnesiella; Barnesiella viscericola	Bacteria	Bacteroidetes	Bacteroidia	Bacteroidales	Barnesiellaceae	Barnesiella	Barnesiella viscericola	Barnesiella viscericola DSM 18177	6.14669e-05	0.00981755	0.00327614	0.00185454	0.00446829	0.00410021	0.00492617	0.0028405	0.00310672	0.00428013	0.00471476	0.00312357	0.00261853	0.00114055	0.00170811	0.00248387	0.00637861	0.00448324	0.000814084	0.00284494	0.00152327	0.00109145	0.0021921	0.00257359	0.00421471	0.00183907	0.0015046	0.00185058	0.000816709	0.000690257	0.00256467	0.00388736	0.00776101	0.00191317	0.00557133	0.00981755	0.00406368
UP000000439	LN824140	206672	Bifidobacterium longum (strain NCC 2705)	Bacteria; Terrabacteria group; Actinobacteria; Actinobacteria; Bifidobacteriales; Bifidobacteriaceae; Bifidobacterium; Bifidobacterium longum	Bacteria	Actinobacteria	Actinobacteria	Bifidobacteriales	Bifidobacteriaceae	Bifidobacterium	Bifidobacterium longum	Bifidobacterium longum NCC2705	4.46127e-06	0.0207905	0.00148191	0.00304576	0.00060035	0.000294478	0.000175871	0.000598433	3.29507e-05	0.00021364	0.000178074	0.000876086	1.4486e-05	0.000264217	7.50043e-05	0.000172004	0.000341249	7.94385e-06	0.0012654	0.00030156	0.000109803	8.60242e-05	0.000172686	3.5747e-05	0.000643539	0.000921938	0.00070515	0.000127735	3.1645e-05	0.00048619	0.000133212	2.02006e-05	0.000153098	8.07836e-05	4.8862e-05	7.85559e-05	1.52377e-05
UP000001360	AP010889	391904	Bifidobacterium longum subsp infantis (strain ATCC 15697 / DSM 20088 / JCM 1222 / NCTC 11817 / S12)	Bacteria; Terrabacteria group; Actinobacteria; Actinobacteria; Bifidobacteriales; Bifidobacteriaceae; Bifidobacterium; Bifidobacterium longum; Bifidobacterium longum subsp. infantis	Bacteria	Actinobacteria	Actinobacteria	Bifidobacteriales	Bifidobacteriaceae	Bifidobacterium	Bifidobacterium longum	Bifidobacterium longum subsp. infantis ATCC 15697 = JCM 1222 = DSM 20088	2.44975e-08	0.000625216	0.000104272	0.000135998	8.96783e-05	6.66756e-06	0.0002569	3.22841e-05	1.07562e-06	6.76698e-06	1.3997e-05	7.908e-05	1.52374e-06	6.47833e-06	4.39739e-06	1.35977e-05	1.62437e-05	1.71072e-06	9.03189e-05	1.53668e-05	4.07541e-05	3.1525e-05	1.01279e-05	9.82096e-05	4.0598e-05	0.000553309	4.54393e-05	2.95569e-05	1.03952e-06	2.78081e-05	3.12511e-06	2.48786e-06	1.87413e-05	4.01832e-05	3.2534e-06	4.04811e-06	1.57153e-05
UP000002042	CP009045	552531	Bifidobacterium animalis subsp lactis (strain BB-12)	Bacteria; Terrabacteria group; Actinobacteria; Actinobacteria; Bifidobacteriales; Bifidobacteriaceae; Bifidobacterium; Bifidobacterium animalis	Bacteria	Actinobacteria	Actinobacteria	Bifidobacteriales	Bifidobacteriaceae	Bifidobacterium	Bifidobacterium animalis	Bifidobacterium animalis subsp. lactis BB-12	1.93258e-07	0.0217283	0.000280664	0.00219006	7.29632e-05	8.24901e-05	7.90482e-05	0.000105895	1.32091e-05	3.33882e-05	4.04852e-05	0.000121338	2.04557e-06	8.78173e-06	1.56352e-06	8.04142e-05	7.83288e-05	3.7602e-06	6.50869e-05	8.46132e-05	2.00718e-05	6.39873e-06	2.68668e-05	1.40856e-05	4.21147e-05	0.000147896	0.000181392	2.33255e-05	4.9478e-06	7.49745e-05	1.44236e-05	3.89127e-06	1.1011e-05	1.20395e-05	1.52283e-05	4.29325e-05	1.10985e-05
UP000002312	CP001840	702459	Bifidobacterium bifidum (strain PRL2010)	Bacteria; Terrabacteria group; Actinobacteria; Actinobacteria; Bifidobacteriales; Bifidobacteriaceae; Bifidobacterium; Bifidobacterium bifidum	Bacteria	Actinobacteria	Actinobacteria	Bifidobacteriales	Bifidobacteriaceae	Bifidobacterium	Bifidobacterium bifidum	Bifidobacterium bifidum PRL2010	1.27583e-07	0.013531	0.000882495	0.00236756	1.21468e-05	1.01521e-05	3.10711e-05	1.77117e-05	4.91899e-06	2.44549e-05	9.17256e-06	0.000104285	8.2101e-07	5.42285e-05	1.20817e-06	3.93866e-05	7.04915e-06	1.03321e-06	0.000502526	2.03327e-05	6.21186e-06	8.83771e-06	1.75847e-05	6.05601e-05	0.000740216	0.00083083	0.000455655	1.68681e-05	1.01535e-06	0.000121773	1.22085e-05	1.27583e-07	4.62498e-05	5.99657e-06	3.09913e-05	2.44461e-05	9.32454e-07
UP000002419	CP000605	205913	Bifidobacterium longum (strain DJO10A)	Bacteria; Terrabacteria group; Actinobacteria; Actinobacteria; Bifidobacteriales; Bifidobacteriaceae; Bifidobacterium; Bifidobacterium longum	Bacteria	Actinobacteria	Actinobacteria	Bifidobacteriales	Bifidobacteriaceae	Bifidobacterium	Bifidobacterium longum	Bifidobacterium longum DJO10A	4.8995e-08	0.0109434	0.00086746	0.00179468	0.000339378	0.000170274	6.39061e-05	0.000309268	1.93218e-05	0.00015573	9.83783e-05	0.000674921	3.04748e-06	0.000119489	6.58986e-05	0.000150904	0.00014037	5.06442e-06	0.000815608	0.000127517	2.56374e-05	0.000114861	3.7017e-05	2.25782e-05	0.000442694	0.000409639	0.000346993	3.14583e-05	8.46928e-06	6.23139e-05	7.38694e-05	1.43318e-05	0.000151269	6.1233e-05	1.87719e-05	5.25355e-05	7.36866e-06
UP000003323	AP012326	871562	Bifidobacterium dentium ATCC 27679	Bacteria; Terrabacteria group; Actinobacteria; Actinobacteria; Bifidobacteriales; Bifidobacteriaceae; Bifidobacterium; Bifidobacterium dentium	Bacteria	Actinobacteria	Actinobacteria	Bifidobacteriales	Bifidobacteriaceae	Bifidobacterium	Bifidobacterium dentium	Bifidobacterium dentium ATCC 27679	6.26047e-08	0.000919855	8.08898e-05	0.00017769	6.6459e-06	9.58252e-06	1.19671e-05	8.56153e-06	3.4105e-07	5.44932e-06	2.61195e-06	3.17271e-05	1.42633e-06	2.25794e-06	3.41131e-06	1.99863e-05	1.40983e-05	1.76154e-06	2.11252e-05	1.89687e-06	8.61761e-07	4.59102e-07	4.69668e-06	2.07445e-06	3.90074e-05	2.54751e-05	5.11893e-05	6.23142e-06	6.60781e-07	3.30645e-06	7.31483e-06	3.82748e-07	8.48447e-07	2.70464e-06	7.48434e-07	3.37343e-06	2.27428e-06
UP000006173	CP001361	484020	Bifidobacterium bifidum BGN4	Bacteria; Terrabacteria group; Actinobacteria; Actinobacteria; Bifidobacteriales; Bifidobacteriaceae; Bifidobacterium; Bifidobacterium bifidum	Bacteria	Actinobacteria	Actinobacteria	Bifidobacteriales	Bifidobacteriaceae	Bifidobacterium	Bifidobacterium bifidum	Bifidobacterium bifidum BGN4	1.79648e-07	0.0068756	0.000521435	0.00116928	0.000105119	7.23715e-06	1.13701e-05	4.19158e-06	7.89662e-06	1.41146e-05	1.20611e-05	0.000309119	1.7603e-06	1.46918e-05	2.89606e-06	5.60321e-05	0.000213926	1.69378e-06	0.000205839	0.000177538	8.34112e-05	4.32321e-06	0.000434187	2.45381e-05	0.000511942	0.0001634	3.30977e-05	0.000358599	1.02341e-06	0.000197144	3.05986e-05	7.336e-06	3.15434e-05	3.61803e-05	2.32167e-06	9.69298e-06	2.0423e-05
UP000006740	CP002010	759350	Bifidobacterium longum subsp longum (strain JDM301)	Bacteria; Terrabacteria group; Actinobacteria; Actinobacteria; Bifidobacteriales; Bifidobacteriaceae; Bifidobacterium; Bifidobacterium longum; Bifidobacterium longum subsp. longum	Bacteria	Actinobacteria	Actinobacteria	Bifidobacteriales	Bifidobacteriaceae	Bifidobacterium	Bifidobacterium longum	Bifidobacterium longum subsp. longum JDM301	1.08572e-05	0.00884889	0.000750544	0.00132827	0.000479827	0.000296556	0.000148951	0.000335844	2.88843e-05	0.000166495	8.44582e-05	0.000626481	1.17029e-05	0.000175332	4.70121e-05	0.000163915	0.000201842	1.08572e-05	0.000842738	0.000332101	0.000114435	0.000264988	0.000245808	4.20391e-05	0.000517787	0.000578237	0.000614524	0.000205204	2.58027e-05	0.000531152	8.44467e-05	1.36301e-05	9.82879e-05	7.47716e-05	7.95631e-05	9.88639e-05	2.20832e-05
UP000006869	CP002220	883062	Bifidobacterium bifidum (strain S17)	Bacteria; Terrabacteria group; Actinobacteria; Actinobacteria; Bifidobacteriales; Bifidobacteriaceae; Bifidobacterium; Bifidobacterium bifidum	Bacteria	Actinobacteria	Actinobacteria	Bifidobacteriales	Bifidobacteriaceae	Bifidobacterium	Bifidobacterium bifidum	Bifidobacterium bifidum S17	1.36097e-08	0.00871149	0.000585492	0.00152089	4.75719e-06	4.62373e-06	8.08663e-06	4.78019e-06	1.4429e-07	3.70732e-06	1.52108e-06	2.43445e-05	9.25376e-07	2.02988e-05	9.77197e-07	1.26014e-05	4.59727e-06	5.92825e-07	4.74462e-05	2.45101e-06	1.6158e-06	1.62598e-06	3.27209e-06	3.4257e-05	0.000317442	0.000194438	3.41355e-05	3.29456e-06	9.66997e-08	6.64116e-06	1.56256e-06	2.97693e-07	2.1494e-05	1.22095e-06	6.56789e-07	1.9341e-06	3.86627e-07
UP000007063	FP929034	722911	Bifidobacterium longum subsp longum F8	Bacteria; Terrabacteria group; Actinobacteria; Actinobacteria; Bifidobacteriales; Bifidobacteriaceae; Bifidobacterium; Bifidobacterium longum; Bifidobacterium longum subsp. longum	Bacteria	Actinobacteria	Actinobacteria	Bifidobacteriales	Bifidobacteriaceae	Bifidobacterium	Bifidobacterium longum	Bifidobacterium longum subsp longum F8	3.04858e-07	0.00858005	0.000729385	0.00144532	0.000233881	0.000164377	7.72029e-05	0.000174976	2.27585e-05	0.000127277	8.13853e-05	0.000503898	1.79509e-06	8.65368e-05	4.2819e-05	9.34845e-05	8.34515e-05	5.28461e-06	0.00062433	0.000133228	4.48475e-05	0.000110089	8.07784e-05	2.35295e-05	0.000364754	0.000400093	0.000221054	6.99199e-05	1.1475e-05	0.000104224	4.6207e-05	1.01641e-05	0.000106018	7.16806e-05	3.99572e-05	4.51814e-05	8.5058e-06
UP000007255	AP010888	565042	Bifidobacterium longum subsp longum (strain ATCC 15707 / DSM 20219 / JCM 1217 / NCTC 11818 / E194b)	Bacteria; Terrabacteria group; Actinobacteria; Actinobacteria; Bifidobacteriales; Bifidobacteriaceae; Bifidobacterium; Bifidobacterium longum; Bifidobacterium longum subsp. longum	Bacteria	Actinobacteria	Actinobacteria	Bifidobacteriales	Bifidobacteriaceae	Bifidobacterium	Bifidobacterium longum	Bifidobacterium longum subsp longum (strain ATCC 15707 / DSM 20219 / JCM 1217 / NCTC 11818 / E194b)	4.35511e-08	0.00464744	0.000317002	0.00064263	5.469e-05	4.4227e-06	4.72172e-06	2.73791e-05	0	2.14846e-05	1.64399e-06	0.000268378	0	3.13612e-05	1.68344e-05	1.57663e-05	3.9843e-06	0	0.000381748	1.80309e-05	2.08259e-06	2.62166e-05	2.64884e-06	4.59588e-06	9.95623e-05	0.00012999	8.33334e-05	2.71095e-06	2.24827e-06	8.98676e-06	1.00278e-05	1.21204e-06	4.1951e-05	1.29823e-05	4.42951e-07	9.2207e-07	2.95656e-07
UP000008150	AP010890	565040	Bifidobacterium longum subsp infantis (strain 157F)	Bacteria; Terrabacteria group; Actinobacteria; Actinobacteria; Bifidobacteriales; Bifidobacteriaceae; Bifidobacterium; Bifidobacterium longum; Bifidobacterium longum subsp. infantis	Bacteria	Actinobacteria	Actinobacteria	Bifidobacteriales	Bifidobacteriaceae	Bifidobacterium	Bifidobacterium longum	Bifidobacterium longum subsp infantis (strain 157F)	1.36097e-08	0.00330114	0.00023982	0.000476962	3.1388e-05	2.14434e-06	3.09354e-06	1.70696e-05	1.70525e-07	1.10773e-05	7.52856e-07	0.000179923	4.76603e-06	2.01472e-05	1.15753e-05	1.44378e-05	1.70756e-06	4.57322e-07	0.00029398	9.82536e-06	9.33574e-07	1.87562e-05	1.26877e-06	2.52143e-06	7.42232e-05	0.000154523	5.3321e-05	1.48726e-06	2.13545e-06	4.5499e-06	6.73101e-06	4.67803e-07	2.64904e-05	1.06022e-05	2.13838e-07	1.2819e-06	9.09711e-08
UP000008702	AP009256	367928	Bifidobacterium adolescentis (strain ATCC 15703 / DSM 20083 / NCTC 11814 / E194a)	Bacteria; Terrabacteria group; Actinobacteria; Actinobacteria; Bifidobacteriales; Bifidobacteriaceae; Bifidobacterium; Bifidobacterium adolescentis	Bacteria	Actinobacteria	Actinobacteria	Bifidobacteriales	Bifidobacteriaceae	Bifidobacterium	Bifidobacterium adolescentis	Bifidobacterium adolescentis ATCC 15703	3.94857e-07	0.02199	0.00185225	0.00405673	0.000522287	0.000102191	0.000498685	0.000273916	1.10317e-05	0.000422813	3.73355e-06	0.000918638	8.87804e-06	5.32663e-06	7.24014e-06	0.000861854	5.69186e-06	4.21075e-05	0.000479316	3.45273e-06	1.22083e-06	1.2434e-06	8.29153e-05	3.08531e-05	0.0010471	0.00050932	0.00179738	0.000150326	3.94857e-07	4.4086e-06	5.71793e-06	2.46447e-05	3.95942e-06	7.16961e-05	7.94256e-07	1.37186e-06	7.14124e-06
UP000008938	CP002794	1035817	Bifidobacterium longum subsp longum KACC 91563	Bacteria; Terrabacteria group; Actinobacteria; Actinobacteria; Bifidobacteriales; Bifidobacteriaceae; Bifidobacterium; Bifidobacterium longum; Bifidobacterium longum subsp. longum	Bacteria	Actinobacteria	Actinobacteria	Bifidobacteriales	Bifidobacteriaceae	Bifidobacterium	Bifidobacterium longum	Bifidobacterium longum subsp longum KACC 91563	3.26633e-08	0.00430149	0.000281009	0.000594882	6.63881e-05	3.38404e-06	4.69459e-06	3.14636e-05	2.22994e-07	2.46559e-05	9.37229e-07	0.000359031	4.31378e-07	4.10446e-05	2.24844e-05	1.61962e-05	4.77241e-06	5.92825e-07	0.000472222	2.03114e-05	6.4632e-07	3.00903e-05	2.13688e-06	4.42396e-06	0.000132411	0.000135219	9.35993e-05	1.75082e-06	3.08633e-06	3.30645e-06	1.24146e-05	1.50973e-06	6.45763e-05	1.74797e-05	4.58225e-07	8.09623e-07	3.41142e-07
UP000011835	CP004346	1254439	Bifidobacterium thermophilum RBL67	Bacteria; Terrabacteria group; Actinobacteria; Actinobacteria; Bifidobacteriales; Bifidobacteriaceae; Bifidobacterium; Bifidobacterium thermophilum	Bacteria	Actinobacteria	Actinobacteria	Bifidobacteriales	Bifidobacteriaceae	Bifidobacterium	Bifidobacterium thermophilum	Bifidobacterium thermophilum RBL67	1.30653e-07	0.000288006	4.55111e-05	5.08582e-05	9.91691e-05	9.1637e-05	4.16272e-05	0.000143388	2.81629e-05	2.43209e-05	3.40936e-05	0.000102813	6.05321e-07	3.06868e-06	1.26147e-06	5.56023e-05	8.85304e-05	3.18432e-06	0.000112533	0.0001438	2.36625e-05	4.91621e-06	2.84694e-05	1.61944e-05	2.60234e-05	0.000229033	0.000288006	1.87884e-05	4.28702e-06	9.87131e-05	1.08864e-05	4.91193e-06	1.22742e-05	1.65524e-05	1.36704e-05	5.19058e-05	7.34592e-06
UP000019336	CP006713	1385940	Bifidobacterium breve JCM 7019	Bacteria; Terrabacteria group; Actinobacteria; Actinobacteria; Bifidobacteriales; Bifidobacteriaceae; Bifidobacterium; Bifidobacterium breve	Bacteria	Actinobacteria	Actinobacteria	Bifidobacteriales	Bifidobacteriaceae	Bifidobacterium	Bifidobacterium breve	Bifidobacterium breve JCM 7019	1.08878e-08	0.000301549	4.1903e-05	6.36434e-05	1.26189e-05	2.61341e-05	1.68517e-05	1.26996e-05	1.63966e-06	7.21365e-06	8.74235e-06	6.19823e-05	6.6794e-07	1.1517e-05	2.54071e-06	2.827e-05	4.01933e-05	1.52441e-06	5.30153e-05	1.29158e-05	8.83305e-06	5.41357e-06	1.53811e-05	5.89097e-06	2.70962e-05	7.6091e-05	4.06429e-05	1.58704e-05	2.07099e-06	1.933e-05	2.64433e-06	9.5687e-07	7.46634e-06	6.80023e-06	2.64243e-06	6.56694e-06	6.82284e-07
UP000028581	CP007443	1680	Bifidobacterium adolescentis	Bacteria; Terrabacteria group; Actinobacteria; Actinobacteria; Bifidobacteriales; Bifidobacteriaceae; Bifidobacterium	Bacteria	Actinobacteria	Actinobacteria	Bifidobacteriales	Bifidobacteriaceae	Bifidobacterium	Bifidobacterium adolescentis	x	1.77283e-07	0.0233423	0.00172238	0.00413489	0.000349435	7.48509e-05	0.000384441	0.000171159	8.09338e-06	0.000326803	3.8872e-06	0.000654403	1.98017e-05	2.91714e-06	5.3124e-06	0.000607815	1.44048e-05	3.05559e-05	0.000352378	2.23788e-06	1.29264e-06	6.88652e-07	5.89199e-05	2.34951e-05	0.000737867	0.00038462	0.00129502	0.000107534	1.77283e-07	2.14778e-06	3.10794e-06	2.13701e-05	1.65919e-06	5.6921e-05	7.3316e-07	7.87133e-07	4.91244e-06
UP000028988	AP012327	1150460	Bifidobacterium kashiwanohense JCM 15439 = DSM 21854	Bacteria; Terrabacteria group; Actinobacteria; Actinobacteria; Bifidobacteriales; Bifidobacteriaceae; Bifidobacterium; Bifidobacterium kashiwanohense	Bacteria	Actinobacteria	Actinobacteria	Bifidobacteriales	Bifidobacteriaceae	Bifidobacterium	Bifidobacterium kashiwanohense	Bifidobacterium kashiwanohense JCM 15439 = DSM 21854	6.39657e-07	0.0131153	0.000749573	0.00196362	3.30052e-05	1.51444e-05	2.21704e-05	1.59637e-05	1.82331e-06	1.88716e-05	2.69031e-05	4.54054e-05	6.57504e-05	2.6027e-05	5.3355e-05	4.44466e-05	2.23734e-05	6.25007e-06	6.40602e-05	2.29543e-05	2.05027e-05	5.67182e-06	4.25817e-05	4.12597e-06	0.000189858	0.000113209	5.98564e-05	4.03442e-05	7.09131e-07	2.13082e-05	3.35864e-05	1.59478e-06	7.80571e-06	3.45575e-05	1.74125e-06	9.73796e-06	3.91176e-06
UP000030089	CP006741	1300227	Bifidobacterium longum subsp longum GT15	Bacteria; Terrabacteria group; Actinobacteria; Actinobacteria; Bifidobacteriales; Bifidobacteriaceae; Bifidobacterium; Bifidobacterium longum; Bifidobacterium longum subsp. longum	Bacteria	Actinobacteria	Actinobacteria	Bifidobacteriales	Bifidobacteriaceae	Bifidobacterium	Bifidobacterium longum	Bifidobacterium longum subsp longum GT15	1.69305e-06	0.0241292	0.00175972	0.00364198	0.00059989	6.32915e-05	6.19794e-05	0.000186588	3.72532e-06	0.000220251	2.76713e-05	0.00106803	9.14939e-06	0.000340707	0.000102108	0.000129862	5.63057e-05	1.07047e-05	0.00154158	0.000120782	2.27289e-05	0.000218877	3.67276e-05	2.46183e-05	0.000858256	0.000512421	0.000461096	3.6579e-05	2.42958e-05	7.22332e-05	8.63184e-05	1.39278e-05	0.000199894	7.94081e-05	1.00962e-05	2.39963e-05	1.20309e-05
UP000030625	CP007456	1447716	Bifidobacterium kashiwanohense PV20-2	Bacteria; Terrabacteria group; Actinobacteria; Actinobacteria; Bifidobacteriales; Bifidobacteriaceae; Bifidobacterium; Bifidobacterium kashiwanohense	Bacteria	Actinobacteria	Actinobacteria	Bifidobacteriales	Bifidobacteriaceae	Bifidobacterium	Bifidobacterium kashiwanohense	Bifidobacterium kashiwanohense PV20-2	8.76466e-07	0.00523175	0.000530982	0.00113174	4.32515e-05	7.32426e-05	4.00261e-05	8.45095e-05	1.12546e-05	2.90779e-05	4.46797e-05	6.98405e-05	8.05564e-05	2.30492e-05	4.87177e-05	4.90183e-05	6.34862e-05	7.02921e-06	0.000100555	4.90415e-05	3.61939e-05	4.80144e-06	4.28488e-05	1.73635e-05	0.000135019	0.000199423	0.000142685	3.65225e-05	1.51496e-06	6.77681e-05	3.60933e-05	2.76429e-06	1.52909e-05	1.82833e-05	1.00351e-05	2.98211e-05	5.11713e-06
UP000031405	CP010437	1680	Bifidobacterium adolescentis	Bacteria; Terrabacteria group; Actinobacteria; Actinobacteria; Bifidobacteriales; Bifidobacteriaceae; Bifidobacterium	Bacteria	Actinobacteria	Actinobacteria	Bifidobacteriales	Bifidobacteriaceae	Bifidobacterium	Bifidobacterium adolescentis	x	1.66583e-06	0.0173436	0.00126712	0.00303651	0.000233409	9.67969e-05	0.000270468	0.000121984	6.96529e-06	0.000213551	1.39816e-05	0.000495654	6.45676e-06	3.20507e-06	4.68166e-06	0.000459236	1.32664e-05	2.23071e-05	0.000281037	1.58143e-05	9.73071e-06	1.75989e-06	6.9315e-05	2.22459e-05	0.000515031	0.000321874	0.000836699	9.686e-05	2.01458e-06	3.08319e-05	1.57114e-05	1.52036e-05	2.07398e-06	4.46188e-05	2.07729e-06	7.33158e-06	4.27564e-06
UP000031657	AP014658	216816	Bifidobacterium longum	Bacteria; Terrabacteria group; Actinobacteria; Actinobacteria; Bifidobacteriales; Bifidobacteriaceae; Bifidobacterium	Bacteria	Actinobacteria	Actinobacteria	Bifidobacteriales	Bifidobacteriaceae	Bifidobacterium	Bifidobacterium longum	x	3.93519e-08	0.00387426	0.000250519	0.000524566	4.61081e-05	3.21651e-06	4.20613e-06	1.96915e-05	3.93519e-08	2.02339e-05	7.52856e-07	0.000218014	5.98363e-07	2.33144e-05	1.27835e-05	1.77591e-05	7.66212e-06	1.21952e-06	0.000298616	1.13173e-05	7.54041e-07	1.87371e-05	2.27043e-06	3.12886e-06	9.2386e-05	8.98622e-05	6.41479e-05	2.25913e-06	1.45855e-06	5.65205e-06	8.00166e-06	2.44533e-06	3.07326e-05	1.07722e-05	3.05483e-07	0	2.95656e-07
UP000066721	CP010412	1681	Bifidobacterium bifidum	Bacteria; Terrabacteria group; Actinobacteria; Actinobacteria; Bifidobacteriales; Bifidobacteriaceae; Bifidobacterium	Bacteria	Actinobacteria	Actinobacteria	Bifidobacteriales	Bifidobacteriaceae	Bifidobacterium	Bifidobacterium bifidum	x	4.54565e-07	0.0198031	0.00127169	0.00342447	5.02869e-05	4.98894e-05	4.68102e-05	3.39072e-05	3.06945e-06	3.75199e-05	1.6993e-05	0.000126818	7.96658e-06	6.52152e-05	6.9381e-06	7.6585e-05	4.38273e-05	6.19925e-06	0.000178647	2.5661e-05	2.70736e-05	4.84926e-06	3.41678e-05	6.75743e-05	0.00101758	0.000471685	0.000151464	3.10065e-05	3.27167e-06	5.49097e-05	1.22257e-05	3.29589e-06	6.78004e-05	1.51923e-05	8.17168e-06	1.66872e-05	7.30043e-06
UP000232402	CP011964	216816	Bifidobacterium longum	Bacteria; Terrabacteria group; Actinobacteria; Actinobacteria; Bifidobacteriales; Bifidobacteriaceae; Bifidobacterium; Bifidobacterium longum	Bacteria	Actinobacteria	Actinobacteria	Bifidobacteriales	Bifidobacteriaceae	Bifidobacterium	Bifidobacterium longum	x	1.36097e-08	0.00705244	0.000381979	0.000914105	7.12988e-05	4.22167e-06	3.44632e-06	3.65114e-05	1.9676e-07	2.72913e-05	1.39816e-06	0.000420288	1.04366e-07	4.9008e-05	2.53982e-05	1.45941e-05	5.07889e-06	3.38757e-07	0.000592409	2.44675e-05	1.65171e-06	4.02766e-05	2.80465e-06	5.45545e-06	0.00015344	0.000158992	0.00010984	1.90143e-06	3.56983e-06	8.42156e-06	1.39256e-05	1.4672e-06	6.11448e-05	2.07716e-05	6.87337e-07	9.2207e-07	5.6857e-07
UP000232467	CP006715	1685	Bifidobacterium breve	Bacteria; Terrabacteria group; Actinobacteria; Actinobacteria; Bifidobacteriales; Bifidobacteriaceae; Bifidobacterium; Bifidobacterium breve	Bacteria	Actinobacteria	Actinobacteria	Bifidobacteriales	Bifidobacteriaceae	Bifidobacterium	Bifidobacterium breve	x	1.63317e-07	0.000400278	5.30937e-05	6.9789e-05	2.52497e-05	0.000134691	2.51283e-05	1.35736e-05	2.13812e-06	6.25332e-06	2.8332e-05	0.000128222	5.98363e-07	1.8253e-05	3.18922e-06	0.000123239	3.20934e-05	2.04948e-06	9.58569e-05	4.18803e-05	3.45063e-05	9.22029e-06	0.000120088	7.56428e-06	8.87978e-05	5.36863e-05	0.000146864	9.23794e-05	2.26438e-06	0.000400278	4.7907e-06	7.01705e-07	6.97612e-06	1.34459e-05	3.64289e-05	1.27965e-05	6.45895e-06
UP000232637	CP002286	216816	Bifidobacterium longum	Bacteria; Terrabacteria group; Actinobacteria; Actinobacteria; Bifidobacteriales; Bifidobacteriaceae; Bifidobacterium; Bifidobacterium longum; Bifidobacterium longum subsp. longum	Bacteria	Actinobacteria	Actinobacteria	Bifidobacteriales	Bifidobacteriaceae	Bifidobacterium	Bifidobacterium longum	x	1.06156e-07	0.00592913	0.000401019	0.00078541	0.00013784	0.00019289	6.14638e-05	0.00025269	1.599e-05	6.63298e-05	8.88217e-05	0.000679133	3.99999e-05	6.66851e-05	3.28249e-05	0.000121969	0.000183979	4.59016e-06	0.000908945	0.000140539	5.75225e-05	4.76414e-05	6.21253e-05	2.61197e-05	0.000198107	0.000443991	0.000583502	4.94372e-05	9.96007e-06	9.18459e-05	5.26633e-05	5.89007e-06	9.42719e-05	4.6597e-05	1.54269e-05	6.1059e-05	4.84421e-06
UP000008955	FP929054	657314	Blautia obeum A2-162	Bacteria; Terrabacteria group; Firmicutes; Clostridia; Clostridiales; Lachnospiraceae; Blautia; Blautia obeum	Bacteria	Firmicutes	Clostridia	Clostridiales	Lachnospiraceae	Blautia	Blautia obeum	Blautia obeum A2-162	1.62745e-05	0.0264352	0.00511045	0.00479394	0.00298809	0.00542367	0.00551071	0.00452345	0.000898942	0.00158888	0.00277013	0.0062509	4.27064e-05	0.000222711	6.23985e-05	0.0043976	0.004053	0.000543383	0.00736092	0.00489693	0.00372715	0.000674803	0.00538698	0.00140747	0.00216555	0.0132834	0.00514406	0.00496996	0.000442474	0.0150559	0.000909185	0.000281788	0.00077516	0.00363704	0.000996105	0.00125231	0.000432841
UP000008956	FP929055	657313	Ruminococcus torques L2-14	Bacteria; Terrabacteria group; Firmicutes; Clostridia; Clostridiales; Lachnospiraceae; Blautia; [Ruminococcus] torques	Bacteria	Firmicutes	Clostridia	Clostridiales	Lachnospiraceae	Blautia	[Ruminococcus] torques	Ruminococcus torques L2-14	2.36265e-05	0.101908	0.00967678	0.0137529	0.00408457	0.0115214	0.00637148	0.00680476	0.000984152	0.00310508	0.01024	0.00874163	7.11009e-05	0.00063308	0.000116215	0.00494407	0.00462026	0.000744994	0.0248271	0.0100833	0.00775003	0.00119965	0.018288	0.00165009	0.00284958	0.0215655	0.0160856	0.0170606	0.000951299	0.0313872	0.00306033	0.000789673	0.00110834	0.00518933	0.00172766	0.00159757	0.000620355
UP000002407	CP000776	360107	Campylobacter hominis (strain ATCC BAA-381 / LMG 19568 / NCTC 13146 / CH001A)	Bacteria; Proteobacteria; delta/epsilon subdivisions; Epsilonproteobacteria; Campylobacterales; Campylobacteraceae; Campylobacter; Campylobacter hominis	Bacteria	Proteobacteria	Epsilonproteobacteria	Campylobacterales	Campylobacteraceae	Campylobacter	Campylobacter hominis	Campylobacter hominis ATCC BAA-381	1.06094e-06	0.00104369	3.18714e-05	0.000110424	0.00104369	2.36548e-05	1.4328e-05	1.07376e-05	2.33488e-06	8.68764e-06	1.27371e-05	0.000306537	3.95894e-06	5.68274e-06	4.31744e-06	1.51021e-05	2.36431e-05	1.10943e-05	1.59295e-05	5.03416e-05	5.17056e-06	2.89808e-06	2.56203e-05	1.0441e-05	4.89396e-05	2.01855e-05	2.54404e-05	3.16654e-05	1.1201e-05	2.17887e-05	2.02961e-05	1.76489e-06	8.16395e-06	9.21122e-06	9.83656e-06	1.9386e-05	1.07801e-05
UP000066984	CP007180	195	Campylobacter coli	Bacteria; Proteobacteria; delta/epsilon subdivisions; Epsilonproteobacteria; Campylobacterales; Campylobacteraceae; Campylobacter; Campylobacter coli	Bacteria	Proteobacteria	Epsilonproteobacteria	Campylobacterales	Campylobacteraceae	Campylobacter	Campylobacter coli	Campylobacter coli	1.46985e-07	0.000814867	0.000131143	0.000161228	0.000329438	8.32607e-05	0.000327481	0.000481729	2.71791e-05	3.01276e-05	0.000109809	0.000116514	5.26699e-06	1.54571e-06	2.29197e-06	4.46615e-05	0.00011213	6.33475e-06	0.000172704	0.00012871	0.000132173	1.62598e-05	8.17578e-05	1.56672e-05	1.31689e-05	0.000358081	0.000256311	8.66186e-05	9.71832e-06	0.00016179	1.8888e-05	1.8542e-05	2.08341e-05	0.000144675	8.56881e-06	4.54513e-05	2.18558e-05
UP000025226	CP007557	1333848	Citrobacter freundii CFNIH1	Bacteria; Proteobacteria; Gammaproteobacteria; Enterobacterales; Enterobacteriaceae; Citrobacter; Citrobacter freundii complex; Citrobacter freundii	Bacteria	Proteobacteria	Gammaproteobacteria	Enterobacterales	Enterobacteriaceae	Citrobacter	Citrobacter freundii	Citrobacter freundii CFNIH1	1.91292e-07	0.00872172	0.000249938	0.00132266	4.05955e-05	2.07733e-05	1.21571e-05	2.49711e-06	2.47917e-06	5.11432e-06	2.67341e-06	0.000185245	7.94571e-06	5.08416e-06	5.02812e-06	3.84879e-06	4.55787e-05	7.04614e-06	4.91574e-06	2.08869e-06	4.16518e-06	1.91292e-07	1.33555e-05	3.83945e-06	2.46918e-05	5.28959e-06	7.57321e-07	1.16533e-05	2.45778e-06	6.3303e-06	5.35734e-06	1.97753e-06	0.000697593	8.3921e-06	3.34504e-06	1.57651e-05	6.95929e-06
UP000001978	CP003939	272563	Peptoclostridium difficile (strain 630) (Clostridium difficile)	Bacteria; Terrabacteria group; Firmicutes; Clostridia; Clostridiales; Peptostreptococcaceae; Clostridioides; Clostridioides difficile	Bacteria	Firmicutes	Clostridia	Clostridiales	Peptostreptococcaceae	Clostridioides	Clostridioides difficile	Peptoclostridium difficile (strain 630) (Clostridium difficile)	0.0210044	0.0210044	0.0210044	#DIV/0!	0	0	0	0	0	0	0	0	0	0	0	0	0	0	0	0	0	0	0	0	0	0	0	0	0	0	0	0	0	0	0	0	0
UP000008798	FP929038	717962	Coprococcus catus GD/7	Bacteria; Terrabacteria group; Firmicutes; Clostridia; Clostridiales; Lachnospiraceae; Coprococcus; Coprococcus catus	Bacteria	Firmicutes	Clostridia	Clostridiales	Lachnospiraceae	Coprococcus	Coprococcus catus	Coprococcus catus GD/7	9.91604e-06	0.0162541	0.00371829	0.00349374	0.00205638	0.0041942	0.00250895	0.00529012	0.000606439	0.00142408	0.00215188	0.00427376	1.53348e-05	0.000167338	3.16612e-05	0.00254655	0.0028479	0.000327612	0.00832266	0.00396546	0.00566726	0.000591725	0.00498224	0.000874511	0.0011171	0.0104461	0.00435897	0.00476421	0.000376879	0.0131269	0.000897474	0.0001585	0.000751856	0.00303488	0.000422163	0.000746225	0.000318172
UP000008799	FP929039	751585	Coprococcus sp ART55/1	Bacteria; Terrabacteria group; Firmicutes; Clostridia; Clostridiales; Lachnospiraceae; Coprococcus	Bacteria	Firmicutes	Clostridia	Clostridiales	Lachnospiraceae	Coprococcus	Coprococcus sp. ART55/1	x	6.92988e-06	0.106982	0.00679328	0.0173196	0.000715656	0.00539704	0.0120512	0.00846013	0.000316429	0.000825795	0.000809828	0.00985726	6.92988e-06	5.19024e-05	1.73586e-05	0.0017106	0.00184675	0.000122308	0.00479689	0.0023311	0.00118266	0.000253721	0.00868294	0.000577086	0.000448021	0.0109237	0.00155397	0.0129117	0.000150046	0.0082158	0.000925652	8.57356e-05	0.000198706	0.011816	0.00132977	0.00058882	0.000150148
UP000003506	CP003084	679194	Propionibacterium acnes J139	Bacteria; Terrabacteria group; Actinobacteria; Actinobacteria; Propionibacteriales; Propionibacteriaceae; Cutibacterium; Cutibacterium acnes; Cutibacterium acnes subsp. defendens	Bacteria	Actinobacteria	Actinobacteria	Propionibacteriales	Propionibacteriaceae	Cutibacterium	Cutibacterium acnes	Propionibacterium acnes J139	1.36097e-08	0.000462305	4.10597e-05	8.78097e-05	1.13441e-05	8.94592e-06	2.57795e-06	1.32169e-05	1.33797e-06	1.02733e-06	1.72081e-06	4.46127e-06	4.52251e-07	2.87168e-06	9.5943e-07	1.69972e-06	1.05956e-05	1.27034e-06	7.56028e-06	5.54142e-06	5.71635e-05	5.64312e-07	2.47076e-06	1.0888e-06	8.11961e-06	0.000183676	1.06025e-05	4.38647e-06	4.51265e-07	2.67059e-05	7.16372e-05	2.33902e-07	2.07398e-06	2.91483e-05	2.7799e-06	1.21443e-06	3.86627e-06
UP000001377	CP001726	479437	Eggerthella lenta (strain ATCC 25559 / DSM 2243 / JCM 9979 / NCTC 11813 / VPI 0255) (Eubacterium lentum)	Bacteria; Terrabacteria group; Actinobacteria; Coriobacteriia; Eggerthellales; Eggerthellaceae; Eggerthella; Eggerthella lenta	Bacteria	Actinobacteria	Coriobacteriia	Eggerthellales	Eggerthellaceae	Eggerthella	Eggerthella lenta	Eggerthella lenta DSM 2243	5.90662e-07	0.00252989	0.000407695	0.000510629	0.000676784	9.44515e-05	4.40694e-05	8.56153e-05	1.64229e-05	4.77709e-05	7.91267e-05	0.000368746	8.49537e-06	4.1484e-05	5.82321e-05	5.64619e-05	0.000380961	1.53965e-05	0.000149495	0.000144418	0.000252245	2.38159e-05	0.000156126	1.84064e-05	5.95191e-05	0.000936469	0.000282733	0.000166667	1.02099e-05	0.00252989	9.31696e-05	1.5076e-05	3.00916e-05	0.0001688	1.978e-05	3.15528e-05	4.08915e-05
UP000008929	AP012211	502558	Eggerthella sp. YY7918	Bacteria; Terrabacteria group; Actinobacteria; Coriobacteriia; Eggerthellales; Eggerthellaceae; Eggerthella	Bacteria	Actinobacteria	Coriobacteriia	Eggerthellales	Eggerthellaceae	Eggerthella	Eggerthella sp. YY7918	x	3.59297e-07	0.000403237	9.31231e-05	9.1777e-05	5.30491e-05	4.4093e-05	2.06508e-05	4.77841e-05	0.000127002	1.65713e-05	0.000135852	9.72875e-05	7.44475e-07	1.54571e-06	2.83121e-05	0.000115522	0.000113575	0.000148731	0.000213492	5.94423e-05	2.45602e-05	5.79424e-05	3.19641e-05	0.000221565	1.36128e-05	0.000367626	0.000160047	5.52544e-05	4.60935e-06	4.76751e-05	0.000242282	8.90527e-05	2.56797e-05	1.14213e-05	1.38689e-05	0.000403237	7.52786e-06
UP000002895	CP003504	768486	Enterococcus hirae (strain ATCC 9790 / DSM 20160 / JCM 8729 / LMG 6399 / NBRC 3181 / NCIMB 6459 / NCDO 1258)	Bacteria; Terrabacteria group; Firmicutes; Bacilli; Lactobacillales; Enterococcaceae; Enterococcus; Enterococcus hirae	Bacteria	Firmicutes	Bacilli	Lactobacillales	Enterococcaceae	Enterococcus	Enterococcus hirae	Enterococcus hirae ATCC 9790	2.99414e-08	0.000683396	4.17109e-05	0.000101841	7.51943e-06	0.000139885	2.79233e-05	3.09642e-05	5.91591e-06	2.40306e-05	6.22105e-05	8.05973e-05	1.65594e-06	5.07658e-07	1.5724e-06	2.86217e-05	6.42305e-05	2.98106e-06	5.03086e-05	1.68587e-05	9.94615e-06	3.06068e-06	9.28206e-06	5.06578e-06	1.12084e-05	4.12831e-05	4.57758e-05	1.12015e-05	9.9923e-07	2.258e-05	6.88555e-06	6.1665e-07	1.48384e-05	1.13595e-05	4.36841e-06	5.93723e-06	3.00205e-06
UP000028585	CP006030	1344042	Enterococcus faecium T110	Bacteria; Terrabacteria group; Firmicutes; Bacilli; Lactobacillales; Enterococcaceae; Enterococcus; Enterococcus faecium	Bacteria	Firmicutes	Bacilli	Lactobacillales	Enterococcaceae	Enterococcus	Enterococcus faecium	Enterococcus faecium T110	1.55151e-07	0.000914545	5.84944e-05	0.000135508	6.87018e-06	0.000174529	3.63898e-05	4.08278e-05	4.81405e-06	1.7554e-05	6.20569e-05	0.000137212	1.43329e-06	1.56086e-06	3.12703e-06	4.40364e-05	0.000103329	5.72499e-06	0.000158828	3.27796e-05	1.81688e-05	2.91721e-06	2.60432e-05	1.24123e-05	1.56843e-05	0.000102205	9.89566e-05	2.22336e-05	2.28856e-06	4.63468e-05	9.40968e-06	7.44232e-07	1.84019e-05	1.96743e-05	7.42324e-06	1.17845e-05	2.59268e-06
UP000183509	CP006620	1352	Enterococcus faecium (Streptococcus faecium)	Bacteria; Terrabacteria group; Firmicutes; Bacilli; Lactobacillales; Enterococcaceae; Enterococcus; Enterococcus faecium	Bacteria	Firmicutes	Bacilli	Lactobacillales	Enterococcaceae	Enterococcus	Enterococcus faecium	Enterococcus faecium	5.90662e-07	0.00261019	0.000226681	0.000355449	0.000193298	0.000209073	8.61579e-05	0.000176831	4.06243e-05	4.74582e-05	0.000251469	0.000706806	1.73317e-05	6.20177e-05	2.92271e-06	7.08606e-05	0.000483852	1.89704e-05	0.000227742	0.000125598	0.000353142	2.02579e-05	0.000192519	6.3242e-05	4.41122e-05	0.000567445	0.000484629	0.000196487	1.30061e-05	0.000216954	4.10557e-05	1.49272e-05	5.49417e-05	9.8016e-05	2.32931e-05	6.54895e-05	1.44872e-05
UP000190755	CP003351	1352	Enterococcus faecium (Streptococcus faecium)	Bacteria; Terrabacteria group; Firmicutes; Bacilli; Lactobacillales; Enterococcaceae; Enterococcus; Enterococcus faecium	Bacteria	Firmicutes	Bacilli	Lactobacillales	Enterococcaceae	Enterococcus	Enterococcus faecium	Enterococcus faecium	4.65452e-07	0.00237433	0.000159391	0.000308295	0.000238166	0.000206527	7.68773e-05	8.41349e-05	8.49083e-05	2.95692e-05	0.000268017	0.000271119	4.35553e-06	3.08384e-06	2.1676e-06	4.21413e-05	0.00064931	1.62773e-05	0.000123951	0.000182313	0.000339534	8.3193e-05	0.000202981	1.84752e-05	3.10543e-05	8.51502e-05	0.000169472	0.000202022	1.10641e-05	0.000130732	0.000174251	2.08385e-06	0.000116859	9.78924e-05	4.09959e-05	8.70344e-06	5.19218e-05
UP000000318	CP001396	83333	Escherichia coli (strain K12)	Bacteria; Proteobacteria; Gammaproteobacteria; Enterobacterales; Enterobacteriaceae; Escherichia; Escherichia coli; Escherichia coli K-12	Bacteria	Proteobacteria	Gammaproteobacteria	Enterobacterales	Enterobacteriaceae	Escherichia	Escherichia coli	Escherichia coli K-12	1.49852e-06	0.324601	0.00429748	0.0332003	0.0141869	0.000362494	4.1193e-05	1.2771e-05	0.000153722	0.000118768	4.28053e-05	0.00334181	0.000732633	0.000190114	9.86614e-05	0.000218052	0.0025461	2.86927e-05	5.71533e-05	8.81938e-05	7.46141e-05	2.10995e-05	0.000361132	1.30656e-05	0.00103228	2.46847e-05	5.80613e-06	5.05291e-05	1.0919e-05	0.000355175	4.32365e-05	7.17653e-05	0.000176251	4.71534e-05	2.28196e-05	7.42379e-05	4.04822e-05
UP000000625	CP009789	83333	Escherichia coli (strain K12)	Bacteria; Proteobacteria; Gammaproteobacteria; Enterobacterales; Enterobacteriaceae; Escherichia; Escherichia coli	Bacteria	Proteobacteria	Gammaproteobacteria	Enterobacterales	Enterobacteriaceae	Escherichia	Escherichia coli	Escherichia coli K-12	3.3795e-06	0.167897	0.00237369	0.017216	0.00863755	0.000254573	3.60913e-05	2.36869e-05	0.000101489	7.04615e-05	2.28008e-05	0.00267353	0.000378131	0.00010038	5.4883e-05	0.000196562	0.00182065	2.00036e-05	3.00233e-05	6.87136e-05	3.36446e-05	1.3094e-05	0.000274233	1.12891e-05	0.000643632	3.30447e-05	9.14395e-06	3.49788e-05	9.37987e-06	0.000233062	8.6078e-05	4.18046e-05	7.86605e-05	2.98283e-05	2.75088e-05	5.22881e-05	2.68365e-05
UP000001410	CP007799	199310	Escherichia coli O6:H1 (strain CFT073 / ATCC 700928 / UPEC)	Bacteria; Proteobacteria; Gammaproteobacteria; Enterobacterales; Enterobacteriaceae; Escherichia; Escherichia coli	Bacteria	Proteobacteria	Gammaproteobacteria	Enterobacterales	Enterobacteriaceae	Escherichia	Escherichia coli	Escherichia coli CFT073	2.52422e-05	0.0856633	0.00258649	0.00961433	0.00700205	0.000327782	0.000210795	7.05613e-05	0.000108533	0.000112269	0.000126557	0.0176259	0.00070085	0.000938895	0.00032061	0.00011478	0.00664376	0.000156743	0.000183998	7.31467e-05	0.000241616	3.13528e-05	0.00021854	6.25543e-05	0.00192921	0.00014294	6.56345e-05	0.000376464	6.38218e-05	0.000405902	0.000234195	0.000341135	0.00022218	0.000115326	0.000117596	0.000195389	0.000209484
UP000001952	CP000243	364106	Escherichia coli (strain UTI89 / UPEC)	Bacteria; Proteobacteria; Gammaproteobacteria; Enterobacterales; Enterobacteriaceae; Escherichia; Escherichia coli	Bacteria	Proteobacteria	Gammaproteobacteria	Enterobacterales	Enterobacteriaceae	Escherichia	Escherichia coli	Escherichia coli UTI89	5.05192e-06	0.00850643	0.000585436	0.0014493	0.00145523	6.13817e-05	5.22375e-05	1.82824e-05	2.2588e-05	2.58619e-05	2.37687e-05	0.00647095	0.000148004	0.000213785	8.25643e-05	2.14711e-05	0.00240823	3.94991e-05	3.62147e-05	1.39601e-05	4.98026e-05	6.29352e-06	4.66552e-05	1.68936e-05	0.000348662	3.62367e-05	1.36318e-05	9.8272e-05	1.69708e-05	7.55962e-05	8.61123e-05	7.23394e-05	5.40932e-05	2.47436e-05	2.80128e-05	5.72808e-05	6.11326e-05
UP000002032	CP010816	469008	Escherichia coli (strain B / BL21-DE3)	Bacteria; Proteobacteria; Gammaproteobacteria; Enterobacterales; Enterobacteriaceae; Escherichia	Bacteria	Proteobacteria	Gammaproteobacteria	Enterobacterales	Enterobacteriaceae	Escherichia	Escherichia coli	Escherichia coli BL21(DE3)	2.75753e-06	0.0288026	0.000621916	0.00309339	0.00305747	0.000139516	7.15043e-05	3.83129e-05	3.78434e-05	4.74582e-05	1.71313e-05	0.000467324	0.000144874	3.38692e-05	2.43411e-05	3.55964e-05	0.0004078	4.73413e-05	1.71429e-05	2.08869e-05	1.71634e-05	5.7579e-06	7.65269e-05	2.04809e-05	0.000238021	6.08302e-05	2.22147e-05	8.94237e-05	1.93883e-05	8.17287e-05	7.62219e-05	2.15615e-05	4.96624e-05	2.09571e-05	3.31297e-05	5.70784e-05	7.36184e-05
UP000006167	CP004009	1133852	Escherichia coli O104:H4 (strain 2011C-3493)	Bacteria; Proteobacteria; Gammaproteobacteria; Enterobacterales; Enterobacteriaceae; Escherichia; Escherichia coli	Bacteria	Proteobacteria	Gammaproteobacteria	Enterobacterales	Enterobacteriaceae	Escherichia	Escherichia coli O104:H4	Escherichia coli O104:H4 str. 2011C-3493	1.29856e-06	0.00597236	0.000370556	0.000945608	0.00485872	0.000250888	3.51958e-05	2.2474e-05	8.2744e-05	3.09762e-05	2.28315e-05	0.00321327	0.000130895	7.33453e-05	5.21912e-05	0.000101944	0.00141719	2.00883e-05	3.58413e-05	3.10106e-05	2.91203e-05	5.41357e-06	0.000125519	1.35355e-05	0.000385228	4.79103e-05	1.11915e-05	4.08149e-05	6.26936e-06	0.000164192	2.19101e-05	2.4666e-05	3.85006e-05	2.16216e-05	2.5737e-05	6.24534e-05	2.22879e-05
UP000006877	CP010371	316401	Escherichia coli O78:H11 (strain H10407 / ETEC)	Bacteria; Proteobacteria; Gammaproteobacteria; Enterobacterales; Enterobacteriaceae; Escherichia	Bacteria	Proteobacteria	Gammaproteobacteria	Enterobacterales	Enterobacteriaceae	Escherichia	Escherichia coli	Escherichia coli ETEC H10407	2.90574e-06	0.0558626	0.00141461	0.00693993	0.0111278	0.000361087	0.000127866	5.56856e-05	0.00012708	0.000115485	3.56762e-05	0.00193368	0.000331194	0.000121156	4.67811e-05	0.000193182	0.00163453	5.43027e-05	3.1859e-05	9.04956e-05	4.36625e-05	1.89188e-05	0.00036485	2.30138e-05	0.000767941	6.53598e-05	2.44867e-05	0.000100004	1.75913e-05	0.0002893	3.32601e-05	4.53131e-05	0.000146385	4.38924e-05	4.39743e-05	0.000101878	9.62247e-05
UP000007011	CP000970	439855	Escherichia coli (strain SMS-3-5 / SECEC)	Bacteria; Proteobacteria; Gammaproteobacteria; Enterobacterales; Enterobacteriaceae; Escherichia; Escherichia coli	Bacteria	Proteobacteria	Gammaproteobacteria	Enterobacterales	Enterobacteriaceae	Escherichia	Escherichia coli	Escherichia coli SMS-3-5	3.32782e-06	0.0554529	0.00108749	0.00575643	0.00505037	0.000107049	1.7123e-05	1.74441e-05	5.76374e-05	2.72913e-05	2.27701e-05	0.00336935	0.000573065	0.000179643	8.39501e-05	4.72013e-05	0.00190051	8.29955e-06	3.36946e-05	1.70931e-05	4.61401e-05	2.12717e-05	6.65994e-05	3.59877e-06	0.00151306	3.07647e-05	1.44171e-05	3.99112e-05	5.09285e-06	0.00023668	6.98858e-06	7.12549e-05	8.75975e-05	5.71837e-06	4.75026e-06	1.87338e-05	1.57835e-05
UP000007097	CP007394	585056	Escherichia coli O17:K52:H18 (strain UMN026 / ExPEC)	Bacteria; Proteobacteria; Gammaproteobacteria; Enterobacterales; Enterobacteriaceae; Escherichia	Bacteria	Proteobacteria	Gammaproteobacteria	Enterobacterales	Enterobacteriaceae	Escherichia	Escherichia coli	Escherichia coli UMN026	4.35758e-06	0.200541	0.00311048	0.020636	0.013737	0.000503585	9.41903e-05	6.4051e-05	0.000159821	0.000114927	5.22851e-05	0.004962	0.000749262	0.000222612	0.000128084	0.000189958	0.00295911	4.25479e-05	6.73892e-05	7.85602e-05	7.57272e-05	2.81869e-05	0.000296848	2.76555e-05	0.00120154	8.21406e-05	2.70953e-05	9.89497e-05	1.51174e-05	0.000438882	3.75529e-05	8.48425e-05	0.000176326	3.55157e-05	4.43562e-05	0.000121151	6.27928e-05
UP000008464	CP002729	696406	Escherichia coli UMNK88	Bacteria; Proteobacteria; Gammaproteobacteria; Enterobacterales; Enterobacteriaceae; Escherichia; Escherichia coli	Bacteria	Proteobacteria	Gammaproteobacteria	Enterobacterales	Enterobacteriaceae	Escherichia	Escherichia coli	Escherichia coli UMNK88	1.68975e-06	0.0384259	0.000747629	0.00411063	0.00370936	0.000103933	6.01613e-05	3.71713e-05	4.574e-05	4.35499e-05	1.67933e-05	0.000513907	0.000167291	3.61119e-05	2.46964e-05	4.24343e-05	0.000480744	4.65283e-05	1.3036e-05	2.2869e-05	1.5404e-05	6.12135e-06	8.15798e-05	1.94838e-05	0.000256017	5.52366e-05	2.44026e-05	8.30417e-05	1.7269e-05	8.47243e-05	7.29594e-05	2.12213e-05	5.67328e-05	2.29817e-05	3.08385e-05	4.84199e-05	6.85013e-05
UP000008614	CU651637	685038	Escherichia coli O83:H1 (strain NRG 857C / AIEC)	Bacteria; Proteobacteria; Gammaproteobacteria; Enterobacterales; Enterobacteriaceae; Escherichia; Escherichia coli	Bacteria	Proteobacteria	Gammaproteobacteria	Enterobacterales	Enterobacteriaceae	Escherichia	Escherichia coli O83:H1	Escherichia coli O83:H1 str. NRG 857C	1.10927e-06	0.0110686	0.000617516	0.00168698	0.00321961	0.000114555	6.90077e-05	1.55535e-05	4.80487e-05	4.88652e-05	4.03009e-05	0.00685446	0.000189716	0.000341525	9.10481e-05	4.61073e-05	0.00245801	4.92214e-05	6.02645e-05	2.68119e-05	8.13287e-05	1.27879e-05	0.000102615	1.7799e-05	0.000650808	3.24975e-05	1.33793e-05	0.000110095	2.08146e-05	0.000163881	3.22299e-05	0.000156459	8.32987e-05	4.46188e-05	3.18008e-05	7.60595e-05	7.54833e-05
UP000030317	CP009859	562	Escherichia coli	Bacteria; Proteobacteria; Gammaproteobacteria; Enterobacterales; Enterobacteriaceae; Escherichia	Bacteria	Proteobacteria	Gammaproteobacteria	Enterobacterales	Enterobacteriaceae	Escherichia	Escherichia coli	x	1.06094e-06	0.0158016	0.000414925	0.00166184	0.00229574	9.16035e-05	5.44626e-05	2.30805e-05	3.14291e-05	3.06636e-05	1.89597e-05	0.00156145	0.000375	8.52715e-05	4.25792e-05	2.48315e-05	0.000905444	4.44788e-05	2.20586e-05	1.64324e-05	2.86176e-05	1.22714e-05	5.0506e-05	1.77417e-05	0.00112165	4.13439e-05	1.91294e-05	8.76164e-05	1.65276e-05	0.000189429	7.64794e-05	3.51703e-05	5.46211e-05	2.72627e-05	3.07622e-05	5.03315e-05	6.43393e-05
UP000031758	CP009167	745156	Escherichia coli 1303	Bacteria; Proteobacteria; Gammaproteobacteria; Enterobacterales; Enterobacteriaceae; Escherichia; Escherichia coli	Bacteria	Proteobacteria	Gammaproteobacteria	Enterobacterales	Enterobacteriaceae	Escherichia	Escherichia coli	Escherichia coli 1303	4.92578e-06	0.0303886	0.000647384	0.00334865	0.00223443	8.88226e-05	7.47878e-05	3.71535e-05	3.04059e-05	4.43315e-05	1.66397e-05	0.000444225	0.000114127	4.94323e-05	2.42434e-05	4.05588e-05	0.000355347	5.01699e-05	1.61162e-05	2.08442e-05	1.307e-05	4.92578e-06	7.66605e-05	1.96098e-05	0.000163317	5.56622e-05	2.42623e-05	9.40737e-05	1.95011e-05	5.67749e-05	7.43159e-05	1.76277e-05	4.67023e-05	2.31362e-05	3.47945e-05	5.11412e-05	6.41801e-05
UP000032727	HG941718	941322	Escherichia coli O25b:H4-ST131	Bacteria; Proteobacteria; Gammaproteobacteria; Enterobacterales; Enterobacteriaceae; Escherichia; Escherichia coli	Bacteria	Proteobacteria	Gammaproteobacteria	Enterobacterales	Enterobacteriaceae	Escherichia	Escherichia coli	Escherichia coli O25b:H4-ST131	2.08884e-06	0.00669969	0.000481033	0.0011027	0.00213479	8.41989e-05	3.90763e-05	1.17899e-05	3.07338e-05	2.54153e-05	6.16728e-05	0.00391242	0.0001436	0.000188947	0.000117752	2.56911e-05	0.00145379	2.62028e-05	6.15712e-05	1.32568e-05	0.000135512	1.01959e-05	5.35332e-05	1.04181e-05	0.000544125	1.85135e-05	9.95737e-06	9.3396e-05	8.3887e-06	0.000133247	0.000179746	7.45508e-05	7.27025e-05	2.15444e-05	1.74431e-05	3.31495e-05	3.89584e-05
UP000193045	CP002291	656397	Escherichia coli H386	Bacteria; Proteobacteria; Gammaproteobacteria; Enterobacterales; Enterobacteriaceae; Escherichia; Escherichia coli	Bacteria	Proteobacteria	Gammaproteobacteria	Enterobacterales	Enterobacteriaceae	Escherichia	Escherichia coli	Escherichia coli H386	1.47039e-06	0.0154729	0.000463933	0.00202542	0.00385447	0.000162769	2.65393e-05	2.03515e-05	4.51498e-05	3.94182e-05	1.20457e-05	0.000785637	0.000115853	4.43481e-05	1.68789e-05	5.41565e-05	0.000561962	2.06472e-05	1.06715e-05	2.87301e-05	1.22801e-05	6.8387e-06	0.000107623	7.4726e-06	0.000328927	2.28303e-05	9.20005e-06	3.40187e-05	3.59401e-06	9.5661e-05	1.90769e-05	1.62455e-05	5.94479e-05	1.74333e-05	1.71223e-05	2.67175e-05	2.80419e-05
UP000001551	CP002400	663278	Ethanoligenens harbinense (strain DSM 18485 / JCM 12961 / CGMCC 15033 / YUAN-3)	Bacteria; Terrabacteria group; Firmicutes; Clostridia; Clostridiales; Ruminococcaceae; Ethanoligenens; Ethanoligenens harbinense	Bacteria	Firmicutes	Clostridia	Clostridiales	Ruminococcaceae	Ethanoligenens	Ethanoligenens harbinense	Ethanoligenens harbinense YUAN-3	3.0758e-07	0.000597358	0.000109785	0.000117159	7.41437e-05	0.000269684	8.28744e-05	0.000129654	1.48357e-05	7.41911e-05	0.000112898	0.000278343	1.24543e-06	7.88007e-06	1.88333e-06	0.000130683	0.000163181	1.18057e-05	0.000399979	0.000168203	0.000138708	1.45765e-05	0.000153232	2.90537e-05	4.7164e-05	0.000597358	0.000495793	9.90438e-05	2.24102e-05	0.000589283	3.61277e-05	3.55105e-06	2.46615e-05	5.0569e-05	2.90056e-05	4.37871e-05	1.83762e-05
UP000001476	CP001106	515620	Eubacterium eligens (strain ATCC 27750 / VPI C15-48)	Bacteria; Terrabacteria group; Firmicutes; Clostridia; Clostridiales; Eubacteriaceae; Eubacterium; Eubacterium eligens	Bacteria	Firmicutes	Clostridia	Clostridiales	Eubacteriaceae	Eubacterium	Eubacterium eligens	Eubacterium eligens ATCC 27750	1.39572e-05	0.0352576	0.00653364	0.00756528	0.000665664	0.00721403	0.00450306	0.00117935	0.000666792	0.00647017	0.0113361	0.00657807	1.39572e-05	0.000158117	3.9461e-05	0.0105171	0.0210433	0.000561727	0.0256052	0.0184469	0.00223192	0.000956643	0.00930989	0.00143737	0.000349088	0.011804	0.00809901	0.030433	0.00103245	0.0183567	0.00108962	7.08722e-05	0.00028127	0.0022835	0.000441851	0.000682084	0.000919377
UP000006873	CP002273	903814	Eubacterium limosum (strain KIST612)	Bacteria; Terrabacteria group; Firmicutes; Clostridia; Clostridiales; Eubacteriaceae; Eubacterium; Eubacterium limosum	Bacteria	Firmicutes	Clostridia	Clostridiales	Eubacteriaceae	Eubacterium	Eubacterium limosum	Eubacterium limosum KIST612	1.65766e-06	0.00107239	0.000304185	0.000258808	0.000180195	0.00078188	0.000298283	0.000504916	8.66529e-05	0.00019153	0.000219496	0.00105085	6.00451e-06	2.23597e-05	9.20342e-06	0.000464453	0.000720896	3.91095e-05	0.00094264	0.000463518	0.000404525	9.67174e-05	0.000357638	0.000110599	0.000177004	0.00107239	0.000884355	0.000357751	3.5513e-05	0.0005955	0.000136818	1.3545e-05	8.19977e-05	0.00017475	9.92057e-05	0.000176723	6.72504e-05
UP000007059	FP929046	657322	Faecalibacterium prausnitzii SL3/3	Bacteria; Terrabacteria group; Firmicutes; Clostridia; Clostridiales; Ruminococcaceae; Faecalibacterium; Faecalibacterium prausnitzii	Bacteria	Firmicutes	Clostridia	Clostridiales	Ruminococcaceae	Faecalibacterium	Faecalibacterium prausnitzii	Faecalibacterium prausnitzii SL3/3	2.27587e-05	0.090452	0.0210053	0.0202527	0.00390393	0.0764904	0.0123677	0.0699575	0.00110831	0.00405822	0.0160737	0.00926874	2.27587e-05	0.000691817	0.000138034	0.0151844	0.0211343	0.000893844	0.090452	0.0251909	0.054869	0.0021763	0.0425375	0.00810055	0.0092025	0.0326591	0.0161991	0.0359855	0.00066813	0.0287686	0.00909995	0.000227565	0.00362051	0.00955901	0.00295696	0.00336655	0.0026262
UP000008804	FP929045	718252	Faecalibacterium prausnitzii L2-6	Bacteria; Terrabacteria group; Firmicutes; Clostridia; Clostridiales; Ruminococcaceae; Faecalibacterium; Faecalibacterium prausnitzii	Bacteria	Firmicutes	Clostridia	Clostridiales	Ruminococcaceae	Faecalibacterium	Faecalibacterium prausnitzii	Faecalibacterium prausnitzii L2-6	3.6201e-05	0.052616	0.0141572	0.0112958	0.00542389	0.0429522	0.0108134	0.0193009	0.00122445	0.00401423	0.00889939	0.0167962	3.6201e-05	0.000797228	0.000213011	0.0153491	0.013009	0.00126294	0.052616	0.0168079	0.0155608	0.00150334	0.0275119	0.00826516	0.0100669	0.0205553	0.0114152	0.0245151	0.00063987	0.00872078	0.015954	0.000306688	0.00215047	0.0100113	0.00506111	0.0059102	0.00214758
UP000008801	FP929041	717960	Faecalitalea cylindroides T2-87	Bacteria; Terrabacteria group; Firmicutes; Erysipelotrichia; Erysipelotrichales; Erysipelotrichaceae; Faecalitalea; Faecalitalea cylindroides	Bacteria	Firmicutes	Erysipelotrichia	Erysipelotrichales	Erysipelotrichaceae	Faecalitalea	Faecalitalea cylindroides	Faecalitalea cylindroides T2-87	5.87123e-06	0.00877372	0.00147521	0.00148069	0.00131938	0.00217443	0.0015528	0.00169572	0.000330333	0.000666224	0.00100897	0.00202646	2.40737e-05	0.000105631	4.50488e-05	0.00122434	0.00142069	0.00018823	0.00305146	0.0024388	0.0020963	0.000191082	0.00364861	0.00057539	0.000876049	0.00877372	0.0026573	0.00344773	0.000228324	0.00811304	0.000425702	8.80958e-05	0.000269165	0.00141171	0.000243317	0.000472954	0.000140073
UP000032417	LN515532	1562970	Fermentimonas caenicola	Bacteria; FCB group; Bacteroidetes/Chlorobi group; Bacteroidetes; Bacteroidia; Bacteroidales; Porphyromonadaceae; Fermentimonas	Bacteria	Bacteroidetes	Bacteroidia	Bacteroidales	Porphyromonadaceae	Fermentimonas	Fermentimonas caenicola	x	9.5268e-07	0.000803996	9.36691e-05	0.000109724	3.75145e-05	8.25571e-05	0.000125723	3.66006e-05	0.000100151	0.000223154	3.04984e-05	2.56806e-05	8.75976e-06	8.16042e-06	7.50665e-06	2.24871e-05	0.000261957	5.23549e-05	2.08763e-05	5.5883e-05	7.39678e-05	1.03394e-05	4.98382e-05	3.35579e-05	0.000166609	5.88846e-05	0.000212499	3.47717e-05	1.01615e-05	1.12758e-05	2.1189e-05	2.67073e-05	0.000142237	5.35673e-05	3.15564e-05	0.000127785	8.11235e-05
UP000001888	CP001849	553190	Gardnerella vaginalis (strain 409-05)	Bacteria; Terrabacteria group; Actinobacteria; Actinobacteria; Bifidobacteriales; Bifidobacteriaceae; Gardnerella; Gardnerella vaginalis	Bacteria	Actinobacteria	Actinobacteria	Bifidobacteriales	Bifidobacteriaceae	Gardnerella	Gardnerella vaginalis	Gardnerella vaginalis 409-05	2.72194e-08	0.000532593	2.13003e-05	5.80269e-05	7.14877e-05	1.43068e-05	5.45441e-06	5.70769e-06	6.65047e-06	2.54599e-06	5.90454e-05	1.13004e-05	1.80901e-06	3.7885e-07	3.28694e-07	9.0847e-06	0.000111736	1.03321e-06	8.49365e-06	3.16074e-05	3.55476e-06	1.1095e-06	4.20698e-06	1.71916e-06	1.082e-05	1.07008e-05	5.97442e-06	3.29456e-06	2.01458e-07	0.000532593	3.04098e-05	1.7011e-07	1.18783e-06	7.86663e-06	7.63708e-06	6.97175e-07	1.88538e-05
UP000008805	FP929047	657308	Gordonibacter pamelaeae 7-10-1-b	Bacteria; Terrabacteria group; Actinobacteria; Coriobacteriia; Eggerthellales; Eggerthellaceae; Gordonibacter; Gordonibacter pamelaeae	Bacteria	Actinobacteria	Coriobacteriia	Eggerthellales	Eggerthellaceae	Gordonibacter	Gordonibacter pamelaeae	Gordonibacter pamelaeae 7-10-1-b	1.98702e-07	0.00320572	0.000266337	0.000477752	0.000123191	2.47604e-05	1.48164e-05	4.25936e-05	4.97146e-06	2.02339e-05	3.33408e-05	0.0003663	1.40546e-06	1.92456e-06	2.59401e-06	0.000123767	0.000331266	7.2494e-06	5.93933e-05	7.41058e-05	5.47936e-05	7.86211e-06	6.61097e-05	9.74188e-06	5.6042e-05	0.000111324	0.000210395	0.000148425	1.02179e-05	0.00122946	2.10001e-05	1.65857e-06	2.50386e-05	0.000168955	3.71162e-05	4.77003e-05	5.37412e-05
UP000007052	FQ312002	862965	Haemophilus parainfluenzae (strain T3T1)	Bacteria; Proteobacteria; Gammaproteobacteria; Pasteurellales; Pasteurellaceae; Haemophilus; Haemophilus parainfluenzae	Bacteria	Proteobacteria	Gammaproteobacteria	Pasteurellales	Pasteurellaceae	Haemophilus	Haemophilus parainfluenzae	Haemophilus parainfluenzae T3T1	6.81867e-06	0.0410054	0.00100897	0.00425659	2.40338e-05	0.000612846	0.00253481	0.000167396	9.65171e-05	0.00173916	3.53228e-05	0.000133272	0.000405864	2.50268e-05	4.31744e-05	0.000254	8.6385e-05	2.81338e-05	2.77522e-05	1.82014e-05	7.46859e-06	1.24149e-05	4.55645e-05	0.000395887	3.27744e-05	5.79726e-05	8.66712e-06	3.89323e-05	7.52646e-06	5.53619e-05	6.88383e-05	8.99458e-06	0.000128568	0.00202682	3.48098e-05	5.61788e-05	0.000206641
UP000064844	CP011307	1297617	Intestinimonas butyriciproducens	Bacteria; Terrabacteria group; Firmicutes; Clostridia; Clostridiales; unclassified Clostridiales; Intestinimonas	Bacteria	Firmicutes	Clostridia	Clostridiales	unclassified Clostridiales	Intestinimonas	Intestinimonas butyriciproducens	x	8.73472e-06	0.058837	0.00243043	0.00595415	0.00195072	0.00381294	0.00183181	0.00402374	0.000401599	0.00147185	0.00151307	0.00401354	3.16854e-05	4.43254e-05	4.47645e-05	0.00201334	0.00487701	0.000161858	0.0045185	0.00397897	0.00178331	0.00169018	0.00215322	0.000647526	0.00142495	0.00386602	0.00550432	0.00166723	0.000668968	0.0052472	0.000968579	0.00012418	0.00068317	0.00062202	0.000708034	0.00182392	0.000634683
UP000007843	CP004887	1006551	Klebsiella oxytoca (strain ATCC 8724 / DSM 4798 / JCM 20051 / NBRC 3318 / NRRL B-199 / KCTC 1686)	Bacteria; Proteobacteria; Gammaproteobacteria; Enterobacterales; Enterobacteriaceae; Klebsiella; Klebsiella michiganensis	Bacteria	Proteobacteria	Gammaproteobacteria	Enterobacterales	Enterobacteriaceae	Klebsiella	Klebsiella michiganensis	Klebsiella michiganensis KCTC 1686	1.72163e-07	0.000114861	1.739e-05	2.13246e-05	2.80946e-05	1.6049e-05	2.08678e-05	2.87168e-06	2.68905e-06	5.76198e-06	4.56323e-06	0.000114861	3.81283e-06	3.95519e-06	5.88095e-06	5.07962e-06	2.35556e-05	9.77314e-06	7.43583e-06	3.60192e-06	4.52424e-06	1.72163e-07	2.84694e-05	8.80208e-06	1.67201e-05	4.68159e-06	3.00123e-06	1.82424e-05	4.88333e-06	7.03681e-06	1.07834e-05	2.06259e-06	3.094e-05	1.08804e-05	4.32259e-06	4.63059e-05	1.65795e-05
UP000008881	CP002824	1028307	Klebsiella aerogenes (strain ATCC 13048 / DSM 30053 / JCM 1235 / KCTC 2190 / NBRC 13534 / NCIMB 10102 / NCTC 10006) (Enterobacter aerogenes)	Bacteria; Proteobacteria; Gammaproteobacteria; Enterobacterales; Enterobacteriaceae; Klebsiella; Klebsiella aerogenes	Bacteria	Proteobacteria	Gammaproteobacteria	Enterobacterales	Enterobacteriaceae	Klebsiella	Klebsiella aerogenes	Klebsiella aerogenes KCTC 2190	1.53034e-07	0.00356149	5.97118e-05	0.000378872	2.25347e-05	1.42063e-05	2.26317e-05	1.74798e-06	2.82022e-06	6.58831e-06	3.71819e-06	8.40848e-05	4.3764e-06	5.4327e-06	5.09031e-06	4.96239e-06	2.11475e-05	7.82529e-06	3.5468e-06	3.34616e-06	5.04489e-05	1.53034e-07	2.35947e-05	9.99402e-06	8.02713e-06	4.83359e-06	4.20734e-06	3.00464e-05	6.29354e-06	4.97381e-06	6.21588e-06	1.76489e-06	4.18379e-05	1.13904e-05	6.15549e-06	5.24455e-05	2.1401e-05
UP000029666	CP009208	573	Klebsiella pneumoniae	Bacteria; Proteobacteria; Gammaproteobacteria; Enterobacterales; Enterobacteriaceae; Klebsiella; Klebsiella pneumoniae	Bacteria	Proteobacteria	Gammaproteobacteria	Enterobacterales	Enterobacteriaceae	Klebsiella	Klebsiella pneumoniae	x	7.26911e-07	0.00339316	0.000114769	0.000417326	7.21251e-06	1.99692e-05	3.01213e-05	3.99538e-06	2.46605e-06	7.88364e-06	5.36218e-06	0.000112302	9.94953e-06	4.16735e-06	8.33283e-06	1.01788e-05	3.02544e-05	1.05353e-05	7.56028e-06	7.67273e-06	6.85818e-06	7.26911e-07	2.11907e-05	9.27198e-06	9.13687e-06	1.72368e-05	7.20857e-06	2.20641e-05	5.01227e-06	4.29556e-06	2.02789e-05	2.74303e-06	0.000171971	1.68769e-05	2.18268e-05	5.08938e-05	2.09234e-05
UP000041838	CP001891	244366	Klebsiella variicola	Bacteria; Proteobacteria; Gammaproteobacteria; Enterobacterales; Enterobacteriaceae; Klebsiella; Klebsiella variicola	Bacteria	Proteobacteria	Gammaproteobacteria	Enterobacterales	Enterobacteriaceae	Klebsiella	Klebsiella variicola	x	4.30408e-07	0.00206371	5.76249e-05	0.000242797	4.76899e-06	1.36032e-05	1.56577e-05	1.73014e-06	1.50849e-06	5.65032e-06	4.13303e-06	0.000148354	1.97599e-06	3.64453e-06	6.02309e-06	5.15776e-06	3.8442e-05	1.01119e-05	5.25798e-06	4.36919e-06	2.54938e-06	4.30408e-07	1.34223e-05	5.34084e-06	3.51418e-06	9.75837e-06	3.39392e-06	1.58704e-05	3.55371e-06	2.09126e-06	1.09894e-05	2.61545e-06	0.0010184	9.69033e-06	1.98717e-05	3.02259e-05	1.4055e-05
UP000093938	FO203355	548	Klebsiella aerogenes (Enterobacter aerogenes)	Bacteria; Proteobacteria; Gammaproteobacteria; Enterobacterales; Enterobacteriaceae; Klebsiella; Klebsiella aerogenes	Bacteria	Proteobacteria	Gammaproteobacteria	Enterobacterales	Enterobacteriaceae	Klebsiella	Klebsiella aerogenes	x	2.58245e-07	0.00459141	8.36251e-05	0.000508905	1.77893e-05	1.00181e-05	1.99452e-05	1.76582e-06	2.70217e-06	6.00765e-06	4.34813e-06	0.000222996	9.32334e-06	1.14716e-05	7.45335e-06	5.021e-06	7.04478e-05	7.99466e-06	3.45346e-06	3.55929e-06	5.26751e-05	2.58245e-07	1.50694e-05	8.98545e-06	5.26757e-05	5.50238e-06	2.80489e-06	1.77153e-05	4.35954e-06	6.58464e-06	9.97632e-06	2.27522e-06	3.79162e-05	1.18386e-05	3.89491e-06	4.00088e-05	1.5124e-05
UP000000370	CP000885	357809	Lachnoclostridium phytofermentans (strain ATCC 700394 / DSM 18823 / ISDg) (Clostridium phytofermentans)	Bacteria; Terrabacteria group; Firmicutes; Clostridia; Clostridiales; Lachnospiraceae; Lachnoclostridium; Lachnoclostridium phytofermentans	Bacteria	Firmicutes	Clostridia	Clostridiales	Lachnospiraceae	Lachnoclostridium	Lachnoclostridium phytofermentans	Lachnoclostridium phytofermentans ISDg	1.88005e-05	0.00336775	0.000882722	0.000715956	0.000585772	0.00117429	0.000900058	0.000436852	0.000180284	0.000401307	0.000249057	0.00109102	7.91857e-05	9.83418e-05	3.31981e-05	0.000938439	0.00109139	7.23585e-05	0.0017785	0.00122103	0.000980145	0.000137329	0.00158832	0.000264211	0.000166332	0.00185637	0.00141268	0.00147884	0.000117611	0.00217477	0.000334198	2.94929e-05	8.47316e-05	0.00083071	8.95677e-05	0.000141661	6.4635e-05
UP000001662	CP002109	610130	Clostridium saccharolyticum (strain ATCC 35040 / DSM 2544 / NRCC 2533 / WM1)	Bacteria; Terrabacteria group; Firmicutes; Clostridia; Clostridiales; Lachnospiraceae; Lachnoclostridium; [Clostridium] saccharolyticum	Bacteria	Firmicutes	Clostridia	Clostridiales	Lachnospiraceae	Lachnoclostridium	[Clostridium] saccharolyticum	[Clostridium] saccharolyticum WM1	1.01529e-06	0.00262591	0.000811067	0.000660425	0.000181741	0.00253608	0.000500204	0.00154083	0.000109411	0.000273516	0.000744775	0.000975434	1.86536e-05	2.14277e-05	2.68019e-05	0.000664726	0.00104888	0.000154236	0.00131981	0.00106116	0.00146054	3.8861e-05	0.00137909	0.000487621	0.000236615	0.00106257	0.00155492	0.00112806	6.31852e-05	0.00140626	0.00163459	6.07719e-05	0.000115502	0.000414474	0.000600534	0.000174968	4.3234e-05
UP000008797	FP929037	717608	[Clostridium] cf saccharolyticum K10	Bacteria; Terrabacteria group; Firmicutes; Clostridia; Clostridiales; Lachnospiraceae; Lachnoclostridium; [Clostridium] saccharolyticum	Bacteria	Firmicutes	Clostridia	Clostridiales	Lachnospiraceae	Lachnoclostridium	[Clostridium] saccharolyticum	[Clostridium] cf. saccharolyticum K10	5.54188e-06	0.00672636	0.00157358	0.00135279	0.00129904	0.00282792	0.00102513	0.00435256	0.000380376	0.000828676	0.00120291	0.00268431	3.5039e-05	5.72442e-05	4.13354e-05	0.00140057	0.00396211	0.000137044	0.0042836	0.00283143	0.0020414	0.000684673	0.00304772	0.000653222	0.000767775	0.00438494	0.00672636	0.00239701	0.000140819	0.00355234	0.0011096	6.79803e-05	0.000385421	0.000836196	0.000473789	0.000986817	0.000239982
UP000001279	CP003032	1069534	Lactobacillus ruminis (strain ATCC 27782 / RF3)	Bacteria; Terrabacteria group; Firmicutes; Bacilli; Lactobacillales; Lactobacillaceae; Lactobacillus; Lactobacillus ruminis	Bacteria	Firmicutes	Bacilli	Lactobacillales	Lactobacillaceae	Lactobacillus	Lactobacillus ruminis	Lactobacillus ruminis ATCC 27782	1.03434e-07	0.0902794	0.0016306	0.0101161	2.42345e-05	0.000153186	6.7868e-05	6.53174e-05	7.67362e-06	0.000430585	3.46621e-05	9.71063e-05	9.53207e-07	3.05353e-06	1.86556e-06	4.7807e-05	0.000119266	7.90997e-06	0.00017006	5.33042e-05	5.24956e-05	2.46193e-05	0.000113054	1.31e-05	2.54686e-05	0.000110412	8.91675e-05	0.000167608	2.23215e-06	8.43286e-05	2.4709e-05	1.08445e-06	1.40088e-05	4.92862e-05	9.27142e-06	1.23243e-05	4.68501e-06
UP000004525	CP003094	525361	Lactobacillus rhamnosus LMS2-1	Bacteria; Terrabacteria group; Firmicutes; Bacilli; Lactobacillales; Lactobacillaceae; Lactobacillus; Lactobacillus rhamnosus	Bacteria	Firmicutes	Bacilli	Lactobacillales	Lactobacillaceae	Lactobacillus	Lactobacillus rhamnosus	Lactobacillus rhamnosus LMS2-1	2.99414e-08	0.00144706	6.38725e-05	0.000219142	7.10627e-06	0.000119212	2.78148e-05	3.83129e-05	4.27624e-06	1.2261e-05	2.60734e-05	7.75854e-05	1.11323e-06	1.68209e-06	2.58513e-06	3.44242e-05	7.26807e-05	4.77647e-06	8.59321e-05	2.79628e-05	2.72173e-05	4.77274e-06	3.69724e-05	1.13693e-05	1.31874e-05	8.13198e-05	4.65612e-05	2.54905e-05	1.66001e-06	4.73642e-05	1.43206e-05	2.12638e-07	2.44353e-05	1.95197e-05	6.49152e-06	1.03002e-05	3.68433e-06
UP000006381	CP005926	272621	Lactobacillus acidophilus (strain ATCC 700396 / NCK56 / N2 / NCFM)	Bacteria; Terrabacteria group; Firmicutes; Bacilli; Lactobacillales; Lactobacillaceae; Lactobacillus; Lactobacillus acidophilus	Bacteria	Firmicutes	Bacilli	Lactobacillales	Lactobacillaceae	Lactobacillus	Lactobacillus acidophilus	Lactobacillus acidophilus NCFM	5.98828e-08	0.000878472	3.39465e-05	9.9425e-05	6.19733e-06	8.95597e-05	3.11525e-05	3.02507e-05	4.7747e-06	1.94969e-05	2.41529e-05	5.55055e-05	2.24734e-06	4.40223e-06	4.03316e-06	4.93113e-05	5.02635e-05	1.04507e-05	5.02774e-05	2.3615e-05	2.27648e-05	2.01813e-06	4.46964e-05	7.04854e-06	1.17078e-05	3.42607e-05	4.85527e-05	1.98615e-05	4.19838e-06	1.73518e-05	1.21742e-05	2.63671e-06	9.06896e-06	1.22868e-05	8.49243e-06	8.7934e-06	8.89243e-06
UP000015561	AP012541	1226298	Lactobacillus paracasei subsp paracasei JCM 8130	Bacteria; Terrabacteria group; Firmicutes; Bacilli; Lactobacillales; Lactobacillaceae; Lactobacillus; Lactobacillus casei group; Lactobacillus paracasei; Lactobacillus paracasei subsp. paracasei	Bacteria	Firmicutes	Bacilli	Lactobacillales	Lactobacillaceae	Lactobacillus	Lactobacillus paracasei	x	9.799e-08	0.00199994	9.01337e-05	0.000289378	1.4366e-05	0.000141426	3.96733e-05	6.63875e-05	5.54862e-06	3.05742e-05	3.86261e-05	0.000108678	2.00382e-06	4.22796e-06	2.02546e-06	2.65312e-05	7.92045e-05	8.51974e-06	8.14831e-05	3.28009e-05	4.48834e-05	4.20843e-06	4.49189e-05	1.14152e-05	1.60358e-05	5.41726e-05	5.64625e-05	3.98736e-05	3.89216e-06	3.66818e-05	3.01522e-05	5.74122e-07	2.24744e-05	1.63824e-05	9.79074e-06	6.8593e-06	6.95929e-06
UP000017161	CP006766	1399116	Lactococcus lactis subsp lactis KLDS 4.0325	Bacteria; Terrabacteria group; Firmicutes; Bacilli; Lactobacillales; Streptococcaceae; Lactococcus; Lactococcus lactis; Lactococcus lactis subsp. lactis	Bacteria	Firmicutes	Bacilli	Lactobacillales	Streptococcaceae	Lactococcus	Lactococcus lactis	Lactococcus lactis subsp lactis KLDS 4.0325	1.9598e-07	0.00125854	6.79698e-05	0.000155074	1.70928e-05	7.32426e-05	4.32553e-05	8.2922e-05	4.59106e-06	2.10603e-05	9.0143e-05	0.000122289	1.7603e-06	3.00049e-06	3.37577e-06	4.10277e-05	5.29343e-05	4.53934e-06	0.000232347	5.80144e-05	1.75584e-05	4.16061e-06	9.82296e-05	1.0888e-05	1.59248e-05	5.75166e-05	9.93212e-05	2.2403e-05	6.72869e-06	7.59919e-05	0.000116299	1.39065e-05	0.000105698	0.00030887	8.20223e-06	8.27614e-06	1.13259e-05
UP000002166	DQ489736	349519	Leuconostoc citreum (strain KM20)	Bacteria; Terrabacteria group; Firmicutes; Bacilli; Lactobacillales; Leuconostocaceae; Leuconostoc; Leuconostoc citreum	Bacteria	Firmicutes	Bacilli	Lactobacillales	Leuconostocaceae	Leuconostoc	Leuconostoc citreum	Leuconostoc citreum KM20	4.35511e-08	0.00119625	2.99195e-05	0.000127448	3.55314e-06	6.95905e-05	1.4925e-05	2.41507e-05	1.6659e-06	1.3333e-05	1.83297e-05	3.46258e-05	5.21828e-07	9.24393e-07	1.39473e-06	1.59813e-05	3.23998e-05	5.21686e-06	2.69121e-05	1.10402e-05	1.15979e-05	1.82684e-06	8.08007e-06	3.42685e-06	4.97534e-06	1.63248e-05	3.06014e-05	9.16828e-06	6.04373e-07	1.28019e-05	5.42602e-06	8.08024e-07	6.18424e-06	5.30109e-06	3.75744e-06	5.91474e-06	4.86696e-06
UP000008234	CP001850	699246	Mageeibacillus indolicus (strain UPII9-5) (Clostridiales genomosp BVAB3 (strain UPII9-5))	Bacteria; Terrabacteria group; Firmicutes; Clostridia; Clostridiales; Ruminococcaceae; Mageeibacillus; Mageeibacillus indolicus	Bacteria	Firmicutes	Clostridia	Clostridiales	Ruminococcaceae	Mageeibacillus	Mageeibacillus indolicus	Mageeibacillus indolicus UPII9-5	2.28643e-07	0.00032534	8.42814e-05	7.62128e-05	5.11014e-05	0.000221939	6.53715e-05	8.10848e-05	1.2632e-05	5.77092e-05	0.000105615	0.000147675	2.33501e-05	2.26552e-06	1.83891e-06	8.1098e-05	9.41784e-05	6.8937e-06	0.00019579	0.000114302	2.96948e-05	1.06932e-05	8.68107e-05	1.94952e-05	4.87731e-05	0.00032534	0.000162768	0.000100625	6.5917e-06	0.000291618	1.88365e-05	4.91193e-06	2.09284e-05	6.12484e-05	2.07423e-05	3.05857e-05	8.9834e-06
UP000198801	FP929048	1855330	Megamonas sp Calf98-2	Bacteria; Terrabacteria group; Firmicutes; Negativicutes; Selenomonadales; Selenomonadaceae; Megamonas; Megamonas hypermegale	Bacteria	Firmicutes	Negativicutes	Selenomonadales	Selenomonadaceae	Megamonas	Megamonas sp. Calf98-2	x	1.87414e-06	0.0109307	0.000242883	0.00119186	1.21114e-05	6.88199e-05	3.22108e-05	3.88123e-05	2.95139e-06	3.12666e-05	9.41839e-06	3.73886e-05	0.00335936	3.29599e-06	2.41634e-06	2.5359e-05	0.000127804	0.000705919	7.18383e-05	2.65775e-05	3.0018e-05	5.49965e-06	2.94043e-05	5.69613e-06	4.45006e-05	0.000147318	3.01526e-05	4.61615e-05	2.34497e-06	4.84098e-05	2.31121e-05	2.36028e-06	4.74942e-05	6.44476e-06	4.0171e-06	8.61348e-06	4.70776e-06
UP000001992	CP000678	420247	Methanobrevibacter smithii (strain ATCC 35061 / DSM 861 / OCM 144 / PS)	Archaea; Euryarchaeota; Methanobacteria; Methanobacteriales; Methanobacteriaceae; Methanobrevibacter; Methanobrevibacter smithii	Archaea	Euryarchaeota	Methanobacteria	Methanobacteriales	Methanobacteriaceae	Methanobrevibacter	Methanobrevibacter smithii	Methanobrevibacter smithii ATCC 35061	1.54551e-08	0.00641596	0.000704652	0.00132581	0	0.00264866	0	0.000302793	0	0.000347863	0.000143949	2.44577e-06	0	0	0	5.86109e-08	2.62701e-07	9.99333e-07	0.000189287	0.00164375	1.79533e-07	3.82585e-08	6.67774e-08	0	0	0.00641596	0.00371261	0	0	2.26082e-07	1.7171e-08	0	0	1.54551e-08	0	2.24895e-08	0
UP000014070	CP005934	1295009	Methanomassiliicoccus intestinalis (strain Issoire-Mx1)	Archaea; Euryarchaeota; Thermoplasmata; Methanomassiliicoccales; Methanomassiliicoccaceae; Methanomassiliicoccus; Candidatus Methanomassiliicoccus intestinalis	Archaea	Euryarchaeota	Thermoplasmata	Methanomassiliicoccales	Methanomassiliicoccaceae	Methanomassiliicoccus	Candidatus Methanomassiliicoccus intestinalis	Candidatus Methanomassiliicoccus intestinalis Issoire-Mx1	8.62535e-09	0.00199031	7.55215e-05	0.000351279	3.54133e-08	3.35053e-08	2.71363e-08	5.35096e-08	5.24692e-08	6.69998e-08	0	2.49107e-07	7.65348e-08	4.5462e-08	8.88361e-09	0.00199031	8.75671e-08	1.69378e-08	4.0446e-07	0.000551755	3.59067e-08	9.56462e-09	6.67774e-08	0	0	1.216e-07	5.60979e-08	9.41302e-08	1.61166e-08	1.13041e-07	0	0	0	0	0	0	0
UP000006657	CP002544	709991	Odoribacter splanchnicus (strain ATCC 29572 / DSM 20712 / CIP 104287 / JCM 15291 / NCTC 10825 / 1651/6) (Bacteroides splanchnicus)	Bacteria; FCB group; Bacteroidetes/Chlorobi group; Bacteroidetes; Bacteroidia; Bacteroidales; Odoribacteraceae; Odoribacter; Odoribacter splanchnicus	Bacteria	Bacteroidetes	Bacteroidia	Bacteroidales	Odoribacteraceae	Odoribacter	Odoribacter splanchnicus	Odoribacter splanchnicus DSM 20712	2.74236e-05	0.0481828	0.0112285	0.00949184	0.0142022	0.0481828	0.0418211	0.00472226	0.00650923	0.00953197	0.0231156	0.00435638	0.00179435	0.00155347	0.000476632	0.0166691	0.00979022	0.012152	0.00419695	0.00205171	0.00898314	0.00145424	0.0116368	0.0013773	0.0202864	0.00804771	0.00837075	0.00875219	0.00180455	0.00410153	0.00834165	0.00720232	0.0112297	0.00314851	0.00804142	0.0151214	0.016271
UP000006051	CP006828	867902	Ornithobacterium rhinotracheale (strain ATCC 51463 / DSM 15997 / CCUG 23171 / CIP 104009 / LMG 9086)	Bacteria; FCB group; Bacteroidetes/Chlorobi group; Bacteroidetes; Flavobacteriia; Flavobacteriales; Flavobacteriaceae; Ornithobacterium; Ornithobacterium rhinotracheale	Bacteria	Bacteroidetes	Flavobacteriia	Flavobacteriales	Flavobacteriaceae	Ornithobacterium	Ornithobacterium rhinotracheale	Ornithobacterium rhinotracheale DSM 15997	1.05884e-06	0.005538	0.00114459	0.000823134	0.000596939	0.00248593	0.00108442	0.000618464	0.000848768	0.00150685	0.000984506	0.00248547	0.000227357	0.000260118	0.000923993	0.00117073	0.00159771	0.000980464	0.00157752	0.000980554	0.000933861	0.000123651	0.00177773	0.00140427	0.00167945	0.000764315	0.00160799	0.00147135	0.000164889	0.000434247	0.000603422	0.00154205	0.00210298	0.00159138	0.00090643	0.005538	0.000576689
UP000005219	AP012044	693746	Oscillibacter valericigenes (strain DSM 18026 / NBRC 101213 / Sjm18-20)	Bacteria; Terrabacteria group; Firmicutes; Clostridia; Clostridiales; Oscillospiraceae; Oscillibacter; Oscillibacter valericigenes	Bacteria	Firmicutes	Clostridia	Clostridiales	Oscillospiraceae	Oscillibacter	Oscillibacter valericigenes	Oscillibacter valericigenes Sjm18-20	1.01096e-05	0.00286289	0.000540374	0.000482137	0.000479272	0.00137288	0.000459988	0.00138551	8.78597e-05	0.000566885	0.000417298	0.000867344	1.01096e-05	1.68815e-05	2.21646e-05	0.000571476	0.00180725	7.14947e-05	0.00107459	0.000967233	0.000345638	0.000155282	0.000682666	0.000261174	0.000606122	0.00157067	0.00111772	0.000530292	0.000126322	0.00124142	0.000199836	6.53223e-05	0.000394094	0.000223295	0.00035129	0.000717618	0.000176052
UP000019772	CP004078	1268072	Paenibacillus sabinae T27	Bacteria; Terrabacteria group; Firmicutes; Bacilli; Bacillales; Paenibacillaceae; Paenibacillus; Paenibacillus sabinae	Bacteria	Firmicutes	Bacilli	Bacillales	Paenibacillaceae	Paenibacillus	Paenibacillus sabinae	Paenibacillus sabinae T27	7.34925e-08	0.000393506	8.34252e-05	8.49256e-05	4.11149e-05	0.0002597	9.67411e-05	0.000107697	1.59244e-05	7.47271e-05	9.58432e-05	0.000199851	5.74707e-06	6.31163e-06	7.73763e-06	0.000114682	0.000269181	1.81912e-05	0.000160664	0.00010793	7.80971e-05	1.12384e-05	8.44734e-05	2.63604e-05	5.02713e-05	0.000282902	0.000125519	7.42311e-05	7.68763e-06	0.000152577	5.34188e-05	3.61484e-06	6.15407e-05	5.73538e-05	2.07881e-05	3.4409e-05	1.2736e-05
UP000032801	LN679998	1505	Paeniclostridium sordellii (Clostridium sordellii)	Bacteria; Terrabacteria group; Firmicutes; Clostridia; Clostridiales; Peptostreptococcaceae; Paeniclostridium	Bacteria	Firmicutes	Clostridia	Clostridiales	Peptostreptococcaceae	Paeniclostridium	Paeniclostridium sordellii	x	1.55151e-07	0.0101404	0.000203291	0.00102927	3.92025e-05	0.000106949	3.4029e-05	4.51086e-05	7.75233e-06	3.56216e-05	2.4875e-05	0.000109358	2.303e-06	4.81897e-06	4.13976e-06	3.71984e-05	9.04131e-05	6.77514e-06	8.57143e-05	6.08064e-05	2.45243e-05	4.04583e-06	1.70728e-05	1.08765e-05	3.88779e-05	7.5179e-05	4.77393e-05	1.7527e-05	5.73751e-06	3.93665e-05	6.90272e-06	1.14824e-06	2.29835e-05	0.000101123	8.96593e-06	1.69121e-05	6.36798e-06
UP000000566	CP000140	435591	Parabacteroides distasonis (strain ATCC 8503 / DSM 20701 / CIP 104284 / JCM 5825 / NCTC 11152)	Bacteria; FCB group; Bacteroidetes/Chlorobi group; Bacteroidetes; Bacteroidia; Bacteroidales; Tannerellaceae; Parabacteroides; Parabacteroides distasonis	Bacteria	Bacteroidetes	Bacteroidia	Bacteroidales	Tannerellaceae	Parabacteroides	Parabacteroides distasonis	Parabacteroides distasonis ATCC 8503	0.000123005	0.147225	0.0230103	0.0256279	0.0115018	0.0848407	0.0431046	0.00327138	0.0104514	0.0114822	0.0281129	0.0406971	0.00043755	0.00367777	0.000263106	0.00368382	0.00944753	0.0983763	0.0104752	0.0348507	0.0413478	0.0835553	0.109804	0.00223219	0.0082663	0.00525888	0.00945507	0.0516849	0.0508415	0.020124	0.0233558	0.0234736	0.0279047	0.00166769	0.0437962	0.00748588	0.0427041
UP000031386	CP009761	33033	Parvimonas micra	Bacteria; Terrabacteria group; Firmicutes; Tissierellia; Tissierellales; Peptoniphilaceae; Parvimonas	Bacteria	Firmicutes	Tissierellia	Tissierellales	Peptoniphilaceae	Parvimonas	Parvimonas micra	x	1.93663e-06	0.00241364	9.1593e-05	0.000246032	3.68771e-05	0.000217885	5.00937e-05	0.000159352	1.15301e-05	4.78155e-05	3.68285e-05	0.000181644	3.98677e-06	5.48574e-06	1.93663e-06	7.8441e-05	0.000116114	5.82662e-06	0.000173544	0.000116881	4.19031e-05	3.07407e-05	6.05894e-05	1.07619e-05	2.5598e-05	0.000191823	0.000148715	5.95091e-05	9.4121e-06	0.000133078	1.74285e-05	4.18897e-06	2.32286e-05	2.08025e-05	1.22346e-05	1.56302e-05	6.82284e-06
UP000006545	CP002689	879243	Porphyromonas asaccharolytica (strain ATCC 25260 / DSM 20707 / BCRC 10618 / JCM 6326 / LMG 13178 / VPI 4198) (Bacteroides asaccharolyticus)	Bacteria; FCB group; Bacteroidetes/Chlorobi group; Bacteroidetes; Bacteroidia; Bacteroidales; Porphyromonadaceae; Porphyromonas; Porphyromonas asaccharolytica	Bacteria	Bacteroidetes	Bacteroidia	Bacteroidales	Porphyromonadaceae	Porphyromonas	Porphyromonas asaccharolytica	Porphyromonas asaccharolytica DSM 20707	2.11767e-06	0.00141775	7.90095e-05	0.00015546	0.00141775	0.000119983	5.38114e-05	2.15644e-05	3.17308e-05	5.99872e-05	4.30818e-05	0.000314486	5.76794e-06	1.1911e-05	3.29493e-05	3.87028e-05	0.000217342	7.26464e-05	4.0446e-05	3.57208e-05	1.84201e-05	4.89708e-06	4.42512e-05	4.51909e-05	0.000181443	5.40207e-05	1.57074e-05	3.22302e-05	1.50449e-05	0.000118015	1.25691e-05	2.11362e-05	7.20426e-05	1.44196e-05	3.64594e-05	8.95083e-05	8.33523e-05
UP000008842	AP009380	431947	Porphyromonas gingivalis (strain ATCC 33277 / DSM 20709 / CIP 103683 / JCM 12257 / NCTC 11834 / 2561)	Bacteria; FCB group; Bacteroidetes/Chlorobi group; Bacteroidetes; Bacteroidia; Bacteroidales; Porphyromonadaceae; Porphyromonas; Porphyromonas gingivalis	Bacteria	Bacteroidetes	Bacteroidia	Bacteroidales	Porphyromonadaceae	Porphyromonas	Porphyromonas gingivalis	Porphyromonas gingivalis ATCC 33277	5.14447e-07	0.00064927	0.000133328	0.000116721	0.000171011	0.000606178	0.000155817	6.91879e-05	0.000159192	0.00039244	0.000154213	0.000129196	0.000143099	0.000188129	2.51051e-05	0.000164365	0.000459465	0.000236825	5.846e-05	0.000148744	7.19211e-05	3.37535e-05	7.60817e-05	9.46796e-05	0.000155623	0.000103755	6.65881e-05	6.29731e-05	0.000137853	6.59312e-05	6.68637e-05	0.000135493	0.00064927	7.37516e-05	0.000156927	0.000300347	0.000221537
UP000000927	CP002006	264731	Prevotella ruminicola (strain ATCC 19189 / JCM 8958 / 23)	Bacteria; FCB group; Bacteroidetes/Chlorobi group; Bacteroidetes; Bacteroidia; Bacteroidales; Prevotellaceae; Prevotella; Prevotella ruminicola	Bacteria	Bacteroidetes	Bacteroidia	Bacteroidales	Prevotellaceae	Prevotella	Prevotella ruminicola	Prevotella ruminicola 23	6.50545e-07	0.0113514	0.000550945	0.00163594	9.09178e-05	0.000960329	0.00432651	6.7101e-05	0.00010099	0.00297477	9.15412e-05	6.36581e-05	7.97354e-05	5.23873e-05	4.64258e-05	5.27694e-05	0.00400177	0.000280033	0.000128183	7.73028e-05	5.81329e-05	6.99747e-05	7.99994e-05	5.19643e-05	0.000134741	5.9219e-05	2.47392e-05	7.1426e-05	4.52232e-05	3.55797e-05	9.39938e-05	9.82812e-05	0.00103729	5.91311e-05	7.76844e-05	0.000125829	0.000289629
UP000001498	CP002122	553174	Prevotella melaninogenica (strain ATCC 25845 / DSM 7089 / JCM 6325 / VPI 2381 / B282) (Bacteroides melaninogenicus)	Bacteria; FCB group; Bacteroidetes/Chlorobi group; Bacteroidetes; Bacteroidia; Bacteroidales; Prevotellaceae; Prevotella; Prevotella melaninogenica	Bacteria	Bacteroidetes	Bacteroidia	Bacteroidales	Prevotellaceae	Prevotella	Prevotella melaninogenica	Prevotella melaninogenica ATCC 25845	7.21315e-07	0.0570435	0.00240025	0.00739363	0.000162429	0.00243912	0.012118	0.000125587	0.000789373	0.00642912	0.000244356	0.000286903	0.00225598	0.000725489	6.72312e-05	9.9326e-05	0.0113039	0.000392924	0.000312492	0.000191413	3.9246e-05	0.00010435	0.000146933	0.000311694	0.000759026	0.00019234	0.000154465	0.000160812	0.000515256	9.60849e-05	0.000395979	0.000569019	0.00331592	0.000477685	0.000146708	0.000351714	0.00105499
UP000008137	CP002589	767031	Prevotella denticola (strain F0289)	Bacteria; FCB group; Bacteroidetes/Chlorobi group; Bacteroidetes; Bacteroidia; Bacteroidales; Prevotellaceae; Prevotella; Prevotella denticola	Bacteria	Bacteroidetes	Bacteroidia	Bacteroidales	Prevotellaceae	Prevotella	Prevotella denticola	Prevotella denticola F0289	7.51257e-07	0.00693949	0.000364106	0.000982253	8.82618e-05	0.000510621	0.0019092	2.36869e-05	3.10487e-05	0.00140438	7.47632e-05	6.20729e-05	1.44094e-05	2.83758e-05	1.9846e-05	3.63583e-05	0.00192678	0.00017778	0.000288971	4.2946e-05	3.12029e-05	1.89379e-05	4.75455e-05	3.0899e-05	6.455e-05	4.18607e-05	2.88343e-05	3.77462e-05	2.55287e-05	3.36015e-05	4.05406e-05	4.89918e-05	0.000553452	2.73555e-05	4.45547e-05	6.2251e-05	0.000150989
UP000010099	CP003503	246198	Prevotella intermedia (strain 17)	Bacteria; FCB group; Bacteroidetes/Chlorobi group; Bacteroidetes; Bacteroidia; Bacteroidales; Prevotellaceae; Prevotella; Prevotella intermedia	Bacteria	Bacteroidetes	Bacteroidia	Bacteroidales	Prevotellaceae	Prevotella	Prevotella intermedia	Prevotella intermedia 17	2.99414e-07	0.00443705	0.000210701	0.000596289	0.000127051	0.000399048	0.00198413	1.83003e-05	3.10224e-05	0.00105824	3.24496e-05	4.08082e-05	1.49313e-05	4.95914e-05	1.90909e-05	2.55348e-05	0.00180647	0.000156743	8.12964e-05	3.16287e-05	1.72711e-05	1.45191e-05	2.95601e-05	2.61082e-05	4.68126e-05	2.79375e-05	1.38562e-05	2.12923e-05	9.03417e-05	2.65081e-05	2.18243e-05	3.44048e-05	0.000492778	2.02925e-05	3.40919e-05	4.91396e-05	0.000115056
UP000010862	CP003369	908937	Prevotella dentalis (strain ATCC 49559 / DSM 3688 / JCM 13448 / NCTC 12043 / ES 2772) (Mitsuokella dentalis)	Bacteria; FCB group; Bacteroidetes/Chlorobi group; Bacteroidetes; Bacteroidia; Bacteroidales; Prevotellaceae; Prevotella; Prevotella dentalis	Bacteria	Bacteroidetes	Bacteroidia	Bacteroidales	Prevotellaceae	Prevotella	Prevotella dentalis	Prevotella dentalis DSM 3688	2.81177e-06	0.0150247	0.000798068	0.00212021	0.000206223	0.00169674	0.00605016	0.000109195	0.000238617	0.00445517	0.000318535	0.000302348	0.000117126	0.000127642	0.000133725	0.000195839	0.00673702	0.000699194	0.000427887	0.000212108	0.000142298	9.32933e-05	0.000212508	0.000259008	0.000255148	0.00024627	0.000198923	0.000151926	0.000113969	9.42762e-05	0.00014779	0.000176893	0.00190352	0.000121709	0.000249152	0.000444708	0.000374665
UP000015929	CP003666	575614	Prevotella sp oral taxon 299 str. F0039	Bacteria; FCB group; Bacteroidetes/Chlorobi group; Bacteroidetes; Bacteroidia; Bacteroidales; Prevotellaceae; Prevotella; Prevotella sp. oral taxon 299	Bacteria	Bacteroidetes	Bacteroidia	Bacteroidales	Prevotellaceae	Prevotella	Prevotella sp. oral taxon 299	Prevotella sp. oral taxon 299 str. F0039	1.31518e-06	0.0156176	0.000602096	0.00196985	0.000179309	0.000859847	0.00404356	3.92047e-05	9.78813e-05	0.00299943	0.000131704	0.000123557	0.000122811	0.000108571	7.20461e-05	6.93758e-05	0.00453633	0.000338401	0.000113902	0.000112512	7.32497e-05	6.48768e-05	0.000105197	7.17232e-05	0.000148428	5.32303e-05	5.18064e-05	8.72775e-05	0.000113646	6.16922e-05	9.5625e-05	0.000118865	0.000893339	7.85427e-05	0.000112357	0.000161137	0.000212486
UP000217431	AP014597	28131	Prevotella intermedia	Bacteria; FCB group; Bacteroidetes/Chlorobi group; Bacteroidetes; Bacteroidia; Bacteroidales; Prevotellaceae; Prevotella	Bacteria	Bacteroidetes	Bacteroidia	Bacteroidales	Prevotellaceae	Prevotella	Prevotella intermedia	x	4.11014e-07	0.00777363	0.000443205	0.00114873	0.000187986	0.00114461	0.00215511	3.1749e-05	4.17393e-05	0.00275945	6.29787e-05	8.73459e-05	3.12123e-05	0.000232576	3.27272e-05	5.55436e-05	0.00526423	0.000389215	0.000309318	5.89948e-05	4.85099e-05	3.48152e-05	5.33106e-05	4.73799e-05	0.000152127	3.80607e-05	5.65466e-05	4.58038e-05	0.000163382	8.36786e-05	3.77246e-05	0.000109572	0.000796786	7.29016e-05	6.31892e-05	8.52802e-05	0.000123402
UP000198230	CP004142	54291	Raoultella ornithinolytica (Klebsiella ornithinolytica)	Bacteria; Proteobacteria; Gammaproteobacteria; Enterobacterales; Enterobacteriaceae; Raoultella; Raoultella ornithinolytica	Bacteria	Proteobacteria	Gammaproteobacteria	Enterobacterales	Enterobacteriaceae	Raoultella	Raoultella ornithinolytica	x	5.37564e-06	0.000797102	0.000112736	0.000148366	4.71587e-05	0.000109696	0.000149548	6.26954e-05	2.05548e-05	7.07295e-05	3.75353e-05	0.000122198	3.1915e-05	2.89971e-05	2.45543e-05	3.42874e-05	9.70682e-05	7.01057e-05	4.43972e-05	3.74259e-05	2.81149e-05	1.63459e-05	0.000130127	4.95346e-05	2.98705e-05	6.85214e-05	5.32649e-05	0.000189409	4.49492e-05	4.73077e-05	0.000132062	1.27583e-05	0.000152984	7.76926e-05	5.93707e-05	0.000207736	0.000175552
UP000008178	CP003040	585394	Roseburia hominis (strain DSM 16839 / NCIMB 14029 / A2-183)	Bacteria; Terrabacteria group; Firmicutes; Clostridia; Clostridiales; Lachnospiraceae; Roseburia; Roseburia hominis	Bacteria	Firmicutes	Clostridia	Clostridiales	Lachnospiraceae	Roseburia	Roseburia hominis	Roseburia hominis A2-183	2.61089e-05	0.0355478	0.00687254	0.00641444	0.00206815	0.0105989	0.00950643	0.00957732	0.00223742	0.00445629	0.00597086	0.0122076	4.01878e-05	0.000477851	0.000118721	0.00685002	0.00565224	0.000602225	0.0182909	0.00973695	0.00796109	0.0015185	0.0128544	0.00296488	0.00267716	0.0355478	0.0100714	0.0118157	0.000943418	0.0327546	0.0024403	0.000320403	0.00155147	0.0100272	0.00169041	0.00241268	0.000841074
UP000008807	FP929049	657315	Roseburia intestinalis M50/1	Bacteria; Terrabacteria group; Firmicutes; Clostridia; Clostridiales; Lachnospiraceae; Roseburia; Roseburia intestinalis	Bacteria	Firmicutes	Clostridia	Clostridiales	Lachnospiraceae	Roseburia	Roseburia intestinalis	Roseburia intestinalis M50/1	4.99205e-06	0.0366277	0.00435076	0.00570675	0.000753052	0.00626539	0.00479901	0.00404548	0.000761709	0.00165157	0.00128652	0.00381903	1.63228e-05	0.00209939	5.01125e-05	0.00496952	0.00388522	0.000353374	0.0366277	0.00465867	0.0157566	0.000714085	0.00845988	0.00666739	0.000487972	0.032074	0.00865175	0.0118817	0.00192385	0.00900234	0.0032523	6.39827e-05	0.000576737	0.007586	0.00379626	0.00162399	0.000303502
UP000008953	FP929050	718255	Roseburia intestinalis XB6B4	Bacteria; Terrabacteria group; Firmicutes; Clostridia; Clostridiales; Lachnospiraceae; Roseburia; Roseburia intestinalis	Bacteria	Firmicutes	Clostridia	Clostridiales	Lachnospiraceae	Roseburia	Roseburia intestinalis	Roseburia intestinalis XB6B4	1.55777e-05	0.0394358	0.00714411	0.00819909	0.00197303	0.00731002	0.00619382	0.0047653	0.00141697	0.00455715	0.00166707	0.00370302	4.39449e-05	0.00603235	9.0906e-05	0.00530017	0.00389993	0.000664252	0.0355761	0.00704565	0.0298488	0.00160071	0.00940536	0.00758063	0.000920013	0.0347014	0.00714684	0.0175197	0.0049057	0.00581822	0.00906401	0.000146231	0.000631	0.0126247	0.00736609	0.00184605	0.000632181
UP000006860	CP002546	756272	Rubinisphaera brasiliensis (strain ATCC 49424 / DSM 5305 / JCM 21570 / NBRC 103401 / IFAM 1448) (Planctomyces brasiliensis)	Bacteria; PVC group; Planctomycetes; Planctomycetia; Planctomycetales; Planctomycetaceae; Rubinisphaera; Rubinisphaera brasiliensis	Bacteria	Planctomycetes	Planctomycetia	Planctomycetales	Planctomycetaceae	Rubinisphaera	Rubinisphaera brasiliensis	Rubinisphaera brasiliensis DSM 5305	1.63317e-08	9.15339e-06	2.02152e-06	2.02354e-06	4.83982e-07	5.86343e-06	6.78409e-06	5.52932e-07	2.75463e-07	1.98766e-06	4.14839e-07	2.26461e-06	7.65348e-08	4.16735e-07	1.59905e-07	2.50073e-06	6.61132e-06	6.94452e-07	1.15115e-06	2.66414e-06	7.18134e-07	8.60815e-08	1.24651e-06	5.15747e-07	1.14673e-06	5.71518e-06	1.71098e-06	1.39313e-06	8.70297e-07	9.60849e-07	3.58873e-06	1.27583e-07	2.63961e-07	4.32742e-07	5.4987e-07	4.27301e-07	3.18399e-07
UP000007050	FP929059	717961	Eubacterium siraeum V10Sc8a	Bacteria; Terrabacteria group; Firmicutes; Clostridia; Clostridiales; Ruminococcaceae; Ruminiclostridium; Eubacterium siraeum	Bacteria	Firmicutes	Clostridia	Clostridiales	Ruminococcaceae	Ruminiclostridium	Eubacterium siraeum	Eubacterium siraeum V10Sc8a	4.42588e-06	0.0334935	0.00387269	0.00627323	0.000842624	0.0104794	0.000960708	0.00276757	0.00224505	0.00061613	0.00495897	0.0157092	6.12279e-06	4.03096e-05	1.31744e-05	0.00185818	0.00279041	0.000103422	0.0334935	0.00361788	0.00180647	0.0014699	0.0234315	0.00437577	0.000669637	0.00445261	0.00580565	0.0197046	0.00447198	0.00561099	0.000632509	4.54832e-05	0.000393962	0.0008472	0.00289898	0.000649317	0.000196771
UP000008803	FP929044	657319	Eubacterium siraeum 70/3	Bacteria; Terrabacteria group; Firmicutes; Clostridia; Clostridiales; Ruminococcaceae; Ruminiclostridium; Eubacterium siraeum	Bacteria	Firmicutes	Clostridia	Clostridiales	Ruminococcaceae	Ruminiclostridium	Eubacterium siraeum	Eubacterium siraeum 70/3	2.52324e-06	0.108802	0.00362421	0.0114294	0.000621267	0.00546133	0.00141592	0.00404859	0.00167845	0.0002973	0.00735922	0.0107969	7.55608e-06	2.26097e-05	2.40568e-05	0.00138849	0.0012678	7.44418e-05	0.108802	0.00502219	0.0017413	0.000399275	0.0100187	0.00934881	0.000392349	0.00863811	0.0041265	0.00757521	0.0045473	0.00273573	0.000179316	1.71599e-05	0.000327859	0.00176804	0.00308724	0.000625726	8.30567e-05
UP000007054	FP929052	213810	Ruminococcus champanellensis (strain DSM 18848 / JCM 17042 / KCTC 15320 / 18P13)	Bacteria; Terrabacteria group; Firmicutes; Clostridia; Clostridiales; Ruminococcaceae; Ruminococcus; Ruminococcus champanellensis	Bacteria	Firmicutes	Clostridia	Clostridiales	Ruminococcaceae	Ruminococcus	Ruminococcus champanellensis	Ruminococcus champanellensis 18P13 = JCM 17042	8.8363e-07	0.00900705	0.000425226	0.00102923	9.86497e-05	0.000713228	0.000152723	0.00900705	0.00012304	0.000408788	0.000223829	0.000391754	8.8363e-07	3.80365e-06	1.54575e-06	0.000570792	0.000236344	1.81743e-05	0.000451813	0.000375495	0.000117882	0.00101052	0.000201378	4.90532e-05	4.20407e-05	0.00265163	0.00287754	0.000191141	1.88323e-05	0.000601294	3.15602e-05	3.18957e-06	2.96014e-05	9.8016e-05	8.17473e-05	0.000130304	3.36138e-05
UP000007055	FP929053	657323	Ruminococcus sp SR1/5	Bacteria; Terrabacteria group; Firmicutes; Clostridia; Clostridiales; Ruminococcaceae; Ruminococcus	Bacteria	Firmicutes	Clostridia	Clostridiales	Ruminococcaceae	Ruminococcus	Ruminococcus sp. SR1/5	x	1.52048e-05	0.0379342	0.0068304	0.00809939	0.002528	0.00408879	0.00610956	0.0027469	0.000756068	0.00134395	0.00170943	0.00596656	6.30438e-05	0.000538497	3.96298e-05	0.00217376	0.00314773	0.000606053	0.00385378	0.00329603	0.00354614	0.000940747	0.00521527	0.000788703	0.00156694	0.00607928	0.00428088	0.00494679	0.000348385	0.0117782	0.000810761	0.000691392	0.00078932	0.00172747	0.000400168	0.00070797	0.000209279
UP000027600	HF545617	1160721	Ruminococcus bicirculans	Bacteria; Terrabacteria group; Firmicutes; Clostridia; Clostridiales; Ruminococcaceae; Ruminococcus	Bacteria	Firmicutes	Clostridia	Clostridiales	Ruminococcaceae	Ruminococcus	Ruminococcus bicirculans	x	2.21951e-06	0.603772	0.0253723	0.0872103	0.00200384	0.00236326	0.002743	0.54286	0.00818856	0.000533832	0.00528709	0.0105498	2.21951e-06	1.50555e-05	2.56736e-06	0.00653999	0.00662677	0.00239923	0.00220748	0.0706411	0.00693584	0.174897	0.000905925	0.000128707	0.00119989	0.0963615	0.198499	0.00214235	0.000163108	0.00205893	0.000999813	6.57051e-06	5.35653e-05	0.0037105	6.42737e-05	0.00503722	0.00132306
UP000198616	FP929051	40518	Ruminococcus bromii	Bacteria; Terrabacteria group; Firmicutes; Clostridia; Clostridiales; Ruminococcaceae; Ruminococcus; Ruminococcus bromii	Bacteria	Firmicutes	Clostridia	Clostridiales	Ruminococcaceae	Ruminococcus	Ruminococcus bromii	x	4.49468e-06	0.0876969	0.0083433	0.0136875	0.000738899	0.00287955	0.0175311	0.0124516	0.00216035	0.000799352	0.0601642	0.0311084	4.49468e-06	0.00128537	2.88184e-05	0.010542	0.036065	6.71077e-05	0.0112611	0.0236789	0.0144661	0.000873307	0.00341304	0.00101931	0.000381807	0.0876969	0.00756087	0.00257666	0.00634808	0.0128278	0.000661665	3.06411e-05	0.000240808	0.0113399	0.0117604	0.00527318	0.000300182
UP000188305	LK931720	1255690	Sphingobacterium faecium PCAi_F25	Bacteria; FCB group; Bacteroidetes/Chlorobi group; Bacteroidetes; Sphingobacteriia; Sphingobacteriales; Sphingobacteriaceae; Sphingobacterium	Bacteria	Bacteroidetes	Sphingobacteriia	Sphingobacteriales	Sphingobacteriaceae	Sphingobacterium	Sphingobacterium faecium	Sphingobacterium faecium PCAi_F2.5	1.55151e-07	0.00243711	0.000446352	0.000631062	0.000611729	3.57502e-05	5.51139e-05	0.000111746	0.000336931	5.71955e-05	2.59659e-06	8.62815e-06	2.01774e-07	5.75851e-07	1.19929e-06	3.82925e-06	0.000254908	0.000300816	5.93622e-05	0.000770491	0.00121203	8.99074e-07	0.000331461	1.57589e-05	0.00232739	0.000718107	0.00137022	0.000276686	9.83114e-07	1.58257e-06	9.37362e-05	2.71113e-05	0.000165805	0.000738088	6.64884e-05	0.00124255	0.00183134
UP000000293	CP002888	1046629	Streptococcus salivarius (strain 57I)	Bacteria; Terrabacteria group; Firmicutes; Bacilli; Lactobacillales; Streptococcaceae; Streptococcus; Streptococcus salivarius	Bacteria	Firmicutes	Bacilli	Lactobacillales	Streptococcaceae	Streptococcus	Streptococcus salivarius	Streptococcus salivarius 57.I	1.63317e-06	0.00286918	0.000327411	0.000427546	9.6761e-05	0.000858373	0.000331308	0.000452299	3.61906e-05	0.000280796	0.000151678	0.00143739	1.47573e-05	1.42523e-05	1.26947e-05	0.000175989	0.000424088	3.40789e-05	0.000564968	0.000261917	0.000179462	7.59144e-05	0.000267488	5.56319e-05	0.000128305	0.000766716	0.000506423	0.00018858	2.70598e-05	0.000561305	0.000304819	1.49059e-05	7.70956e-05	0.000223527	5.5155e-05	0.000101	3.43871e-05
UP000000508	FR873481	1048332	Streptococcus salivarius (strain CCHSS3)	Bacteria; Terrabacteria group; Firmicutes; Bacilli; Lactobacillales; Streptococcaceae; Streptococcus; Streptococcus salivarius	Bacteria	Firmicutes	Bacilli	Lactobacillales	Streptococcaceae	Streptococcus	Streptococcus salivarius	Streptococcus salivarius CCHSS3	1.55151e-07	0.00204675	0.000118919	0.000252342	4.54471e-06	0.000291496	0.000139779	5.04595e-05	4.97146e-06	0.000111689	2.18789e-05	0.000833851	2.7483e-06	1.35628e-06	2.63843e-06	1.33828e-05	0.000125659	3.94652e-06	2.76277e-05	1.09123e-05	5.3501e-06	1.97031e-06	1.31774e-05	2.77357e-06	1.60728e-05	7.33246e-05	4.28307e-05	1.65481e-05	6.2049e-07	4.37186e-05	0.000140922	4.57171e-06	9.27636e-06	5.08781e-05	3.75744e-06	6.16213e-06	3.32045e-06
UP000001170	CP000024	264199	Streptococcus thermophilus (strain ATCC BAA-250 / LMG 18311)	Bacteria; Terrabacteria group; Firmicutes; Bacilli; Lactobacillales; Streptococcaceae; Streptococcus; Streptococcus thermophilus	Bacteria	Firmicutes	Bacilli	Lactobacillales	Streptococcaceae	Streptococcus	Streptococcus thermophilus	Streptococcus thermophilus LMG 18311	1.90536e-08	0.00525357	0.000111915	0.000551277	8.29852e-06	0.000149568	6.87364e-05	3.57979e-05	4.70911e-06	2.77603e-05	3.01296e-05	0.000147471	1.42146e-05	1.56086e-06	2.24045e-05	1.50435e-05	9.53606e-05	4.89504e-06	6.5118e-05	9.95324e-06	6.14004e-06	2.19986e-06	7.01608e-05	3.59877e-06	9.09988e-06	9.04093e-05	4.31673e-05	2.58858e-05	2.31273e-06	5.85553e-05	4.98129e-05	7.46359e-06	1.50081e-05	0.000233248	2.38124e-05	7.24162e-06	9.07437e-06
UP000001502	CP002843	760570	Streptococcus parasanguinis (strain ATCC 15912 / DSM 6778 / CIP 104372 / LMG 14537)	Bacteria; Terrabacteria group; Firmicutes; Bacilli; Lactobacillales; Streptococcaceae; Streptococcus; Streptococcus parasanguinis	Bacteria	Firmicutes	Bacilli	Lactobacillales	Streptococcaceae	Streptococcus	Streptococcus parasanguinis	Streptococcus parasanguinis ATCC 15912	3.07674e-06	0.000953062	0.000157245	0.000204687	4.51166e-05	0.000796187	0.00030428	0.000263035	1.45077e-05	0.000195327	6.51298e-05	0.000356109	1.2336e-05	1.06608e-05	5.40124e-06	6.64257e-05	0.000121937	2.3425e-05	0.000228986	7.36156e-05	7.20647e-05	1.88327e-05	0.000110895	2.06299e-05	0.000115413	0.000183889	0.000124004	0.000151248	1.3683e-05	0.000281727	0.000469746	1.46295e-05	3.3278e-05	6.70441e-05	2.44387e-05	3.60732e-05	1.21674e-05
UP000002359	CP000837	423211	Streptococcus suis (strain GZ1)	Bacteria; Terrabacteria group; Firmicutes; Bacilli; Lactobacillales; Streptococcaceae; Streptococcus; Streptococcus suis	Bacteria	Firmicutes	Bacilli	Lactobacillales	Streptococcaceae	Streptococcus	Streptococcus suis	Streptococcus suis GZ1	2.01424e-07	0.00116606	0.000153221	0.000215737	0.000272765	0.000325873	0.000167621	0.00116606	2.69036e-05	0.000180899	9.46755e-05	0.00015277	2.27517e-06	7.73611e-06	1.24726e-05	6.41204e-05	0.0002775	9.265e-06	0.000591227	0.000406228	0.000122514	1.08558e-05	0.000118263	2.25209e-05	2.09741e-05	0.000202676	0.000797739	0.000108532	1.18941e-05	0.000224697	4.03346e-05	6.37913e-06	3.04875e-05	4.76016e-05	0.000180128	4.42819e-05	1.37139e-05
UP000002865	CP003122	1114965	Streptococcus parasanguinis FW213	Bacteria; Terrabacteria group; Firmicutes; Bacilli; Lactobacillales; Streptococcaceae; Streptococcus; Streptococcus parasanguinis	Bacteria	Firmicutes	Bacilli	Lactobacillales	Streptococcaceae	Streptococcus	Streptococcus parasanguinis	Streptococcus parasanguinis FW213	1.03434e-06	0.00131152	0.000238932	0.000240683	9.18621e-05	0.00101153	0.000414725	0.000479321	3.42362e-05	0.000245443	0.000119612	0.000487841	1.15498e-05	1.80484e-05	7.87088e-06	0.000138087	0.000253813	4.77986e-05	0.000430469	0.000204116	0.000173393	7.8822e-05	0.000216069	6.29784e-05	0.000173897	0.000407663	0.000420706	0.000251798	2.3498e-05	0.00053508	0.000495914	2.00943e-05	6.53116e-05	0.000116995	5.50786e-05	0.000112335	3.35001e-05
UP000007946	AP012054	981540	Streptococcus pasteurianus (strain ATCC 43144 / JCM 5346 / CDC 1723-81)	Bacteria; Terrabacteria group; Firmicutes; Bacilli; Lactobacillales; Streptococcaceae; Streptococcus; Streptococcus pasteurianus	Bacteria	Firmicutes	Bacilli	Lactobacillales	Streptococcaceae	Streptococcus	Streptococcus pasteurianus	Streptococcus pasteurianus ATCC 43144	3.23363e-06	0.00110588	0.000166195	0.000199265	0.000111953	0.00014022	0.000207783	0.000573569	2.01482e-05	3.80112e-05	0.000109287	0.000246502	4.20872e-05	1.7374e-05	3.23363e-06	0.000106672	0.000192341	1.61926e-05	0.000343013	0.000143842	0.000151311	2.81104e-05	9.61818e-05	1.72145e-05	2.70222e-05	0.000242713	0.000858241	9.91568e-05	1.07901e-05	0.000740504	4.0575e-05	8.6331e-06	1.78928e-05	8.63938e-05	3.12509e-05	1.87338e-05	1.45099e-05
UP000008563	FN568063	365659	Streptococcus mitis (strain B6)	Bacteria; Terrabacteria group; Firmicutes; Bacilli; Lactobacillales; Streptococcaceae; Streptococcus; Streptococcus mitis	Bacteria	Firmicutes	Bacilli	Lactobacillales	Streptococcaceae	Streptococcus	Streptococcus mitis	Streptococcus mitis B6	1.5191e-06	0.00159174	0.000162542	0.000219874	7.86175e-05	0.00159174	0.000182573	0.000690969	0.000242814	3.30309e-05	0.000406589	0.000188913	1.43468e-05	0.000156723	1.5191e-06	7.31269e-05	0.0003423	7.25787e-05	0.000179456	9.24138e-05	0.000124812	3.45091e-05	8.66326e-05	9.2949e-05	2.33231e-05	0.000218423	0.000420678	0.000111488	1.53753e-05	0.000870586	6.61597e-05	9.29227e-06	8.41283e-05	5.83274e-05	2.77073e-05	3.05408e-05	3.49329e-05
UP000017124	CP006776	1156433	Streptococcus sp I-P16	Bacteria; Terrabacteria group; Firmicutes; Bacilli; Lactobacillales; Streptococcaceae; Streptococcus	Bacteria	Firmicutes	Bacilli	Lactobacillales	Streptococcaceae	Streptococcus	Streptococcus sp. I-P16	x	7.86642e-07	0.000658272	0.000130618	0.000129709	5.53392e-05	0.000527508	0.000151339	0.000231251	2.12238e-05	0.00012558	9.13107e-05	0.000326081	7.95962e-06	2.38069e-05	5.3657e-06	9.1648e-05	0.000213314	3.71278e-05	0.000348831	0.000132909	9.11671e-05	4.14244e-05	0.000123093	5.73396e-05	6.30518e-05	0.000373949	0.000251346	0.000123819	1.60521e-05	0.000280709	9.17959e-05	7.08084e-06	7.12884e-05	7.51271e-05	2.92195e-05	6.18911e-05	3.08392e-05
UP000024500	CP000419	1415776	Streptococcus thermophilus TH1435	Bacteria; Terrabacteria group; Firmicutes; Bacilli; Lactobacillales; Streptococcaceae; Streptococcus; Streptococcus thermophilus	Bacteria	Firmicutes	Bacilli	Lactobacillales	Streptococcaceae	Streptococcus	Streptococcus thermophilus	Streptococcus thermophilus TH1435	5.79702e-06	0.013933	0.000367345	0.00142208	3.11401e-05	0.000270086	0.000168978	0.000121913	1.82068e-05	8.41964e-05	6.91399e-05	0.000434012	6.05947e-05	6.57683e-06	5.75658e-05	4.50718e-05	0.000246195	1.16532e-05	0.000237262	5.71192e-05	3.45422e-05	1.83545e-05	0.000274789	1.059e-05	2.57645e-05	0.000313119	0.000137664	9.8912e-05	1.15959e-05	0.000216869	0.000179093	2.16253e-05	2.78291e-05	0.000795797	4.22331e-05	1.87563e-05	2.74278e-05
UP000030306	CP009913	1304	Streptococcus salivarius	Bacteria; Terrabacteria group; Firmicutes; Bacilli; Lactobacillales; Streptococcaceae; Streptococcus	Bacteria	Firmicutes	Bacilli	Lactobacillales	Streptococcaceae	Streptococcus	Streptococcus salivarius	x	1.78015e-06	0.00362378	0.000290318	0.000442566	8.5594e-05	0.000821584	0.000425172	0.0003865	3.65973e-05	0.000314184	0.000152215	0.00116711	1.75543e-05	1.55631e-05	1.29701e-05	0.000203771	0.00044576	3.09963e-05	0.00045203	0.000225003	0.000149264	4.64266e-05	0.000253643	5.69499e-05	0.000124199	0.000596142	0.000493184	0.000212527	2.28453e-05	0.000425882	0.000294396	1.36726e-05	7.90564e-05	0.000211858	4.80678e-05	8.39084e-05	2.96111e-05
UP000234759	FR873482	1304	Streptococcus salivarius	Bacteria; Terrabacteria group; Firmicutes; Bacilli; Lactobacillales; Streptococcaceae; Streptococcus; Streptococcus salivarius	Bacteria	Firmicutes	Bacilli	Lactobacillales	Streptococcaceae	Streptococcus	Streptococcus salivarius	x	2.01424e-07	0.00232824	0.000119382	0.000266778	5.08771e-06	0.000239563	0.000178883	6.19641e-05	3.88272e-06	0.000142911	2.24474e-05	0.000591628	2.56044e-06	1.68209e-06	2.21202e-06	9.0847e-06	9.55795e-05	4.1159e-06	2.68499e-05	1.08271e-05	7.57631e-06	2.04683e-06	1.23316e-05	2.96841e-06	1.90321e-05	6.88862e-05	4.39246e-05	1.50797e-05	7.33306e-07	5.61531e-05	0.000256706	4.80561e-06	9.2575e-06	4.21614e-05	3.65053e-06	5.91474e-06	5.93587e-06
UP000005436	CP003191	203275	Tannerella forsythia (strain ATCC 43037 / JCM 10827 / FDC 338) (Bacteroides forsythus)	Bacteria; FCB group; Bacteroidetes/Chlorobi group; Bacteroidetes; Bacteroidia; Bacteroidales; Tannerellaceae; Tannerella; Tannerella forsythia	Bacteria	Bacteroidetes	Bacteroidia	Bacteroidales	Tannerellaceae	Tannerella	Tannerella forsythia	Tannerella forsythia 92A2	2.45679e-05	0.00234674	0.000568322	0.000505189	0.00029903	0.000509247	0.000397765	0.000237779	0.00177303	0.00101974	0.00029409	0.000699401	7.618e-05	0.000268142	5.68551e-05	0.000210511	0.000862098	0.000475852	6.15712e-05	0.000186106	0.000114471	0.000299267	0.000201156	0.000272818	0.000675833	0.000343975	9.27297e-05	0.000144961	3.71649e-05	0.000102274	0.000185326	0.000252699	0.000679946	0.000247683	0.000257186	0.00110014	0.000551717
UP000006852	CP002631	869209	Treponema succinifaciens (strain ATCC 33096 / DSM 2489 / 6091)	Bacteria; Spirochaetes; Spirochaetia; Spirochaetales; Spirochaetaceae; Treponema; Treponema succinifaciens	Bacteria	Spirochaetes	Spirochaetia	Spirochaetales	Spirochaetaceae	Treponema	Treponema succinifaciens	Treponema succinifaciens DSM 2489	1.61411e-06	0.00125337	0.000254534	0.00022599	0.000565362	0.000488608	0.000321973	0.000812525	9.36051e-05	0.00015669	0.000300943	0.000445539	1.31083e-05	2.26022e-05	4.6639e-06	0.000307043	0.000826809	1.94785e-05	0.000514908	0.000711283	0.000303232	4.74596e-05	0.000385662	6.92132e-05	0.000171067	0.000974257	0.00125337	0.000303589	3.07989e-05	0.000629695	0.000165099	3.06411e-05	7.07605e-05	0.000128833	9.43485e-05	0.000206319	9.99318e-05
UP000008959	FP929060	245012	butyrate-producing bacterium SM4/1	Bacteria; Terrabacteria group; Firmicutes; Clostridia; Clostridiales; unclassified Clostridiales; unclassified Clostridiales (miscellaneous)	Bacteria	Firmicutes	Clostridia	Clostridiales	unclassified Clostridiales	unclassified Clostridiales (miscellaneous)	butyrate-producing bacterium SM4/1	x	5.84129e-06	0.00537851	0.001288	0.00105369	0.00123418	0.00211817	0.00137644	0.00308831	0.000369711	0.000582094	0.000918654	0.00240621	3.8824e-05	5.52969e-05	4.2819e-05	0.00113574	0.00253437	0.000124205	0.00315852	0.0022934	0.00145027	0.000183822	0.00248835	0.000576398	0.00095029	0.0050777	0.00392996	0.00223772	0.000159458	0.00168643	0.000876337	7.66772e-05	0.000349013	0.00102231	0.000518924	0.000800807	0.000293541
UP000008961	FP929062	245014	butyrate-producing bacterium SS3/4	Bacteria; Terrabacteria group; Firmicutes; Clostridia; Clostridiales; unclassified Clostridiales; unclassified Clostridiales (miscellaneous)	Bacteria	Firmicutes	Clostridia	Clostridiales	unclassified Clostridiales	unclassified Clostridiales (miscellaneous)	butyrate-producing bacterium SS3/4	x	1.27305e-05	0.0103623	0.00357629	0.00253414	0.00133064	0.00543413	0.0053765	0.0032872	0.000576689	0.00158245	0.00113915	0.00309092	2.85197e-05	0.000140606	3.52857e-05	0.00320555	0.0062681	0.000431051	0.00670516	0.00423403	0.00464812	0.000448619	0.00737472	0.00118948	0.00180692	0.00726813	0.00431808	0.00673353	0.000416703	0.00804304	0.00368624	6.08144e-05	0.00116577	0.00234183	0.000831128	0.00114876	0.000501911
UP000001477	CP001107	515619	Agathobacter rectalis (strain ATCC 33656 / DSM 3377 / JCM 17463 / KCTC 5835 / VPI 0990) (Eubacterium rectale)	Bacteria; Terrabacteria group; Firmicutes; Clostridia; Clostridiales; Lachnospiraceae; unclassified Lachnospiraceae; Eubacterium rectale	Bacteria	Firmicutes	Clostridia	Clostridiales	Lachnospiraceae	unclassified Lachnospiraceae	Eubacterium rectale	Eubacterium rectale ATCC 33656	2.15306e-05	0.178544	0.02332	0.0308947	0.00459597	0.00844813	0.0681382	0.00730993	0.00181698	0.00531579	0.00563021	0.00576406	2.62515e-05	0.00182562	3.01066e-05	0.00864539	0.0062649	0.000822976	0.0637666	0.0437934	0.041007	0.00671017	0.051218	0.0203162	0.00597581	0.0219618	0.133412	0.0503937	0.0017496	0.178544	0.00629959	0.00156087	0.00658414	0.0200999	0.00116061	0.00369631	0.00224014
UP000007057	FP929042	657318	Eubacterium rectale DSM 17629	Bacteria; Terrabacteria group; Firmicutes; Clostridia; Clostridiales; Lachnospiraceae; unclassified Lachnospiraceae; Eubacterium rectale	Bacteria	Firmicutes	Clostridia	Clostridiales	Lachnospiraceae	unclassified Lachnospiraceae	Eubacterium rectale	Eubacterium rectale DSM 17629	1.3978e-05	0.159259	0.0240495	0.0301808	0.00478025	0.0109059	0.0654876	0.00595933	0.00212288	0.00623594	0.00581039	0.00503809	1.3978e-05	0.00217651	7.29256e-05	0.0106919	0.00735227	0.000737508	0.0667889	0.0416451	0.0399707	0.00558529	0.048884	0.0178746	0.0068344	0.0267235	0.125659	0.0500054	0.00176352	0.159259	0.00615179	0.0014389	0.00589812	0.0201471	0.0010393	0.00443887	0.00198481
UP000008802	FP929043	657317	Eubacterium rectale M104/1	Bacteria; Terrabacteria group; Firmicutes; Clostridia; Clostridiales; Lachnospiraceae; unclassified Lachnospiraceae; Eubacterium rectale	Bacteria	Firmicutes	Clostridia	Clostridiales	Lachnospiraceae	unclassified Lachnospiraceae	Eubacterium rectale	Eubacterium rectale M104/1	7.29168e-06	0.0835103	0.0147392	0.0171094	0.00298199	0.00673162	0.0411629	0.00391069	0.00152882	0.00409344	0.00423861	0.00247959	7.29168e-06	0.00108828	1.20195e-05	0.00655319	0.00471518	0.000593892	0.0447891	0.0239398	0.0205818	0.00385887	0.0285516	0.0136607	0.00360451	0.0143201	0.0729328	0.0289304	0.000885705	0.0835103	0.00400018	0.00112979	0.00449588	0.0138474	0.000836138	0.00306658	0.00133136
UP000007968	CP001820	479436	Veillonella parvula (strain ATCC 10790 / DSM 2008 / JCM 12972 / Te3) (Veillonella alcalescens)	Bacteria; Terrabacteria group; Firmicutes; Negativicutes; Veillonellales; Veillonellaceae; Veillonella; Veillonella parvula	Bacteria	Firmicutes	Negativicutes	Veillonellales	Veillonellaceae	Veillonella	Veillonella parvula	Veillonella parvula DSM 2008	5.52555e-07	0.0136415	0.000508349	0.00178688	3.17421e-05	0.000994136	0.000492063	0.000505344	2.03056e-05	0.000223511	2.75791e-05	0.000500002	0.000121189	4.50831e-06	1.88421e-05	8.78578e-05	0.000376933	0.000105438	0.000145325	2.8517e-05	4.36625e-05	1.40504e-05	5.68944e-05	3.2641e-05	0.000752349	0.00296837	3.96331e-05	0.000100625	6.65616e-06	5.30445e-05	0.000297075	1.13549e-05	0.00020144	0.000125882	1.44799e-05	3.31271e-05	4.71003e-05
Unaligned	Unaligned	Unaligned	Unaligned	Unaligned	Unaligned	x	x	x	x	x	x	x	0.0132377	0.900567	0.518484	0.16571	0.397123	0.755113	0.730584	0.571674	0.483235	0.688327	0.525999	0.642904	0.131882	0.189533	0.146551	0.531162	0.803296	0.518608	0.668375	0.581741	0.679529	0.288394	0.522806	0.37107	0.484312	0.700808	0.66456	0.506579	0.248788	0.662265	0.342115	0.382744	0.575035	0.430876	0.412878	0.556825	0.596737
[truncated: 65 more columns]

## Sheet: Species
Species	Kindom	Phylum	Class	Order	Family	Genus	Min	Max	Average	Standard deviation	SRS017521	SRS011134	SRS011271	SRS011302	SRS011405	SRS011529	SRS011586	SRS012273	SRS012902	SRS013158	SRS013215	SRS013476	SRS013687	SRS013800	SRS013951	SRS014235	SRS014287	SRS014313	SRS014459	SRS014613	SRS014683	SRS014923	SRS014979	SRS015065	SRS015190	SRS015217	SRS015264	SRS015369	SRS015794	SRS015854	SRS015960	SRS016018	SRS016056	SRS016095	SRS016203	SRS016267	SRS016335	SRS016495	SRS016585
Streptococcus salivarius	Bacteria	Firmicutes	Bacilli	Lactobacillales	Streptococcaceae	Streptococcus	3.76989e-06	0.010868	0.000853602	0.00134959	0.000191987	0.00221102	0.00107514	0.000951222	8.16421e-05	0.00084958	0.000348219	0.00402998	3.76204e-05	3.28538e-05	3.05152e-05	0.000402227	0.00109109	7.31376e-05	0.00107148	0.000508659	0.000341652	0.000126358	0.00054664	0.000118324	0.000287608	0.00150507	0.00108636	0.000432735	5.12589e-05	0.00108706	0.000996842	3.79559e-05	0.000174686	0.000528424	0.000110631	0.000196986	7.32545e-05	0.000382323	0.000268929	4.23368e-05	0.000679819	0.0005824	3.76989e-06
Escherichia coli	Bacteria	Proteobacteria	Gammaproteobacteria	Enterobacterales	Enterobacteriaceae	Escherichia	0.000107544	0.981007	0.0186672	0.101687	0.0784831	0.0026488	0.000906028	0.000430342	0.000952172	0.000815901	0.000469905	0.0480622	0.00467389	0.00240457	0.00106602	0.00120447	0.024078	0.000585457	0.000580928	0.000553183	0.000787254	0.000186328	0.00207529	0.000253277	0.0100884	0.000669589	0.000269382	0.00128068	0.000223562	0.00267616	0.00102622	0.000914832	0.00128136	0.000435493	0.000453108	0.000887796	0.000850376	0.00223993	0.000475575	0.00353661	0.00411384	0.0120382	0.981007
Lachnoclostridium phytofermentans	Bacteria	Firmicutes	Clostridia	Clostridiales	Lachnospiraceae	Lachnoclostridium	1.88005e-05	0.00336775	0.000882722	0.000715956	0.000585772	0.00117429	0.000900058	0.000436852	0.000180284	0.000401307	0.000249057	0.00109102	7.91857e-05	9.83418e-05	3.31981e-05	0.000938439	0.00109139	7.23585e-05	0.0017785	0.00122103	0.000980145	0.000137329	0.00158832	0.000264211	0.000166332	0.00185637	0.00141268	0.00147884	0.000117611	0.00217477	0.000334198	2.94929e-05	8.47316e-05	0.00083071	8.95677e-05	0.000141661	6.4635e-05	0.000725989	0.000537245	0.000147952	0.00113761	0.000369197	1.88005e-05
Bifidobacterium longum	Bacteria	Actinobacteria	Actinobacteria	Bifidobacteriales	Bifidobacteriaceae	Bifidobacterium	2.9955e-05	0.103023	0.00735885	0.0149552	0.00275072	0.00120592	0.000866436	0.0020222	0.000125336	0.00106123	0.00057827	0.00595326	8.76046e-05	0.00122432	0.000459141	0.00092449	0.00104665	4.87641e-05	0.0081279	0.00125505	0.000421796	0.00100808	0.0006564	0.000292967	0.00361776	0.00448821	0.003382	0.00056	0.000125186	0.00140668	0.000530943	8.77344e-05	0.00104647	0.000527265	0.000218039	0.000368176	8.73778e-05	0.000540823	0.000544829	0.000409016	0.00122346	0.0366464	2.9955e-05
Parabacteroides distasonis	Bacteria	Bacteroidetes	Bacteroidia	Bacteroidales	Tannerellaceae	Parabacteroides	0.000123005	0.147225	0.0230103	0.0256279	0.0115018	0.0848407	0.0431046	0.00327138	0.0104514	0.0114822	0.0281129	0.0406971	0.00043755	0.00367777	0.000263106	0.00368382	0.00944753	0.0983763	0.0104752	0.0348507	0.0413478	0.0835553	0.109804	0.00223219	0.0082663	0.00525888	0.00945507	0.0516849	0.0508415	0.020124	0.0233558	0.0234736	0.0279047	0.00166769	0.0437962	0.00748588	0.0427041	0.113288	0.00450684	0.147225	0.0184891	0.00392346	0.000123005
Prevotella ruminicola	Bacteria	Bacteroidetes	Bacteroidia	Bacteroidales	Prevotellaceae	Prevotella	6.50545e-07	0.0113514	0.000550945	0.00163594	9.09178e-05	0.000960329	0.00432651	6.7101e-05	0.00010099	0.00297477	9.15412e-05	6.36581e-05	7.97354e-05	5.23873e-05	4.64258e-05	5.27694e-05	0.00400177	0.000280033	0.000128183	7.73028e-05	5.81329e-05	6.99747e-05	7.99994e-05	5.19643e-05	0.000134741	5.9219e-05	2.47392e-05	7.1426e-05	4.52232e-05	3.55797e-05	9.39938e-05	9.82812e-05	0.00103729	5.91311e-05	7.76844e-05	0.000125829	0.000289629	0.000141077	0.000113137	7.44067e-05	0.000157388	1.54489e-05	6.50545e-07
Akkermansia muciniphila	Bacteria	Verrucomicrobia	Verrucomicrobiae	Verrucomicrobiales	Akkermansiaceae	Akkermansia	4.45294e-07	0.0921143	0.0070149	0.0167952	0.00465886	0.0138015	0.000133022	0.0013758	0.000667304	3.54652e-05	0.00397948	0.000302166	4.45294e-07	2.58375e-06	2.16316e-05	0.00250757	0.0614161	7.35103e-06	0.000272264	0.000438134	4.8474e-06	7.93863e-07	0.000896531	0.000611481	1.05056e-05	0.000101627	0.0700888	0.000405042	1.13622e-06	0.0393623	0.000832499	2.31775e-06	4.44963e-06	0.00734354	2.34917e-05	0.0087045	2.26291e-05	0.00136032	0.00341021	0.000208017	0.00647157	4.69707e-06	2.37735e-05
Streptococcus thermophilus	Bacteria	Firmicutes	Bacilli	Lactobacillales	Streptococcaceae	Streptococcus	8.02037e-06	0.0191866	0.000471267	0.00195147	3.94386e-05	0.000419654	0.000237714	0.000157711	2.29159e-05	0.000111957	9.92695e-05	0.000581483	7.48093e-05	8.13769e-06	7.99703e-05	6.01153e-05	0.000341556	1.65483e-05	0.00030238	6.70724e-05	4.06823e-05	2.05544e-05	0.00034495	1.41888e-05	3.48644e-05	0.000403528	0.000180831	0.000124798	1.39086e-05	0.000275425	0.000228906	2.90889e-05	4.28372e-05	0.00102904	6.60455e-05	2.59979e-05	3.65022e-05	0.000198006	5.02953e-05	8.02037e-06	0.000137426	0.000187846	1.70176e-05
Lactobacillus ruminis	Bacteria	Firmicutes	Bacilli	Lactobacillales	Lactobacillaceae	Lactobacillus	1.03434e-07	0.0902794	0.0016306	0.0101161	2.42345e-05	0.000153186	6.7868e-05	6.53174e-05	7.67362e-06	0.000430585	3.46621e-05	9.71063e-05	9.53207e-07	3.05353e-06	1.86556e-06	4.7807e-05	0.000119266	7.90997e-06	0.00017006	5.33042e-05	5.24956e-05	2.46193e-05	0.000113054	1.31e-05	2.54686e-05	0.000110412	8.91675e-05	0.000167608	2.23215e-06	8.43286e-05	2.4709e-05	1.08445e-06	1.40088e-05	4.92862e-05	9.27142e-06	1.23243e-05	4.68501e-06	5.99509e-05	5.431e-05	1.01855e-05	0.000163918	4.08608e-05	1.03434e-07
Eggerthella lenta	Bacteria	Actinobacteria	Coriobacteriia	Eggerthellales	Eggerthellaceae	Eggerthella	5.90662e-07	0.00252989	0.000407695	0.000510629	0.000676784	9.44515e-05	4.40694e-05	8.56153e-05	1.64229e-05	4.77709e-05	7.91267e-05	0.000368746	8.49537e-06	4.1484e-05	5.82321e-05	5.64619e-05	0.000380961	1.53965e-05	0.000149495	0.000144418	0.000252245	2.38159e-05	0.000156126	1.84064e-05	5.95191e-05	0.000936469	0.000282733	0.000166667	1.02099e-05	0.00252989	9.31696e-05	1.5076e-05	3.00916e-05	0.0001688	1.978e-05	3.15528e-05	4.08915e-05	0.000341078	7.50526e-05	0.000105534	0.000107904	0.000152178	5.90662e-07
Bacteroides thetaiotaomicron	Bacteria	Bacteroidetes	Bacteroidia	Bacteroidales	Bacteroidaceae	Bacteroides	8.12174e-05	0.231413	0.0378121	0.0325673	0.036958	0.0550343	0.0745146	0.00707942	0.0508727	0.0620979	0.0648445	0.0299734	0.00993265	0.00861465	0.0192133	0.0160077	0.0841305	0.0594496	0.0139786	0.0122243	0.0159521	0.0085901	0.0154133	0.106153	0.0283441	0.0183312	0.00659458	0.0141176	0.00464173	0.0221815	0.019929	0.0424934	0.231413	0.0533739	0.0474473	0.0405763	0.0357914	0.116829	0.0120538	0.0617708	0.139723	0.00559166	8.12174e-05
Eubacterium eligens	Bacteria	Firmicutes	Clostridia	Clostridiales	Eubacteriaceae	Eubacterium	1.39572e-05	0.0352576	0.00653364	0.00756528	0.000665664	0.00721403	0.00450306	0.00117935	0.000666792	0.00647017	0.0113361	0.00657807	1.39572e-05	0.000158117	3.9461e-05	0.0105171	0.0210433	0.000561727	0.0256052	0.0184469	0.00223192	0.000956643	0.00930989	0.00143737	0.000349088	0.011804	0.00809901	0.030433	0.00103245	0.0183567	0.00108962	7.08722e-05	0.00028127	0.0022835	0.000441851	0.000682084	0.000919377	0.0111978	0.00748335	0.00211187	0.00673052	0.00189943	4.58022e-05
Eubacterium rectale	Bacteria	Firmicutes	Clostridia	Clostridiales	Lachnospiraceae	unclassified Lachnospiraceae	4.75212e-05	0.421313	0.0621088	0.0779752	0.0123582	0.0260856	0.174789	0.0171799	0.00546868	0.0156452	0.0156792	0.0132817	4.75212e-05	0.0050904	0.000115052	0.0258904	0.0183324	0.00215438	0.175345	0.109378	0.101559	0.0161543	0.128654	0.0518515	0.0164147	0.0630054	0.332004	0.12933	0.00439883	0.421313	0.0164516	0.00412955	0.0169781	0.0540944	0.00303605	0.0112018	0.00555631	0.0124294	0.0973013	0.000836994	0.0359825	0.0201573	0.000120963
Prevotella melaninogenica	Bacteria	Bacteroidetes	Bacteroidia	Bacteroidales	Prevotellaceae	Prevotella	7.21315e-07	0.0570435	0.00240025	0.00739363	0.000162429	0.00243912	0.012118	0.000125587	0.000789373	0.00642912	0.000244356	0.000286903	0.00225598	0.000725489	6.72312e-05	9.9326e-05	0.0113039	0.000392924	0.000312492	0.000191413	3.9246e-05	0.00010435	0.000146933	0.000311694	0.000759026	0.00019234	0.000154465	0.000160812	0.000515256	9.60849e-05	0.000395979	0.000569019	0.00331592	0.000477685	0.000146708	0.000351714	0.00105499	0.000289009	0.00364457	0.000110248	0.000302937	2.72834e-05	7.21315e-07
Streptococcus parasanguinis	Bacteria	Firmicutes	Bacilli	Lactobacillales	Streptococcaceae	Streptococcus	1.32721e-05	0.00226124	0.000396177	0.000437387	0.000136979	0.00180771	0.000719005	0.000742356	4.87439e-05	0.000440769	0.000184742	0.000843951	2.38858e-05	2.87092e-05	1.32721e-05	0.000204513	0.000375751	7.12236e-05	0.000659456	0.000277732	0.000245458	9.76547e-05	0.000326965	8.36083e-05	0.00028931	0.000591552	0.00054471	0.000403047	3.7181e-05	0.000816806	0.00096566	3.47238e-05	9.85896e-05	0.000184039	7.95173e-05	0.000148408	4.56675e-05	0.000240949	0.000149102	3.82859e-05	0.000512527	0.000367344	1.47747e-05
Ethanoligenens harbinense	Bacteria	Firmicutes	Clostridia	Clostridiales	Ruminococcaceae	Ethanoligenens	3.0758e-07	0.000597358	0.000109785	0.000117159	7.41437e-05	0.000269684	8.28744e-05	0.000129654	1.48357e-05	7.41911e-05	0.000112898	0.000278343	1.24543e-06	7.88007e-06	1.88333e-06	0.000130683	0.000163181	1.18057e-05	0.000399979	0.000168203	0.000138708	1.45765e-05	0.000153232	2.90537e-05	4.7164e-05	0.000597358	0.000495793	9.90438e-05	2.24102e-05	0.000589283	3.61277e-05	3.55105e-06	2.46615e-05	5.0569e-05	2.90056e-05	4.37871e-05	1.83762e-05	6.99461e-05	0.000100479	5.15678e-06	0.000175601	7.62906e-05	3.0758e-07
[Clostridium] saccharolyticum	Bacteria	Firmicutes	Clostridia	Clostridiales	Lachnospiraceae	Lachnoclostridium	6.55716e-06	0.00854045	0.00238465	0.00183823	0.00148078	0.005364	0.00152533	0.00589338	0.000489787	0.00110219	0.00194769	0.00365974	5.36927e-05	7.86719e-05	6.81373e-05	0.00206529	0.00501099	0.00029128	0.00560341	0.00389259	0.00350194	0.000723535	0.00442681	0.00114084	0.00100439	0.00544751	0.00828128	0.00352506	0.000204004	0.0049586	0.00274419	0.000128752	0.000500923	0.00125067	0.00107432	0.00116179	0.000283216	0.00140975	0.00281386	0.000298488	0.00317142	0.00285156	6.55716e-06
Gardnerella vaginalis	Bacteria	Actinobacteria	Actinobacteria	Bifidobacteriales	Bifidobacteriaceae	Gardnerella	2.72194e-08	0.000532593	2.13003e-05	5.80269e-05	7.14877e-05	1.43068e-05	5.45441e-06	5.70769e-06	6.65047e-06	2.54599e-06	5.90454e-05	1.13004e-05	1.80901e-06	3.7885e-07	3.28694e-07	9.0847e-06	0.000111736	1.03321e-06	8.49365e-06	3.16074e-05	3.55476e-06	1.1095e-06	4.20698e-06	1.71916e-06	1.082e-05	1.07008e-05	5.97442e-06	3.29456e-06	2.01458e-07	0.000532593	3.04098e-05	1.7011e-07	1.18783e-06	7.86663e-06	7.63708e-06	6.97175e-07	1.88538e-05	1.65137e-05	6.07781e-06	5.35467e-07	3.21462e-05	5.21081e-06	2.72194e-08
Acidaminococcus fermentans	Bacteria	Firmicutes	Negativicutes	Acidaminococcales	Acidaminococcaceae	Acidaminococcus	1.54606e-06	0.00179901	0.000370879	0.000377007	0.000103053	0.000953394	0.000447641	0.000402517	2.30078e-05	0.000275749	8.86834e-05	0.000567737	0.000227322	2.9035e-05	2.13207e-05	0.000249292	0.00115208	9.69692e-05	0.00110598	0.000313751	0.000501473	4.97073e-05	0.000261278	6.40443e-05	0.000602904	0.00179901	0.000411898	0.000360952	2.41991e-05	0.000805418	0.000248567	3.04497e-05	0.000454353	6.66113e-05	6.67328e-05	0.00018329	7.31181e-05	0.00032012	0.000125794	3.67494e-05	0.000287941	0.000276485	1.54606e-06
Clostridioides difficile	Bacteria	Firmicutes	Clostridia	Clostridiales	Peptostreptococcaceae	Clostridioides	0.0210044	0.0210044	0.0210044	x	0	0	0	0	0	0	0	0	0	0	0	0	0	0	0	0	0	0	0	0	0	0	0	0	0	0	0	0	0	0	0	0	0	0	0	0	0	0	0
Methanobrevibacter smithii	Archaea	Euryarchaeota	Methanobacteria	Methanobacteriales	Methanobacteriaceae	Methanobrevibacter	1.54551e-08	0.00641596	0.000704652	0.00132581	0	0.00264866	0	0.000302793	0	0.000347863	0.000143949	2.44577e-06	0	0	0	5.86109e-08	2.62701e-07	9.99333e-07	0.000189287	0.00164375	1.79533e-07	3.82585e-08	6.67774e-08	0	0	0.00641596	0.00371261	0	0	2.26082e-07	1.7171e-08	0	0	1.54551e-08	0	2.24895e-08	0	1.65927e-06	0.000491411	0	0.00010756	1.83479e-08	0
Bifidobacterium animalis	Bacteria	Actinobacteria	Actinobacteria	Bifidobacteriales	Bifidobacteriaceae	Bifidobacterium	1.93258e-07	0.0217283	0.000280664	0.00219006	7.29632e-05	8.24901e-05	7.90482e-05	0.000105895	1.32091e-05	3.33882e-05	4.04852e-05	0.000121338	2.04557e-06	8.78173e-06	1.56352e-06	8.04142e-05	7.83288e-05	3.7602e-06	6.50869e-05	8.46132e-05	2.00718e-05	6.39873e-06	2.68668e-05	1.40856e-05	4.21147e-05	0.000147896	0.000181392	2.33255e-05	4.9478e-06	7.49745e-05	1.44236e-05	3.89127e-06	1.1011e-05	1.20395e-05	1.52283e-05	4.29325e-05	1.10985e-05	3.52397e-05	5.93841e-05	5.66897e-06	8.71915e-05	4.39249e-05	1.93258e-07
Leuconostoc citreum	Bacteria	Firmicutes	Bacilli	Lactobacillales	Leuconostocaceae	Leuconostoc	4.35511e-08	0.00119625	2.99195e-05	0.000127448	3.55314e-06	6.95905e-05	1.4925e-05	2.41507e-05	1.6659e-06	1.3333e-05	1.83297e-05	3.46258e-05	5.21828e-07	9.24393e-07	1.39473e-06	1.59813e-05	3.23998e-05	5.21686e-06	2.69121e-05	1.10402e-05	1.15979e-05	1.82684e-06	8.08007e-06	3.42685e-06	4.97534e-06	1.63248e-05	3.06014e-05	9.16828e-06	6.04373e-07	1.28019e-05	5.42602e-06	8.08024e-07	6.18424e-06	5.30109e-06	3.75744e-06	5.91474e-06	4.86696e-06	1.84692e-05	7.69485e-06	2.24663e-06	4.17994e-05	9.81613e-06	4.35511e-08
Bacteroides fragilis	Bacteria	Bacteroidetes	Bacteroidia	Bacteroidales	Bacteroidaceae	Bacteroides	0.000236981	0.366696	0.0346763	0.0385841	0.124226	0.0215889	0.0209754	0.0120329	0.0301703	0.0304315	0.0513655	0.0340775	0.0637518	0.0400024	0.0785711	0.0214156	0.0427572	0.0291003	0.00713103	0.0249741	0.0128063	0.0131796	0.048153	0.0213959	0.0394348	0.0161594	0.0133663	0.0320014	0.0270792	0.00785633	0.0280713	0.0248368	0.028395	0.0317335	0.0524487	0.0475353	0.0451138	0.0481838	0.0261195	0.366696	0.0373313	0.0158529	0.000236981
Anaerococcus prevotii	Bacteria	Firmicutes	Tissierellia	Tissierellales	Peptoniphilaceae	Anaerococcus	7.69184e-07	0.000150749	3.44886e-05	3.11158e-05	2.5592e-05	9.7936e-05	3.60913e-05	5.85751e-05	4.99769e-06	2.11496e-05	3.12512e-05	8.73459e-05	1.2663e-06	3.14445e-06	1.12822e-06	5.1519e-05	6.69451e-05	4.06508e-06	0.000105626	5.28353e-05	3.86715e-05	1.10758e-05	4.71449e-05	8.66454e-06	1.2799e-05	8.93758e-05	8.89712e-05	4.48248e-05	3.67459e-06	0.000114454	1.49559e-05	9.78134e-07	6.35393e-06	2.05089e-05	7.57599e-06	7.06171e-06	2.93382e-06	2.37631e-05	2.49804e-05	1.99054e-06	7.55701e-05	5.06953e-05	9.2655e-06
Bifidobacterium bifidum	Bacteria	Actinobacteria	Actinobacteria	Bifidobacteriales	Bifidobacteriaceae	Bifidobacterium	8.00252e-07	0.0489211	0.00310191	0.00828026	0.000172309	7.19024e-05	9.73381e-05	6.05907e-05	1.60293e-05	7.97968e-05	3.97477e-05	0.000564566	1.14733e-05	0.000154434	1.20195e-05	0.000184605	0.0002694	9.51907e-06	0.000934457	0.000225983	0.000118313	1.96362e-05	0.000489211	0.000186929	0.00258718	0.00166035	0.000674352	0.000409768	5.40712e-06	0.000380468	5.65955e-05	1.10572e-05	0.000167088	5.85902e-05	4.21414e-05	5.27604e-05	2.90425e-05	4.0099e-05	6.99227e-05	1.32121e-05	0.000223524	0.000435286	8.00252e-07
Streptococcus suis	Bacteria	Firmicutes	Bacilli	Lactobacillales	Streptococcaceae	Streptococcus	2.01424e-07	0.00116606	0.000153221	0.000215737	0.000272765	0.000325873	0.000167621	0.00116606	2.69036e-05	0.000180899	9.46755e-05	0.00015277	2.27517e-06	7.73611e-06	1.24726e-05	6.41204e-05	0.0002775	9.265e-06	0.000591227	0.000406228	0.000122514	1.08558e-05	0.000118263	2.25209e-05	2.09741e-05	0.000202676	0.000797739	0.000108532	1.18941e-05	0.000224697	4.03346e-05	6.37913e-06	3.04875e-05	4.76016e-05	0.000180128	4.42819e-05	1.37139e-05	0.000100623	9.57395e-05	1.11401e-05	0.00014483	8.83636e-05	2.01424e-07
Campylobacter hominis	Bacteria	Proteobacteria	Epsilonproteobacteria	Campylobacterales	Campylobacteraceae	Campylobacter	1.06094e-06	0.00104369	3.18714e-05	0.000110424	0.00104369	2.36548e-05	1.4328e-05	1.07376e-05	2.33488e-06	8.68764e-06	1.27371e-05	0.000306537	3.95894e-06	5.68274e-06	4.31744e-06	1.51021e-05	2.36431e-05	1.10943e-05	1.59295e-05	5.03416e-05	5.17056e-06	2.89808e-06	2.56203e-05	1.0441e-05	4.89396e-05	2.01855e-05	2.54404e-05	3.16654e-05	1.1201e-05	2.17887e-05	2.02961e-05	1.76489e-06	8.16395e-06	9.21122e-06	9.83656e-06	1.9386e-05	1.07801e-05	4.39509e-05	0.000117263	2.57257e-06	6.18557e-05	5.83464e-06	9.241e-05
Bacteroides vulgatus	Bacteria	Bacteroidetes	Bacteroidia	Bacteroidales	Bacteroidaceae	Bacteroides	0.00118309	0.308237	0.149917	0.0831972	0.203492	0.0945509	0.122532	0.0605989	0.195792	0.250216	0.184253	0.0492221	0.308237	0.236743	0.0419652	0.0549301	0.0822294	0.0683479	0.0333363	0.11844	0.180251	0.268288	0.0891935	0.0417694	0.180336	0.03693	0.0199101	0.139973	0.241596	0.041699	0.253996	0.220178	0.0284327	0.140465	0.133314	0.0593821	0.272528	0.139675	0.155789	0.00496973	0.081039	0.0288601	0.00118309
Enterococcus hirae	Bacteria	Firmicutes	Bacilli	Lactobacillales	Enterococcaceae	Enterococcus	2.99414e-08	0.000683396	4.17109e-05	0.000101841	7.51943e-06	0.000139885	2.79233e-05	3.09642e-05	5.91591e-06	2.40306e-05	6.22105e-05	8.05973e-05	1.65594e-06	5.07658e-07	1.5724e-06	2.86217e-05	6.42305e-05	2.98106e-06	5.03086e-05	1.68587e-05	9.94615e-06	3.06068e-06	9.28206e-06	5.06578e-06	1.12084e-05	4.12831e-05	4.57758e-05	1.12015e-05	9.9923e-07	2.258e-05	6.88555e-06	6.1665e-07	1.48384e-05	1.13595e-05	4.36841e-06	5.93723e-06	3.00205e-06	1.8805e-05	1.46091e-05	2.00218e-06	6.47923e-05	5.46951e-05	2.99414e-08
Bifidobacterium dentium	Bacteria	Actinobacteria	Actinobacteria	Bifidobacteriales	Bifidobacteriaceae	Bifidobacterium	6.26047e-08	0.000919855	8.08898e-05	0.00017769	6.6459e-06	9.58252e-06	1.19671e-05	8.56153e-06	3.4105e-07	5.44932e-06	2.61195e-06	3.17271e-05	1.42633e-06	2.25794e-06	3.41131e-06	1.99863e-05	1.40983e-05	1.76154e-06	2.11252e-05	1.89687e-06	8.61761e-07	4.59102e-07	4.69668e-06	2.07445e-06	3.90074e-05	2.54751e-05	5.11893e-05	6.23142e-06	6.60781e-07	3.30645e-06	7.31483e-06	3.82748e-07	8.48447e-07	2.70464e-06	7.48434e-07	3.37343e-06	2.27428e-06	7.0914e-06	3.40135e-06	4.19061e-07	4.04561e-05	1.71003e-05	6.26047e-08
Cutibacterium acnes	Bacteria	Actinobacteria	Actinobacteria	Propionibacteriales	Propionibacteriaceae	Cutibacterium	1.36097e-08	0.000462305	4.10597e-05	8.78097e-05	1.13441e-05	8.94592e-06	2.57795e-06	1.32169e-05	1.33797e-06	1.02733e-06	1.72081e-06	4.46127e-06	4.52251e-07	2.87168e-06	9.5943e-07	1.69972e-06	1.05956e-05	1.27034e-06	7.56028e-06	5.54142e-06	5.71635e-05	5.64312e-07	2.47076e-06	1.0888e-06	8.11961e-06	0.000183676	1.06025e-05	4.38647e-06	4.51265e-07	2.67059e-05	7.16372e-05	2.33902e-07	2.07398e-06	2.91483e-05	2.7799e-06	1.21443e-06	3.86627e-06	4.97781e-06	8.97732e-06	1.75773e-06	5.99813e-06	4.31176e-06	1.36097e-08
Lactobacillus rhamnosus	Bacteria	Firmicutes	Bacilli	Lactobacillales	Lactobacillaceae	Lactobacillus	2.99414e-08	0.00144706	6.38725e-05	0.000219142	7.10627e-06	0.000119212	2.78148e-05	3.83129e-05	4.27624e-06	1.2261e-05	2.60734e-05	7.75854e-05	1.11323e-06	1.68209e-06	2.58513e-06	3.44242e-05	7.26807e-05	4.77647e-06	8.59321e-05	2.79628e-05	2.72173e-05	4.77274e-06	3.69724e-05	1.13693e-05	1.31874e-05	8.13198e-05	4.65612e-05	2.54905e-05	1.66001e-06	4.73642e-05	1.43206e-05	2.12638e-07	2.44353e-05	1.95197e-05	6.49152e-06	1.03002e-05	3.68433e-06	1.81729e-05	2.36979e-05	5.55256e-06	8.78476e-05	2.84026e-05	2.99414e-08
Oscillibacter valericigenes	Bacteria	Firmicutes	Clostridia	Clostridiales	Oscillospiraceae	Oscillibacter	1.01096e-05	0.00286289	0.000540374	0.000482137	0.000479272	0.00137288	0.000459988	0.00138551	8.78597e-05	0.000566885	0.000417298	0.000867344	1.01096e-05	1.68815e-05	2.21646e-05	0.000571476	0.00180725	7.14947e-05	0.00107459	0.000967233	0.000345638	0.000155282	0.000682666	0.000261174	0.000606122	0.00157067	0.00111772	0.000530292	0.000126322	0.00124142	0.000199836	6.53223e-05	0.000394094	0.000223295	0.00035129	0.000717618	0.000176052	0.000439489	0.000488511	3.47123e-05	0.00126523	0.000910589	2.91847e-05
Tannerella forsythia	Bacteria	Bacteroidetes	Bacteroidia	Bacteroidales	Tannerellaceae	Tannerella	2.45679e-05	0.00234674	0.000568322	0.000505189	0.00029903	0.000509247	0.000397765	0.000237779	0.00177303	0.00101974	0.00029409	0.000699401	7.618e-05	0.000268142	5.68551e-05	0.000210511	0.000862098	0.000475852	6.15712e-05	0.000186106	0.000114471	0.000299267	0.000201156	0.000272818	0.000675833	0.000343975	9.27297e-05	0.000144961	3.71649e-05	0.000102274	0.000185326	0.000252699	0.000679946	0.000247683	0.000257186	0.00110014	0.000551717	0.000603105	0.000464033	0.00028885	0.00113558	2.45679e-05	0.000295448
Bacteroides ovatus	Bacteria	Bacteroidetes	Bacteroidia	Bacteroidales	Bacteroidaceae	Bacteroides	0.000301463	0.467	0.0772317	0.0750628	0.0377893	0.0285643	0.042739	0.0129047	0.104292	0.0440929	0.0293015	0.0398626	0.136181	0.0845276	0.467	0.0284016	0.112818	0.0452697	0.0214378	0.047676	0.0739148	0.00663101	0.0791084	0.156637	0.202848	0.0525787	0.0302723	0.0623543	0.157783	0.0383239	0.0852248	0.264976	0.303299	0.207544	0.276186	0.0442725	0.0759247	0.0260844	0.0708854	0.148974	0.101336	0.0145362	0.000301463
Ornithobacterium rhinotracheale	Bacteria	Bacteroidetes	Flavobacteriia	Flavobacteriales	Flavobacteriaceae	Ornithobacterium	1.05884e-06	0.005538	0.00114459	0.000823134	0.000596939	0.00248593	0.00108442	0.000618464	0.000848768	0.00150685	0.000984506	0.00248547	0.000227357	0.000260118	0.000923993	0.00117073	0.00159771	0.000980464	0.00157752	0.000980554	0.000933861	0.000123651	0.00177773	0.00140427	0.00167945	0.000764315	0.00160799	0.00147135	0.000164889	0.000434247	0.000603422	0.00154205	0.00210298	0.00159138	0.00090643	0.005538	0.000576689	0.00119282	0.000749244	0.00245774	0.00112399	0.000142875	1.05884e-06
Alistipes finegoldii	Bacteria	Bacteroidetes	Bacteroidia	Bacteroidales	Rikenellaceae	Alistipes	2.17456e-05	0.072549	0.012707	0.0140122	0.00384119	0.0459343	0.0333405	0.00879344	0.014243	0.00425292	0.0352773	0.0638711	0.00229813	0.00252713	0.00200987	0.00793151	0.00466597	0.0063863	0.00388135	0.0127613	0.0135863	0.00702615	0.00624454	0.00547087	0.0101136	0.0211234	0.0287096	0.00488325	0.00338054	0.00811818	0.00852849	0.00353087	0.0136452	0.0351511	0.0127712	0.0705953	0.00881369	0.00518039	0.0273526	0.00466425	0.0370913	0.0057547	2.17456e-05
Escherichia coli O104:H4	Bacteria	Proteobacteria	Gammaproteobacteria	Enterobacterales	Enterobacteriaceae	Escherichia	1.29856e-06	0.00597236	0.000370556	0.000945608	0.00485872	0.000250888	3.51958e-05	2.2474e-05	8.2744e-05	3.09762e-05	2.28315e-05	0.00321327	0.000130895	7.33453e-05	5.21912e-05	0.000101944	0.00141719	2.00883e-05	3.58413e-05	3.10106e-05	2.91203e-05	5.41357e-06	0.000125519	1.35355e-05	0.000385228	4.79103e-05	1.11915e-05	4.08149e-05	6.26936e-06	0.000164192	2.19101e-05	2.4666e-05	3.85006e-05	2.16216e-05	2.5737e-05	6.24534e-05	2.22879e-05	4.962e-05	1.80104e-05	0.00019214	0.00022268	0.00100616	0.00363264
Acidovorax sp. KKS102	Bacteria	Proteobacteria	Betaproteobacteria	Burkholderiales	Comamonadaceae	Acidovorax	1.00712e-07	0.000407023	7.61748e-05	8.01717e-05	2.60524e-05	0.000101387	0.000103878	6.97408e-06	1.99908e-05	5.97862e-05	4.66771e-05	2.11514e-05	2.19029e-05	3.4248e-05	7.53597e-05	1.80717e-05	2.15415e-05	0.000153169	1.97874e-05	2.54266e-05	3.87792e-06	1.91292e-07	9.93871e-05	4.21995e-05	2.92417e-05	1.5048e-05	1.16403e-05	0.000138522	3.23702e-05	2.8232e-05	0.000197809	4.46327e-05	4.14608e-05	8.86039e-05	0.000100703	0.000273787	0.000196498	0.000364861	3.47383e-05	3.85071e-05	0.000197657	1.00914e-06	1.00712e-07
Lactobacillus acidophilus	Bacteria	Firmicutes	Bacilli	Lactobacillales	Lactobacillaceae	Lactobacillus	5.98828e-08	0.000878472	3.39465e-05	9.9425e-05	6.19733e-06	8.95597e-05	3.11525e-05	3.02507e-05	4.7747e-06	1.94969e-05	2.41529e-05	5.55055e-05	2.24734e-06	4.40223e-06	4.03316e-06	4.93113e-05	5.02635e-05	1.04507e-05	5.02774e-05	2.3615e-05	2.27648e-05	2.01813e-06	4.46964e-05	7.04854e-06	1.17078e-05	3.42607e-05	4.85527e-05	1.98615e-05	4.19838e-06	1.73518e-05	1.21742e-05	2.63671e-06	9.06896e-06	1.22868e-05	8.49243e-06	8.7934e-06	8.89243e-06	4.60842e-05	1.7174e-05	3.96944e-06	9.46892e-05	7.85291e-06	5.98828e-08
Porphyromonas asaccharolytica	Bacteria	Bacteroidetes	Bacteroidia	Bacteroidales	Porphyromonadaceae	Porphyromonas	2.11767e-06	0.00141775	7.90095e-05	0.00015546	0.00141775	0.000119983	5.38114e-05	2.15644e-05	3.17308e-05	5.99872e-05	4.30818e-05	0.000314486	5.76794e-06	1.1911e-05	3.29493e-05	3.87028e-05	0.000217342	7.26464e-05	4.0446e-05	3.57208e-05	1.84201e-05	4.89708e-06	4.42512e-05	4.51909e-05	0.000181443	5.40207e-05	1.57074e-05	3.22302e-05	1.50449e-05	0.000118015	1.25691e-05	2.11362e-05	7.20426e-05	1.44196e-05	3.64594e-05	8.95083e-05	8.33523e-05	4.95608e-05	0.000102542	8.13212e-05	5.79506e-05	8.7703e-06	2.11767e-06
Odoribacter splanchnicus	Bacteria	Bacteroidetes	Bacteroidia	Bacteroidales	Odoribacteraceae	Odoribacter	2.74236e-05	0.0481828	0.0112285	0.00949184	0.0142022	0.0481828	0.0418211	0.00472226	0.00650923	0.00953197	0.0231156	0.00435638	0.00179435	0.00155347	0.000476632	0.0166691	0.00979022	0.012152	0.00419695	0.00205171	0.00898314	0.00145424	0.0116368	0.0013773	0.0202864	0.00804771	0.00837075	0.00875219	0.00180455	0.00410153	0.00834165	0.00720232	0.0112297	0.00314851	0.00804142	0.0151214	0.016271	0.0242547	0.00242745	0.00447793	0.0233624	0.00247873	2.74236e-05
Treponema succinifaciens	Bacteria	Spirochaetes	Spirochaetia	Spirochaetales	Spirochaetaceae	Treponema	1.61411e-06	0.00125337	0.000254534	0.00022599	0.000565362	0.000488608	0.000321973	0.000812525	9.36051e-05	0.00015669	0.000300943	0.000445539	1.31083e-05	2.26022e-05	4.6639e-06	0.000307043	0.000826809	1.94785e-05	0.000514908	0.000711283	0.000303232	4.74596e-05	0.000385662	6.92132e-05	0.000171067	0.000974257	0.00125337	0.000303589	3.07989e-05	0.000629695	0.000165099	3.06411e-05	7.07605e-05	0.000128833	9.43485e-05	0.000206319	9.99318e-05	0.000218095	0.000384185	3.79483e-05	0.000541706	0.000179204	1.61411e-06
Rubinisphaera brasiliensis	Bacteria	Planctomycetes	Planctomycetia	Planctomycetales	Planctomycetaceae	Rubinisphaera	1.63317e-08	9.15339e-06	2.02152e-06	2.02354e-06	4.83982e-07	5.86343e-06	6.78409e-06	5.52932e-07	2.75463e-07	1.98766e-06	4.14839e-07	2.26461e-06	7.65348e-08	4.16735e-07	1.59905e-07	2.50073e-06	6.61132e-06	6.94452e-07	1.15115e-06	2.66414e-06	7.18134e-07	8.60815e-08	1.24651e-06	5.15747e-07	1.14673e-06	5.71518e-06	1.71098e-06	1.39313e-06	8.70297e-07	9.60849e-07	3.58873e-06	1.27583e-07	2.63961e-07	4.32742e-07	5.4987e-07	4.27301e-07	3.18399e-07	5.98522e-06	6.13357e-07	1.62968e-07	9.15339e-06	9.17396e-08	1.63317e-08
Eubacterium limosum	Bacteria	Firmicutes	Clostridia	Clostridiales	Eubacteriaceae	Eubacterium	1.65766e-06	0.00107239	0.000304185	0.000258808	0.000180195	0.00078188	0.000298283	0.000504916	8.66529e-05	0.00019153	0.000219496	0.00105085	6.00451e-06	2.23597e-05	9.20342e-06	0.000464453	0.000720896	3.91095e-05	0.00094264	0.000463518	0.000404525	9.67174e-05	0.000357638	0.000110599	0.000177004	0.00107239	0.000884355	0.000357751	3.5513e-05	0.0005955	0.000136818	1.3545e-05	8.19977e-05	0.00017475	9.92057e-05	0.000176723	6.72504e-05	0.000312298	0.000224266	8.08323e-05	0.000795408	0.000361839	1.65766e-06
Eubacterium siraeum	Bacteria	Firmicutes	Clostridia	Clostridiales	Ruminococcaceae	Ruminiclostridium	6.94912e-06	0.142295	0.00749691	0.0165128	0.00146389	0.0159407	0.00237663	0.00681616	0.0039235	0.000913431	0.0123182	0.0265061	1.36789e-05	6.29193e-05	3.72312e-05	0.00324668	0.00405821	0.000177864	0.142295	0.00864007	0.00354776	0.00186917	0.0334502	0.0137246	0.00106199	0.0130907	0.00993215	0.0272798	0.00901928	0.00834673	0.000811825	6.26431e-05	0.000721821	0.00261524	0.00598622	0.00127504	0.000279827	0.00193502	0.00269063	0.000156205	0.00491312	0.00761816	6.94912e-06
Haemophilus parainfluenzae	Bacteria	Proteobacteria	Gammaproteobacteria	Pasteurellales	Pasteurellaceae	Haemophilus	6.81867e-06	0.0410054	0.00100897	0.00425659	2.40338e-05	0.000612846	0.00253481	0.000167396	9.65171e-05	0.00173916	3.53228e-05	0.000133272	0.000405864	2.50268e-05	4.31744e-05	0.000254	8.6385e-05	2.81338e-05	2.77522e-05	1.82014e-05	7.46859e-06	1.24149e-05	4.55645e-05	0.000395887	3.27744e-05	5.79726e-05	8.66712e-06	3.89323e-05	7.52646e-06	5.53619e-05	6.88383e-05	8.99458e-06	0.000128568	0.00202682	3.48098e-05	5.61788e-05	0.000206641	0.000647747	3.46826e-05	1.10702e-05	0.00125776	1.35775e-05	0.000337042
Ruminococcus champanellensis	Bacteria	Firmicutes	Clostridia	Clostridiales	Ruminococcaceae	Ruminococcus	8.8363e-07	0.00900705	0.000425226	0.00102923	9.86497e-05	0.000713228	0.000152723	0.00900705	0.00012304	0.000408788	0.000223829	0.000391754	8.8363e-07	3.80365e-06	1.54575e-06	0.000570792	0.000236344	1.81743e-05	0.000451813	0.000375495	0.000117882	0.00101052	0.000201378	4.90532e-05	4.20407e-05	0.00265163	0.00287754	0.000191141	1.88323e-05	0.000601294	3.15602e-05	3.18957e-06	2.96014e-05	9.8016e-05	8.17473e-05	0.000130304	3.36138e-05	0.000132761	0.000120831	4.37686e-06	0.00229372	0.00295014	2.98325e-06
Ruminococcus sp. SR1/5	Bacteria	Firmicutes	Clostridia	Clostridiales	Ruminococcaceae	Ruminococcus	1.52048e-05	0.0379342	0.0068304	0.00809939	0.002528	0.00408879	0.00610956	0.0027469	0.000756068	0.00134395	0.00170943	0.00596656	6.30438e-05	0.000538497	3.96298e-05	0.00217376	0.00314773	0.000606053	0.00385378	0.00329603	0.00354614	0.000940747	0.00521527	0.000788703	0.00156694	0.00607928	0.00428088	0.00494679	0.000348385	0.0117782	0.000810761	0.000691392	0.00078932	0.00172747	0.000400168	0.00070797	0.000209279	0.00217096	0.00171824	0.000582193	0.0029691	0.00323125	1.52048e-05
Faecalibacterium prausnitzii	Bacteria	Firmicutes	Clostridia	Clostridiales	Ruminococcaceae	Faecalibacterium	5.89597e-05	0.143068	0.0351625	0.0302541	0.00932782	0.119443	0.0231811	0.0892584	0.00233276	0.00807245	0.0249731	0.026065	5.89597e-05	0.00148905	0.000351045	0.0305335	0.0341433	0.00215678	0.143068	0.0419989	0.0704298	0.00367964	0.0700495	0.0163657	0.0192694	0.0532143	0.0276143	0.0605006	0.001308	0.0374893	0.025054	0.000534253	0.00577099	0.0195703	0.00801807	0.00927674	0.00477378	0.00936392	0.035861	0.0011061	0.0401534	0.0573436	7.94644e-05
Acidaminococcus intestini	Bacteria	Firmicutes	Negativicutes	Acidaminococcales	Acidaminococcaceae	Acidaminococcus	1.22487e-07	0.0266455	0.000852963	0.00337395	2.63003e-05	0.000223212	0.000111449	0.000122769	7.38504e-06	5.09422e-05	2.33846e-05	0.000229608	2.48251e-05	4.94778e-06	4.74385e-06	0.000190896	0.000354428	1.86147e-05	0.000347493	0.000203136	0.000120754	0.000529832	0.000112809	2.37129e-05	0.0161354	0.000577173	0.000162712	0.000110358	4.08556e-06	0.0266455	0.00524749	1.06532e-05	0.000108413	3.66285e-05	7.34382e-05	6.07892e-05	1.1849e-05	7.2514e-05	3.23407e-05	0.000461526	0.000263261	0.0117936	1.22487e-07
Bacteroides salanitronis	Bacteria	Bacteroidetes	Bacteroidia	Bacteroidales	Bacteroidaceae	Bacteroides	5.89437e-05	0.0158912	0.00481251	0.00275243	0.00463135	0.00489395	0.00515677	0.00375914	0.003337	0.00829467	0.00543253	0.00651271	0.00336552	0.00171214	0.0024283	0.00318959	0.010454	0.00596266	0.00172514	0.00465669	0.00261706	0.0010515	0.00461534	0.00477405	0.0079058	0.00195949	0.00318972	0.00407748	0.00149555	0.00170472	0.00372627	0.00495729	0.00505005	0.00335491	0.00437418	0.011385	0.00891661	0.00570213	0.00442286	0.00433689	0.00505848	0.000671809	5.89437e-05
Klebsiella michiganensis	Bacteria	Proteobacteria	Gammaproteobacteria	Enterobacterales	Enterobacteriaceae	Klebsiella	1.72163e-07	0.000114861	1.739e-05	2.13246e-05	2.80946e-05	1.6049e-05	2.08678e-05	2.87168e-06	2.68905e-06	5.76198e-06	4.56323e-06	0.000114861	3.81283e-06	3.95519e-06	5.88095e-06	5.07962e-06	2.35556e-05	9.77314e-06	7.43583e-06	3.60192e-06	4.52424e-06	1.72163e-07	2.84694e-05	8.80208e-06	1.67201e-05	4.68159e-06	3.00123e-06	1.82424e-05	4.88333e-06	7.03681e-06	1.07834e-05	2.06259e-06	3.094e-05	1.08804e-05	4.32259e-06	4.63059e-05	1.65795e-05	2.95903e-05	9.25612e-06	1.06162e-05	0.000103124	1.64764e-05	2.95794e-05
Streptococcus pasteurianus	Bacteria	Firmicutes	Bacilli	Lactobacillales	Streptococcaceae	Streptococcus	3.23363e-06	0.00110588	0.000166195	0.000199265	0.000111953	0.00014022	0.000207783	0.000573569	2.01482e-05	3.80112e-05	0.000109287	0.000246502	4.20872e-05	1.7374e-05	3.23363e-06	0.000106672	0.000192341	1.61926e-05	0.000343013	0.000143842	0.000151311	2.81104e-05	9.61818e-05	1.72145e-05	2.70222e-05	0.000242713	0.000858241	9.91568e-05	1.07901e-05	0.000740504	4.0575e-05	8.6331e-06	1.78928e-05	8.63938e-05	3.12509e-05	1.87338e-05	1.45099e-05	0.000133235	0.000109233	1.8462e-05	8.96595e-05	0.000101702	8.06784e-06
Veillonella parvula	Bacteria	Firmicutes	Negativicutes	Veillonellales	Veillonellaceae	Veillonella	5.52555e-07	0.0136415	0.000508349	0.00178688	3.17421e-05	0.000994136	0.000492063	0.000505344	2.03056e-05	0.000223511	2.75791e-05	0.000500002	0.000121189	4.50831e-06	1.88421e-05	8.78578e-05	0.000376933	0.000105438	0.000145325	2.8517e-05	4.36625e-05	1.40504e-05	5.68944e-05	3.2641e-05	0.000752349	0.00296837	3.96331e-05	0.000100625	6.65616e-06	5.30445e-05	0.000297075	1.13549e-05	0.00020144	0.000125882	1.44799e-05	3.31271e-05	4.71003e-05	0.000170174	3.63554e-05	6.08803e-06	0.000141987	2.95768e-05	5.52555e-07
Prevotella denticola	Bacteria	Bacteroidetes	Bacteroidia	Bacteroidales	Prevotellaceae	Prevotella	7.51257e-07	0.00693949	0.000364106	0.000982253	8.82618e-05	0.000510621	0.0019092	2.36869e-05	3.10487e-05	0.00140438	7.47632e-05	6.20729e-05	1.44094e-05	2.83758e-05	1.9846e-05	3.63583e-05	0.00192678	0.00017778	0.000288971	4.2946e-05	3.12029e-05	1.89379e-05	4.75455e-05	3.0899e-05	6.455e-05	4.18607e-05	2.88343e-05	3.77462e-05	2.55287e-05	3.36015e-05	4.05406e-05	4.89918e-05	0.000553452	2.73555e-05	4.45547e-05	6.2251e-05	0.000150989	8.30819e-05	0.000409221	2.89036e-05	9.68135e-05	7.61439e-06	7.51257e-07
Roseburia hominis	Bacteria	Firmicutes	Clostridia	Clostridiales	Lachnospiraceae	Roseburia	2.61089e-05	0.0355478	0.00687254	0.00641444	0.00206815	0.0105989	0.00950643	0.00957732	0.00223742	0.00445629	0.00597086	0.0122076	4.01878e-05	0.000477851	0.000118721	0.00685002	0.00565224	0.000602225	0.0182909	0.00973695	0.00796109	0.0015185	0.0128544	0.00296488	0.00267716	0.0355478	0.0100714	0.0118157	0.000943418	0.0327546	0.0024403	0.000320403	0.00155147	0.0100272	0.00169041	0.00241268	0.000841074	0.00777873	0.00467791	0.000639721	0.0129923	0.00448218	2.61089e-05
Mageeibacillus indolicus	Bacteria	Firmicutes	Clostridia	Clostridiales	Ruminococcaceae	Mageeibacillus	2.28643e-07	0.00032534	8.42814e-05	7.62128e-05	5.11014e-05	0.000221939	6.53715e-05	8.10848e-05	1.2632e-05	5.77092e-05	0.000105615	0.000147675	2.33501e-05	2.26552e-06	1.83891e-06	8.1098e-05	9.41784e-05	6.8937e-06	0.00019579	0.000114302	2.96948e-05	1.06932e-05	8.68107e-05	1.94952e-05	4.87731e-05	0.00032534	0.000162768	0.000100625	6.5917e-06	0.000291618	1.88365e-05	4.91193e-06	2.09284e-05	6.12484e-05	2.07423e-05	3.05857e-05	8.9834e-06	0.000113364	4.49424e-05	5.14514e-06	0.000174945	3.61087e-05	2.28643e-07
Streptococcus mitis	Bacteria	Firmicutes	Bacilli	Lactobacillales	Streptococcaceae	Streptococcus	1.5191e-06	0.00159174	0.000162542	0.000219874	7.86175e-05	0.00159174	0.000182573	0.000690969	0.000242814	3.30309e-05	0.000406589	0.000188913	1.43468e-05	0.000156723	1.5191e-06	7.31269e-05	0.0003423	7.25787e-05	0.000179456	9.24138e-05	0.000124812	3.45091e-05	8.66326e-05	9.2949e-05	2.33231e-05	0.000218423	0.000420678	0.000111488	1.53753e-05	0.000870586	6.61597e-05	9.29227e-06	8.41283e-05	5.83274e-05	2.77073e-05	3.05408e-05	3.49329e-05	6.14522e-05	0.000100256	3.58996e-05	8.93158e-05	9.34826e-05	2.12039e-06
Escherichia coli O83:H1	Bacteria	Proteobacteria	Gammaproteobacteria	Enterobacterales	Enterobacteriaceae	Escherichia	1.10927e-06	0.0110686	0.000617516	0.00168698	0.00321961	0.000114555	6.90077e-05	1.55535e-05	4.80487e-05	4.88652e-05	4.03009e-05	0.00685446	0.000189716	0.000341525	9.10481e-05	4.61073e-05	0.00245801	4.92214e-05	6.02645e-05	2.68119e-05	8.13287e-05	1.27879e-05	0.000102615	1.7799e-05	0.000650808	3.24975e-05	1.33793e-05	0.000110095	2.08146e-05	0.000163881	3.22299e-05	0.000156459	8.32987e-05	4.46188e-05	3.18008e-05	7.60595e-05	7.54833e-05	0.000185305	3.53517e-05	0.000385886	0.00033174	0.000556419	0.00915961
Bacteroides helcogenes	Bacteria	Bacteroidetes	Bacteroidia	Bacteroidales	Bacteroidaceae	Bacteroides	4.59001e-05	0.0278027	0.00498012	0.00389764	0.00444056	0.00776898	0.00346851	0.00253195	0.00866952	0.00484936	0.00337777	0.00371463	0.00102306	0.00257615	0.00167231	0.0024108	0.00921097	0.00655618	0.00284929	0.00591455	0.00144144	0.00123172	0.00552307	0.00456995	0.00868158	0.00537021	0.00392096	0.00454758	0.0026545	0.00302249	0.00312096	0.00514732	0.00416103	0.00312919	0.00504492	0.0106136	0.0278027	0.00177846	0.00520941	0.00305922	0.00759172	0.00133316	4.59001e-05
Bifidobacterium adolescentis	Bacteria	Actinobacteria	Actinobacteria	Bifidobacteriales	Bifidobacteriaceae	Bifidobacterium	2.58672e-06	0.0626759	0.00456249	0.0109506	0.00110513	0.000273839	0.00115359	0.000567059	2.60903e-05	0.000963167	2.16024e-05	0.0020687	3.51365e-05	1.14488e-05	1.72342e-05	0.00192891	3.33631e-05	9.49705e-05	0.00111273	2.1505e-05	1.22442e-05	3.69194e-06	0.00021115	7.65941e-05	0.0023	0.00121581	0.00392909	0.00035472	2.58672e-06	3.73883e-05	2.45373e-05	6.12184e-05	7.69259e-06	0.000173236	3.6047e-06	9.49058e-06	1.63293e-05	2.39804e-05	1.79546e-05	5.64569e-06	0.0002398	0.000650782	1.08061e-05
Alistipes shahii	Bacteria	Bacteroidetes	Bacteroidia	Bacteroidales	Rikenellaceae	Alistipes	0.000125457	0.0822194	0.0174804	0.0171875	0.0090197	0.0466725	0.0167494	0.00835613	0.0161344	0.00659035	0.0822194	0.0586533	0.00131533	0.00116452	0.00180683	0.0124908	0.00411491	0.0172719	0.0061696	0.0136655	0.010178	0.0157626	0.0115761	0.0123378	0.0189349	0.0214331	0.0211323	0.0086992	0.00424012	0.011674	0.00540873	0.00634813	0.0177088	0.0123718	0.0145116	0.0804263	0.0170926	0.00698443	0.0279398	0.00845025	0.0243717	0.00242337	0.000125457
Bacteroides xylanisolvens	Bacteria	Bacteroidetes	Bacteroidia	Bacteroidales	Bacteroidaceae	Bacteroides	0.000156226	0.25631	0.0491863	0.0450646	0.0584298	0.0294705	0.0369585	0.00638125	0.218522	0.0917811	0.0219818	0.0288709	0.0723542	0.25631	0.12154	0.0111823	0.109527	0.0338996	0.0235954	0.0492178	0.0308504	0.00838978	0.0184488	0.0520599	0.0674439	0.0318998	0.0097665	0.0148416	0.0798278	0.0221709	0.0194669	0.0752964	0.108157	0.0970682	0.0807035	0.0220563	0.0374614	0.0184538	0.0233528	0.159016	0.150129	0.028818	0.000156226
Coprococcus catus	Bacteria	Firmicutes	Clostridia	Clostridiales	Lachnospiraceae	Coprococcus	9.91604e-06	0.0162541	0.00371829	0.00349374	0.00205638	0.0041942	0.00250895	0.00529012	0.000606439	0.00142408	0.00215188	0.00427376	1.53348e-05	0.000167338	3.16612e-05	0.00254655	0.0028479	0.000327612	0.00832266	0.00396546	0.00566726	0.000591725	0.00498224	0.000874511	0.0011171	0.0104461	0.00435897	0.00476421	0.000376879	0.0131269	0.000897474	0.0001585	0.000751856	0.00303488	0.000422163	0.000746225	0.000318172	0.00358933	0.00360353	0.000405698	0.00285695	0.00355504	9.91604e-06
Coprococcus sp. ART55/1	Bacteria	Firmicutes	Clostridia	Clostridiales	Lachnospiraceae	Coprococcus	6.92988e-06	0.106982	0.00679328	0.0173196	0.000715656	0.00539704	0.0120512	0.00846013	0.000316429	0.000825795	0.000809828	0.00985726	6.92988e-06	5.19024e-05	1.73586e-05	0.0017106	0.00184675	0.000122308	0.00479689	0.0023311	0.00118266	0.000253721	0.00868294	0.000577086	0.000448021	0.0109237	0.00155397	0.0129117	0.000150046	0.0082158	0.000925652	8.57356e-05	0.000198706	0.011816	0.00132977	0.00058882	0.000150148	0.0010994	0.00240732	8.94929e-05	0.00333158	0.00271241	8.91899e-05
Faecalitalea cylindroides	Bacteria	Firmicutes	Erysipelotrichia	Erysipelotrichales	Erysipelotrichaceae	Faecalitalea	5.87123e-06	0.00877372	0.00147521	0.00148069	0.00131938	0.00217443	0.0015528	0.00169572	0.000330333	0.000666224	0.00100897	0.00202646	2.40737e-05	0.000105631	4.50488e-05	0.00122434	0.00142069	0.00018823	0.00305146	0.0024388	0.0020963	0.000191082	0.00364861	0.00057539	0.000876049	0.00877372	0.0026573	0.00344773	0.000228324	0.00811304	0.000425702	8.80958e-05	0.000269165	0.00141171	0.000243317	0.000472954	0.000140073	0.0014387	0.00140046	0.000175063	0.00125011	0.00141433	5.87123e-06
Gordonibacter pamelaeae	Bacteria	Actinobacteria	Coriobacteriia	Eggerthellales	Eggerthellaceae	Gordonibacter	1.98702e-07	0.00320572	0.000266337	0.000477752	0.000123191	2.47604e-05	1.48164e-05	4.25936e-05	4.97146e-06	2.02339e-05	3.33408e-05	0.0003663	1.40546e-06	1.92456e-06	2.59401e-06	0.000123767	0.000331266	7.2494e-06	5.93933e-05	7.41058e-05	5.47936e-05	7.86211e-06	6.61097e-05	9.74188e-06	5.6042e-05	0.000111324	0.000210395	0.000148425	1.02179e-05	0.00122946	2.10001e-05	1.65857e-06	2.50386e-05	0.000168955	3.71162e-05	4.77003e-05	5.37412e-05	6.78522e-05	3.45711e-05	1.20713e-05	3.59575e-05	3.50078e-05	1.98702e-07
Roseburia intestinalis	Bacteria	Firmicutes	Clostridia	Clostridiales	Lachnospiraceae	Roseburia	2.05697e-05	0.0722038	0.0114949	0.0135238	0.00272608	0.0135754	0.0109928	0.00881078	0.00217868	0.00620872	0.00295359	0.00752205	6.02677e-05	0.00813173	0.000141018	0.0102697	0.00778516	0.00101763	0.0722038	0.0117043	0.0456054	0.00231479	0.0178652	0.014248	0.00140798	0.0667754	0.0157986	0.0294014	0.00682955	0.0148206	0.0123163	0.000210214	0.00120774	0.0202107	0.0111623	0.00347004	0.000935684	0.00557876	0.00380209	0.00410054	0.0230175	0.00668782	2.05697e-05
Porphyromonas gingivalis	Bacteria	Bacteroidetes	Bacteroidia	Bacteroidales	Porphyromonadaceae	Porphyromonas	5.14447e-07	0.00064927	0.000133328	0.000116721	0.000171011	0.000606178	0.000155817	6.91879e-05	0.000159192	0.00039244	0.000154213	0.000129196	0.000143099	0.000188129	2.51051e-05	0.000164365	0.000459465	0.000236825	5.846e-05	0.000148744	7.19211e-05	3.37535e-05	7.60817e-05	9.46796e-05	0.000155623	0.000103755	6.65881e-05	6.29731e-05	0.000137853	6.59312e-05	6.68637e-05	0.000135493	0.00064927	7.37516e-05	0.000156927	0.000300347	0.000221537	0.000214046	0.000135942	5.79702e-05	0.000156295	2.06781e-05	5.14447e-07
Klebsiella aerogenes	Bacteria	Proteobacteria	Gammaproteobacteria	Enterobacterales	Enterobacteriaceae	Klebsiella	4.11278e-07	0.0081529	0.000134577	0.000859547	4.0324e-05	2.42243e-05	4.25769e-05	3.5138e-06	5.52239e-06	1.2596e-05	8.06632e-06	0.000307081	1.36997e-05	1.69043e-05	1.25437e-05	9.9834e-06	9.15952e-05	1.58199e-05	7.00026e-06	6.90546e-06	0.000103124	4.11278e-07	3.86641e-05	1.89795e-05	6.07029e-05	1.0336e-05	7.01223e-06	4.77617e-05	1.06531e-05	1.15584e-05	1.61922e-05	4.04012e-06	7.9754e-05	2.3229e-05	1.00504e-05	9.24544e-05	3.65249e-05	7.15263e-05	1.44975e-05	2.09647e-05	0.000313621	2.49348e-05	2.96365e-05
Eggerthella sp. YY7918	Bacteria	Actinobacteria	Coriobacteriia	Eggerthellales	Eggerthellaceae	Eggerthella	3.59297e-07	0.000403237	9.31231e-05	9.1777e-05	5.30491e-05	4.4093e-05	2.06508e-05	4.77841e-05	0.000127002	1.65713e-05	0.000135852	9.72875e-05	7.44475e-07	1.54571e-06	2.83121e-05	0.000115522	0.000113575	0.000148731	0.000213492	5.94423e-05	2.45602e-05	5.79424e-05	3.19641e-05	0.000221565	1.36128e-05	0.000367626	0.000160047	5.52544e-05	4.60935e-06	4.76751e-05	0.000242282	8.90527e-05	2.56797e-05	1.14213e-05	1.38689e-05	0.000403237	7.52786e-06	3.96052e-05	2.33076e-05	3.29429e-06	0.000221462	2.64027e-05	3.59297e-07
Blautia obeum	Bacteria	Firmicutes	Clostridia	Clostridiales	Lachnospiraceae	Blautia	1.62745e-05	0.0264352	0.00511045	0.00479394	0.00298809	0.00542367	0.00551071	0.00452345	0.000898942	0.00158888	0.00277013	0.0062509	4.27064e-05	0.000222711	6.23985e-05	0.0043976	0.004053	0.000543383	0.00736092	0.00489693	0.00372715	0.000674803	0.00538698	0.00140747	0.00216555	0.0132834	0.00514406	0.00496996	0.000442474	0.0150559	0.000909185	0.000281788	0.00077516	0.00363704	0.000996105	0.00125231	0.000432841	0.00320482	0.00238947	0.000420924	0.00538685	0.0060325	1.62745e-05
[Ruminococcus] torques	Bacteria	Firmicutes	Clostridia	Clostridiales	Lachnospiraceae	Blautia	2.36265e-05	0.101908	0.00967678	0.0137529	0.00408457	0.0115214	0.00637148	0.00680476	0.000984152	0.00310508	0.01024	0.00874163	7.11009e-05	0.00063308	0.000116215	0.00494407	0.00462026	0.000744994	0.0248271	0.0100833	0.00775003	0.00119965	0.018288	0.00165009	0.00284958	0.0215655	0.0160856	0.0170606	0.000951299	0.0313872	0.00306033	0.000789673	0.00110834	0.00518933	0.00172766	0.00159757	0.000620355	0.0125874	0.00535584	0.000461841	0.00729094	0.00754877	2.36265e-05
butyrate-producing bacterium SM4/1	Bacteria	Firmicutes	Clostridia	Clostridiales	unclassified Clostridiales	unclassified Clostridiales (miscellaneous)	5.84129e-06	0.00537851	0.001288	0.00105369	0.00123418	0.00211817	0.00137644	0.00308831	0.000369711	0.000582094	0.000918654	0.00240621	3.8824e-05	5.52969e-05	4.2819e-05	0.00113574	0.00253437	0.000124205	0.00315852	0.0022934	0.00145027	0.000183822	0.00248835	0.000576398	0.00095029	0.0050777	0.00392996	0.00223772	0.000159458	0.00168643	0.000876337	7.66772e-05	0.000349013	0.00102231	0.000518924	0.000800807	0.000293541	0.000829476	0.0010654	0.000136172	0.00201215	0.00204432	5.84129e-06
Anaerostipes hadrus	Bacteria	Firmicutes	Clostridia	Clostridiales	Lachnospiraceae	Anaerostipes	2.01696e-05	0.0320311	0.00551673	0.00645311	0.00135994	0.00150807	0.00308535	0.00329343	0.000268223	0.00054578	0.00255755	0.00531272	2.51034e-05	0.000273098	0.000344773	0.001465	0.00328705	0.000186232	0.00267012	0.00160004	0.00206108	0.000940297	0.00137838	0.00043058	0.000817251	0.00333891	0.00477735	0.00175058	0.000221579	0.00481691	0.000643945	9.47514e-05	0.000462309	0.0018909	0.000425584	0.000146429	0.000189789	0.00168046	0.00117235	0.000523966	0.00135639	0.00195231	2.01696e-05
butyrate-producing bacterium SS3/4	Bacteria	Firmicutes	Clostridia	Clostridiales	unclassified Clostridiales	unclassified Clostridiales (miscellaneous)	1.27305e-05	0.0103623	0.00357629	0.00253414	0.00133064	0.00543413	0.0053765	0.0032872	0.000576689	0.00158245	0.00113915	0.00309092	2.85197e-05	0.000140606	3.52857e-05	0.00320555	0.0062681	0.000431051	0.00670516	0.00423403	0.00464812	0.000448619	0.00737472	0.00118948	0.00180692	0.00726813	0.00431808	0.00673353	0.000416703	0.00804304	0.00368624	6.08144e-05	0.00116577	0.00234183	0.000831128	0.00114876	0.000501911	0.00209064	0.00178732	0.000507868	0.00469297	0.00122713	1.27305e-05
Prevotella intermedia	Bacteria	Bacteroidetes	Bacteroidia	Bacteroidales	Prevotellaceae	Prevotella	7.10427e-07	0.0122107	0.000653906	0.00172954	0.000315037	0.00154366	0.00413924	5.00493e-05	7.27617e-05	0.00381769	9.54284e-05	0.000128154	4.61436e-05	0.000282167	5.18181e-05	8.10785e-05	0.0070707	0.000545958	0.000390615	9.06235e-05	6.57811e-05	4.93343e-05	8.28708e-05	7.34882e-05	0.00019894	6.59982e-05	7.04028e-05	6.7096e-05	0.000253724	0.000110187	5.95489e-05	0.000143977	0.00128956	9.31941e-05	9.72811e-05	0.00013442	0.000238458	0.000170727	0.000170625	0.00012069	0.000178069	2.25312e-05	7.10427e-07
Prevotella dentalis	Bacteria	Bacteroidetes	Bacteroidia	Bacteroidales	Prevotellaceae	Prevotella	2.81177e-06	0.0150247	0.000798068	0.00212021	0.000206223	0.00169674	0.00605016	0.000109195	0.000238617	0.00445517	0.000318535	0.000302348	0.000117126	0.000127642	0.000133725	0.000195839	0.00673702	0.000699194	0.000427887	0.000212108	0.000142298	9.32933e-05	0.000212508	0.000259008	0.000255148	0.00024627	0.000198923	0.000151926	0.000113969	9.42762e-05	0.00014779	0.000176893	0.00190352	0.000121709	0.000249152	0.000444708	0.000374665	0.000361227	0.000416525	0.000181756	0.000275289	2.90448e-05	2.81177e-06
Bifidobacterium thermophilum	Bacteria	Actinobacteria	Actinobacteria	Bifidobacteriales	Bifidobacteriaceae	Bifidobacterium	1.30653e-07	0.000288006	4.55111e-05	5.08582e-05	9.91691e-05	9.1637e-05	4.16272e-05	0.000143388	2.81629e-05	2.43209e-05	3.40936e-05	0.000102813	6.05321e-07	3.06868e-06	1.26147e-06	5.56023e-05	8.85304e-05	3.18432e-06	0.000112533	0.0001438	2.36625e-05	4.91621e-06	2.84694e-05	1.61944e-05	2.60234e-05	0.000229033	0.000288006	1.87884e-05	4.28702e-06	9.87131e-05	1.08864e-05	4.91193e-06	1.22742e-05	1.65524e-05	1.36704e-05	5.19058e-05	7.34592e-06	2.33878e-05	6.44025e-05	6.84467e-06	4.92659e-05	3.56683e-05	1.30653e-07
Candidatus Methanomassiliicoccus intestinalis	Archaea	Euryarchaeota	Thermoplasmata	Methanomassiliicoccales	Methanomassiliicoccaceae	Methanomassiliicoccus	8.62535e-09	0.00199031	7.55215e-05	0.000351279	3.54133e-08	3.35053e-08	2.71363e-08	5.35096e-08	5.24692e-08	6.69998e-08	0	2.49107e-07	7.65348e-08	4.5462e-08	8.88361e-09	0.00199031	8.75671e-08	1.69378e-08	4.0446e-07	0.000551755	3.59067e-08	9.56462e-09	6.67774e-08	0	0	1.216e-07	5.60979e-08	9.41302e-08	1.61166e-08	1.13041e-07	0	0	0	0	0	0	0	6.57781e-06	0	1.16406e-08	1.41206e-05	0	0
Lactobacillus paracasei	Bacteria	Firmicutes	Bacilli	Lactobacillales	Lactobacillaceae	Lactobacillus	9.799e-08	0.00199994	9.01337e-05	0.000289378	1.4366e-05	0.000141426	3.96733e-05	6.63875e-05	5.54862e-06	3.05742e-05	3.86261e-05	0.000108678	2.00382e-06	4.22796e-06	2.02546e-06	2.65312e-05	7.92045e-05	8.51974e-06	8.14831e-05	3.28009e-05	4.48834e-05	4.20843e-06	4.49189e-05	1.14152e-05	1.60358e-05	5.41726e-05	5.64625e-05	3.98736e-05	3.89216e-06	3.66818e-05	3.01522e-05	5.74122e-07	2.24744e-05	1.63824e-05	9.79074e-06	6.8593e-06	6.95929e-06	3.12693e-05	4.2712e-05	4.29538e-06	7.8538e-05	1.96323e-05	9.799e-08
Adlercreutzia equolifaciens	Bacteria	Actinobacteria	Coriobacteriia	Eggerthellales	Eggerthellaceae	Adlercreutzia	6.42379e-07	0.00635307	0.000704738	0.00116267	3.57792e-05	2.95852e-05	9.73923e-05	3.31759e-05	3.02879e-05	0.000103515	0.000186555	0.000735295	9.1146e-07	1.21232e-06	1.56352e-06	2.44603e-05	0.000143917	4.1159e-05	0.000128027	0.000122039	0.000110593	2.10422e-06	0.000172419	1.99307e-05	5.14735e-05	0.000413135	0.000485022	0.000266351	8.23559e-06	4.73077e-05	0.000210172	1.31835e-06	3.47486e-05	1.00149e-05	3.90866e-05	4.4979e-05	0.000125836	3.79459e-05	0.000148432	3.75526e-05	3.70509e-05	2.0568e-05	6.42379e-07
Prevotella sp. oral taxon 299	Bacteria	Bacteroidetes	Bacteroidia	Bacteroidales	Prevotellaceae	Prevotella	1.31518e-06	0.0156176	0.000602096	0.00196985	0.000179309	0.000859847	0.00404356	3.92047e-05	9.78813e-05	0.00299943	0.000131704	0.000123557	0.000122811	0.000108571	7.20461e-05	6.93758e-05	0.00453633	0.000338401	0.000113902	0.000112512	7.32497e-05	6.48768e-05	0.000105197	7.17232e-05	0.000148428	5.32303e-05	5.18064e-05	8.72775e-05	0.000113646	6.16922e-05	9.5625e-05	0.000118865	0.000893339	7.85427e-05	0.000112357	0.000161137	0.000212486	0.000177542	0.000108508	9.82932e-05	0.000193408	1.45499e-05	2.14271e-05
Streptococcus sp. I-P16	Bacteria	Firmicutes	Bacilli	Lactobacillales	Streptococcaceae	Streptococcus	7.86642e-07	0.000658272	0.000130618	0.000129709	5.53392e-05	0.000527508	0.000151339	0.000231251	2.12238e-05	0.00012558	9.13107e-05	0.000326081	7.95962e-06	2.38069e-05	5.3657e-06	9.1648e-05	0.000213314	3.71278e-05	0.000348831	0.000132909	9.11671e-05	4.14244e-05	0.000123093	5.73396e-05	6.30518e-05	0.000373949	0.000251346	0.000123819	1.60521e-05	0.000280709	9.17959e-05	7.08084e-06	7.12884e-05	7.51271e-05	2.92195e-05	6.18911e-05	3.08392e-05	8.69536e-05	7.95134e-05	1.47719e-05	0.000191253	0.000140563	7.86642e-07
Lactococcus lactis	Bacteria	Firmicutes	Bacilli	Lactobacillales	Streptococcaceae	Lactococcus	1.9598e-07	0.00125854	6.79698e-05	0.000155074	1.70928e-05	7.32426e-05	4.32553e-05	8.2922e-05	4.59106e-06	2.10603e-05	9.0143e-05	0.000122289	1.7603e-06	3.00049e-06	3.37577e-06	4.10277e-05	5.29343e-05	4.53934e-06	0.000232347	5.80144e-05	1.75584e-05	4.16061e-06	9.82296e-05	1.0888e-05	1.59248e-05	5.75166e-05	9.93212e-05	2.2403e-05	6.72869e-06	7.59919e-05	0.000116299	1.39065e-05	0.000105698	0.00030887	8.20223e-06	8.27614e-06	1.13259e-05	2.65878e-05	1.64491e-05	4.56311e-06	3.38957e-05	4.42919e-05	1.9598e-07
Bacteroides sp. CAG:98	Bacteria	Bacteroidetes	Bacteroidia	Bacteroidales	Bacteroidaceae	Bacteroides	0.000578778	0.154869	0.0889328	0.0353431	0.102259	0.063028	0.0678149	0.0343878	0.0927126	0.127999	0.0918441	0.0739553	0.141909	0.114896	0.0594871	0.105806	0.069058	0.119726	0.0434734	0.0980285	0.0822916	0.126156	0.0444379	0.113306	0.0946903	0.0593146	0.015162	0.0689164	0.117569	0.0203139	0.139496	0.100258	0.0435831	0.0730184	0.0722035	0.110578	0.118551	0.0710729	0.0812569	0.0272564	0.0433182	0.0146951	0.000578778
Barnesiella viscericola	Bacteria	Bacteroidetes	Bacteroidia	Bacteroidales	Barnesiellaceae	Barnesiella	6.14669e-05	0.00981755	0.00327614	0.00185454	0.00446829	0.00410021	0.00492617	0.0028405	0.00310672	0.00428013	0.00471476	0.00312357	0.00261853	0.00114055	0.00170811	0.00248387	0.00637861	0.00448324	0.000814084	0.00284494	0.00152327	0.00109145	0.0021921	0.00257359	0.00421471	0.00183907	0.0015046	0.00185058	0.000816709	0.000690257	0.00256467	0.00388736	0.00776101	0.00191317	0.00557133	0.00981755	0.00406368	0.00700901	0.00229424	0.00389923	0.00487067	0.000621095	6.14669e-05
Bifidobacterium breve	Bacteria	Actinobacteria	Actinobacteria	Bifidobacteriales	Bifidobacteriaceae	Bifidobacterium	1.74204e-07	0.000626343	9.45602e-05	0.000115251	3.78686e-05	0.000160826	4.19799e-05	2.62732e-05	3.77778e-06	1.3467e-05	3.70743e-05	0.000190204	1.2663e-06	2.977e-05	5.72993e-06	0.000151509	7.22867e-05	3.57389e-06	0.000148872	5.47961e-05	4.33394e-05	1.46339e-05	0.000135469	1.34553e-05	0.000115894	0.000129777	0.000187507	0.00010825	4.33537e-06	0.000419608	7.43502e-06	1.65857e-06	1.44425e-05	2.02461e-05	3.90713e-05	1.93635e-05	7.14124e-06	1.11803e-05	1.07616e-05	7.88068e-06	7.59138e-05	0.000626343	1.74204e-07
Paenibacillus sabinae	Bacteria	Firmicutes	Bacilli	Bacillales	Paenibacillaceae	Paenibacillus	7.34925e-08	0.000393506	8.34252e-05	8.49256e-05	4.11149e-05	0.0002597	9.67411e-05	0.000107697	1.59244e-05	7.47271e-05	9.58432e-05	0.000199851	5.74707e-06	6.31163e-06	7.73763e-06	0.000114682	0.000269181	1.81912e-05	0.000160664	0.00010793	7.80971e-05	1.12384e-05	8.44734e-05	2.63604e-05	5.02713e-05	0.000282902	0.000125519	7.42311e-05	7.68763e-06	0.000152577	5.34188e-05	3.61484e-06	6.15407e-05	5.73538e-05	2.07881e-05	3.4409e-05	1.2736e-05	0.000116603	6.7302e-05	1.16639e-05	0.000257669	4.63652e-05	7.34925e-08
Citrobacter freundii	Bacteria	Proteobacteria	Gammaproteobacteria	Enterobacterales	Enterobacteriaceae	Citrobacter	1.91292e-07	0.00872172	0.000249938	0.00132266	4.05955e-05	2.07733e-05	1.21571e-05	2.49711e-06	2.47917e-06	5.11432e-06	2.67341e-06	0.000185245	7.94571e-06	5.08416e-06	5.02812e-06	3.84879e-06	4.55787e-05	7.04614e-06	4.91574e-06	2.08869e-06	4.16518e-06	1.91292e-07	1.33555e-05	3.83945e-06	2.46918e-05	5.28959e-06	7.57321e-07	1.16533e-05	2.45778e-06	6.3303e-06	5.35734e-06	1.97753e-06	0.000697593	8.3921e-06	3.34504e-06	1.57651e-05	6.95929e-06	1.57828e-05	4.2935e-06	1.09189e-05	5.35458e-05	0.000237661	3.98765e-05
Ruminococcus bicirculans	Bacteria	Firmicutes	Clostridia	Clostridiales	Ruminococcaceae	Ruminococcus	2.21951e-06	0.603772	0.0253723	0.0872103	0.00200384	0.00236326	0.002743	0.54286	0.00818856	0.000533832	0.00528709	0.0105498	2.21951e-06	1.50555e-05	2.56736e-06	0.00653999	0.00662677	0.00239923	0.00220748	0.0706411	0.00693584	0.174897	0.000905925	0.000128707	0.00119989	0.0963615	0.198499	0.00214235	0.000163108	0.00205893	0.000999813	6.57051e-06	5.35653e-05	0.0037105	6.42737e-05	0.00503722	0.00132306	0.000316189	0.00212657	3.86351e-05	0.00503768	0.603772	0.000236251
Bacillus methanolicus	Bacteria	Firmicutes	Bacilli	Bacillales	Bacillaceae	Bacillus	2.78556e-06	0.00125624	0.000142182	0.000186535	0.000113535	0.00040203	9.98618e-05	0.000309125	2.13156e-05	0.000116535	0.000151247	0.000296777	2.24247e-05	1.71846e-05	9.6476e-06	0.000150376	0.000408282	1.96479e-05	0.000344413	0.000189708	0.000127253	6.66749e-05	0.000219164	3.45779e-05	7.91246e-05	0.000486216	0.000318496	0.000180598	3.07747e-05	0.000333839	8.80526e-05	2.78556e-06	8.12435e-05	6.46795e-05	2.66076e-05	3.89293e-05	2.50171e-05	0.000147616	9.75238e-05	1.50629e-05	0.000330897	0.000202836	7.93338e-05
Bacteroides dorei	Bacteria	Bacteroidetes	Bacteroidia	Bacteroidales	Bacteroidaceae	Bacteroides	0.000925434	0.424876	0.174394	0.0873953	0.212843	0.147734	0.13221	0.0628713	0.171708	0.241496	0.184807	0.257187	0.237491	0.21502	0.194296	0.417537	0.112205	0.356375	0.115978	0.190917	0.157217	0.238237	0.095885	0.349773	0.181072	0.147033	0.0311622	0.141741	0.225433	0.0427101	0.298394	0.194001	0.103517	0.150546	0.163792	0.335535	0.232866	0.141082	0.152826	0.0249524	0.0932685	0.026401	0.000925434
Enterococcus faecium	Bacteria	Firmicutes	Bacilli	Lactobacillales	Enterococcaceae	Enterococcus	1.21127e-06	0.00571568	0.000440717	0.000759082	0.000438334	0.000590129	0.000199425	0.000301794	0.000130347	9.45814e-05	0.000581543	0.00111514	2.31205e-05	6.66624e-05	8.21734e-06	0.000157038	0.00123649	4.09727e-05	0.000510521	0.000340691	0.000710845	0.000106368	0.000421544	9.41295e-05	9.08508e-05	0.0007548	0.000753058	0.000420743	2.63587e-05	0.000394033	0.000224716	1.77553e-05	0.000190203	0.000215583	7.17122e-05	8.59774e-05	6.90016e-05	0.000301987	0.000151165	0.000210241	0.000467729	0.00173878	1.21127e-06
Bifidobacterium kashiwanohense	Bacteria	Actinobacteria	Actinobacteria	Bifidobacteriales	Bifidobacteriaceae	Bifidobacterium	1.51612e-06	0.0183471	0.00126526	0.00297296	7.62567e-05	8.8387e-05	6.21965e-05	0.000100473	1.3078e-05	4.79495e-05	7.15828e-05	0.000115246	0.000146307	4.90762e-05	0.000102073	9.34649e-05	8.58596e-05	1.32793e-05	0.000164615	7.19958e-05	5.66967e-05	1.04733e-05	8.54306e-05	2.14894e-05	0.000324877	0.000312633	0.000202541	7.68667e-05	2.22409e-06	8.90764e-05	6.96797e-05	4.35908e-06	2.30966e-05	5.28409e-05	1.17764e-05	3.95591e-05	9.02889e-06	3.77879e-05	4.77304e-05	9.0331e-06	8.35052e-05	0.000597738	1.51612e-06
Klebsiella pneumoniae	Bacteria	Proteobacteria	Gammaproteobacteria	Enterobacterales	Enterobacteriaceae	Klebsiella	7.26911e-07	0.00339316	0.000114769	0.000417326	7.21251e-06	1.99692e-05	3.01213e-05	3.99538e-06	2.46605e-06	7.88364e-06	5.36218e-06	0.000112302	9.94953e-06	4.16735e-06	8.33283e-06	1.01788e-05	3.02544e-05	1.05353e-05	7.56028e-06	7.67273e-06	6.85818e-06	7.26911e-07	2.11907e-05	9.27198e-06	9.13687e-06	1.72368e-05	7.20857e-06	2.20641e-05	5.01227e-06	4.29556e-06	2.02789e-05	2.74303e-06	0.000171971	1.68769e-05	2.18268e-05	5.08938e-05	2.09234e-05	3.81829e-05	6.41237e-06	1.15591e-05	9.0503e-05	3.29162e-05	3.77806e-06
Parvimonas micra	Bacteria	Firmicutes	Tissierellia	Tissierellales	Peptoniphilaceae	Parvimonas	1.93663e-06	0.00241364	9.1593e-05	0.000246032	3.68771e-05	0.000217885	5.00937e-05	0.000159352	1.15301e-05	4.78155e-05	3.68285e-05	0.000181644	3.98677e-06	5.48574e-06	1.93663e-06	7.8441e-05	0.000116114	5.82662e-06	0.000173544	0.000116881	4.19031e-05	3.07407e-05	6.05894e-05	1.07619e-05	2.5598e-05	0.000191823	0.000148715	5.95091e-05	9.4121e-06	0.000133078	1.74285e-05	4.18897e-06	2.32286e-05	2.08025e-05	1.22346e-05	1.56302e-05	6.82284e-06	6.09781e-05	4.78976e-05	2.73554e-06	0.000235989	0.000150013	4.21684e-05
Fermentimonas caenicola	Bacteria	Bacteroidetes	Bacteroidia	Bacteroidales	Porphyromonadaceae	Fermentimonas	9.5268e-07	0.000803996	9.36691e-05	0.000109724	3.75145e-05	8.25571e-05	0.000125723	3.66006e-05	0.000100151	0.000223154	3.04984e-05	2.56806e-05	8.75976e-06	8.16042e-06	7.50665e-06	2.24871e-05	0.000261957	5.23549e-05	2.08763e-05	5.5883e-05	7.39678e-05	1.03394e-05	4.98382e-05	3.35579e-05	0.000166609	5.88846e-05	0.000212499	3.47717e-05	1.01615e-05	1.12758e-05	2.1189e-05	2.67073e-05	0.000142237	5.35673e-05	3.15564e-05	0.000127785	8.11235e-05	8.05338e-05	0.00016661	2.00218e-05	6.13871e-05	2.35771e-05	9.5268e-07
Paeniclostridium sordellii	Bacteria	Firmicutes	Clostridia	Clostridiales	Peptostreptococcaceae	Paeniclostridium	1.55151e-07	0.0101404	0.000203291	0.00102927	3.92025e-05	0.000106949	3.4029e-05	4.51086e-05	7.75233e-06	3.56216e-05	2.4875e-05	0.000109358	2.303e-06	4.81897e-06	4.13976e-06	3.71984e-05	9.04131e-05	6.77514e-06	8.57143e-05	6.08064e-05	2.45243e-05	4.04583e-06	1.70728e-05	1.08765e-05	3.88779e-05	7.5179e-05	4.77393e-05	1.7527e-05	5.73751e-06	3.93665e-05	6.90272e-06	1.14824e-06	2.29835e-05	0.000101123	8.96593e-06	1.69121e-05	6.36798e-06	2.33483e-05	3.01103e-05	3.74827e-06	7.71321e-05	1.40178e-05	1.55151e-07
Klebsiella variicola	Bacteria	Proteobacteria	Gammaproteobacteria	Enterobacterales	Enterobacteriaceae	Klebsiella	4.30408e-07	0.00206371	5.76249e-05	0.000242797	4.76899e-06	1.36032e-05	1.56577e-05	1.73014e-06	1.50849e-06	5.65032e-06	4.13303e-06	0.000148354	1.97599e-06	3.64453e-06	6.02309e-06	5.15776e-06	3.8442e-05	1.01119e-05	5.25798e-06	4.36919e-06	2.54938e-06	4.30408e-07	1.34223e-05	5.34084e-06	3.51418e-06	9.75837e-06	3.39392e-06	1.58704e-05	3.55371e-06	2.09126e-06	1.09894e-05	2.61545e-06	0.0010184	9.69033e-06	1.98717e-05	3.02259e-05	1.4055e-05	2.91557e-05	4.23774e-06	6.55366e-06	6.71353e-05	9.55926e-06	2.62668e-06
Bacteroides cellulosilyticus	Bacteria	Bacteroidetes	Bacteroidia	Bacteroidales	Bacteroidaceae	Bacteroides	0.000121459	0.190459	0.0338402	0.042186	0.0133461	0.0172061	0.0124909	0.00530332	0.0320553	0.00911883	0.0108652	0.0265951	0.00361132	0.00335424	0.00201006	0.146968	0.0151921	0.116243	0.017024	0.0284933	0.0663105	0.00425605	0.101552	0.00737155	0.0222981	0.00802786	0.0237055	0.0706487	0.0439681	0.00467363	0.00919267	0.0104363	0.0112965	0.00790541	0.0238554	0.0616615	0.02861	0.177807	0.190459	0.00750779	0.0263674	0.0211854	0.000121459
Intestinimonas butyriciproducens	Bacteria	Firmicutes	Clostridia	Clostridiales	unclassified Clostridiales	Intestinimonas	8.73472e-06	0.058837	0.00243043	0.00595415	0.00195072	0.00381294	0.00183181	0.00402374	0.000401599	0.00147185	0.00151307	0.00401354	3.16854e-05	4.43254e-05	4.47645e-05	0.00201334	0.00487701	0.000161858	0.0045185	0.00397897	0.00178331	0.00169018	0.00215322	0.000647526	0.00142495	0.00386602	0.00550432	0.00166723	0.000668968	0.0052472	0.000968579	0.00012418	0.00068317	0.00062202	0.000708034	0.00182392	0.000634683	0.00164433	0.00191479	0.000150618	0.00343162	0.00265166	8.73472e-06
Campylobacter coli	Bacteria	Proteobacteria	Epsilonproteobacteria	Campylobacterales	Campylobacteraceae	Campylobacter	1.46985e-07	0.000814867	0.000131143	0.000161228	0.000329438	8.32607e-05	0.000327481	0.000481729	2.71791e-05	3.01276e-05	0.000109809	0.000116514	5.26699e-06	1.54571e-06	2.29197e-06	4.46615e-05	0.00011213	6.33475e-06	0.000172704	0.00012871	0.000132173	1.62598e-05	8.17578e-05	1.56672e-05	1.31689e-05	0.000358081	0.000256311	8.66186e-05	9.71832e-06	0.00016179	1.8888e-05	1.8542e-05	2.08341e-05	0.000144675	8.56881e-06	4.54513e-05	2.18558e-05	0.000163319	0.000101873	2.09647e-05	7.43205e-05	0.000446625	1.46985e-07
Sphingobacterium faecium	Bacteria	Bacteroidetes	Sphingobacteriia	Sphingobacteriales	Sphingobacteriaceae	Sphingobacterium	1.55151e-07	0.00243711	0.000446352	0.000631062	0.000611729	3.57502e-05	5.51139e-05	0.000111746	0.000336931	5.71955e-05	2.59659e-06	8.62815e-06	2.01774e-07	5.75851e-07	1.19929e-06	3.82925e-06	0.000254908	0.000300816	5.93622e-05	0.000770491	0.00121203	8.99074e-07	0.000331461	1.57589e-05	0.00232739	0.000718107	0.00137022	0.000276686	9.83114e-07	1.58257e-06	9.37362e-05	2.71113e-05	0.000165805	0.000738088	6.64884e-05	0.00124255	0.00183134	0.000764804	0.000300434	5.77374e-06	0.00017354	0.000639884	1.55151e-07
Raoultella ornithinolytica	Bacteria	Proteobacteria	Gammaproteobacteria	Enterobacterales	Enterobacteriaceae	Raoultella	5.37564e-06	0.000797102	0.000112736	0.000148366	4.71587e-05	0.000109696	0.000149548	6.26954e-05	2.05548e-05	7.07295e-05	3.75353e-05	0.000122198	3.1915e-05	2.89971e-05	2.45543e-05	3.42874e-05	9.70682e-05	7.01057e-05	4.43972e-05	3.74259e-05	2.81149e-05	1.63459e-05	0.000130127	4.95346e-05	2.98705e-05	6.85214e-05	5.32649e-05	0.000189409	4.49492e-05	4.73077e-05	0.000132062	1.27583e-05	0.000152984	7.76926e-05	5.93707e-05	0.000207736	0.000175552	0.000342935	4.61691e-05	3.09523e-05	0.000631584	4.0659e-05	0.000201462
Ruminococcus bromii	Bacteria	Firmicutes	Clostridia	Clostridiales	Ruminococcaceae	Ruminococcus	4.49468e-06	0.0876969	0.0083433	0.0136875	0.000738899	0.00287955	0.0175311	0.0124516	0.00216035	0.000799352	0.0601642	0.0311084	4.49468e-06	0.00128537	2.88184e-05	0.010542	0.036065	6.71077e-05	0.0112611	0.0236789	0.0144661	0.000873307	0.00341304	0.00101931	0.000381807	0.0876969	0.00756087	0.00257666	0.00634808	0.0128278	0.000661665	3.06411e-05	0.000240808	0.0113399	0.0117604	0.00527318	0.000300182	0.000622265	0.0172775	9.9725e-05	0.00857585	0.0139969	2.41273e-05
Megamonas sp. Calf98-2	Bacteria	Firmicutes	Negativicutes	Selenomonadales	Selenomonadaceae	Megamonas	1.87414e-06	0.0109307	0.000242883	0.00119186	1.21114e-05	6.88199e-05	3.22108e-05	3.88123e-05	2.95139e-06	3.12666e-05	9.41839e-06	3.73886e-05	0.00335936	3.29599e-06	2.41634e-06	2.5359e-05	0.000127804	0.000705919	7.18383e-05	2.65775e-05	3.0018e-05	5.49965e-06	2.94043e-05	5.69613e-06	4.45006e-05	0.000147318	3.01526e-05	4.61615e-05	2.34497e-06	4.84098e-05	2.31121e-05	2.36028e-06	4.74942e-05	6.44476e-06	4.0171e-06	8.61348e-06	4.70776e-06	2.40396e-05	1.12635e-05	1.87414e-06	6.89784e-05	1.35775e-05	7.60239e-06
[truncated: 60 more columns]

## Sheet: Genus
Genus	Kindom	Phylum	Class	Order	Family	Min	Max	Average	Standard deviation	SRS017521	SRS011134	SRS011271	SRS011302	SRS011405	SRS011529	SRS011586	SRS012273	SRS012902	SRS013158	SRS013215	SRS013476	SRS013687	SRS013800	SRS013951	SRS014235	SRS014287	SRS014313	SRS014459	SRS014613	SRS014683	SRS014923	SRS014979	SRS015065	SRS015190	SRS015217	SRS015264	SRS015369	SRS015794	SRS015854	SRS015960	SRS016018	SRS016056	SRS016095	SRS016203	SRS016267	SRS016335	SRS016495	SRS016585	SRS016753
Methanobrevibacter	Archaea	Euryarchaeota	Methanobacteria	Methanobacteriales	Methanobacteriaceae	1.54551e-08	0.00641596	0.000704652	0.00132581	0	0.00264866	0	0.000302793	0	0.000347863	0.000143949	2.44577e-06	0	0	0	5.86109e-08	2.62701e-07	9.99333e-07	0.000189287	0.00164375	1.79533e-07	3.82585e-08	6.67774e-08	0	0	0.00641596	0.00371261	0	0	2.26082e-07	1.7171e-08	0	0	1.54551e-08	0	2.24895e-08	0	1.65927e-06	0.000491411	0	0.00010756	1.83479e-08	0	0
Methanomassiliicoccus	Archaea	Euryarchaeota	Thermoplasmata	Methanomassiliicoccales	Methanomassiliicoccaceae	8.62535e-09	0.00199031	7.55215e-05	0.000351279	3.54133e-08	3.35053e-08	2.71363e-08	5.35096e-08	5.24692e-08	6.69998e-08	0	2.49107e-07	7.65348e-08	4.5462e-08	8.88361e-09	0.00199031	8.75671e-08	1.69378e-08	4.0446e-07	0.000551755	3.59067e-08	9.56462e-09	6.67774e-08	0	0	1.216e-07	5.60979e-08	9.41302e-08	1.61166e-08	1.13041e-07	0	0	0	0	0	0	0	6.57781e-06	0	1.16406e-08	1.41206e-05	0	0	1.67894e-08
Bacteroides	Bacteria	Bacteroidetes	Bacteroidia	Bacteroidales	Bacteroidaceae	0.00368949	0.988184	0.655783	0.218429	0.798415	0.46984	0.518861	0.207851	0.908132	0.870377	0.648073	0.549971	0.977856	0.963756	0.988184	0.807848	0.647582	0.840931	0.280529	0.580542	0.623653	0.676012	0.50233	0.857809	0.833055	0.377604	0.15705	0.553219	0.902048	0.204657	0.860618	0.942581	0.867305	0.768139	0.859369	0.743596	0.883566	0.746669	0.722374	0.80854	0.685162	0.157945	0.00368949	0.964647
Barnesiella	Bacteria	Bacteroidetes	Bacteroidia	Bacteroidales	Barnesiellaceae	6.14669e-05	0.00981755	0.00327614	0.00185454	0.00446829	0.00410021	0.00492617	0.0028405	0.00310672	0.00428013	0.00471476	0.00312357	0.00261853	0.00114055	0.00170811	0.00248387	0.00637861	0.00448324	0.000814084	0.00284494	0.00152327	0.00109145	0.0021921	0.00257359	0.00421471	0.00183907	0.0015046	0.00185058	0.000816709	0.000690257	0.00256467	0.00388736	0.00776101	0.00191317	0.00557133	0.00981755	0.00406368	0.00700901	0.00229424	0.00389923	0.00487067	0.000621095	6.14669e-05	0.00180103
Odoribacter	Bacteria	Bacteroidetes	Bacteroidia	Bacteroidales	Odoribacteraceae	2.74236e-05	0.0481828	0.0112285	0.00949184	0.0142022	0.0481828	0.0418211	0.00472226	0.00650923	0.00953197	0.0231156	0.00435638	0.00179435	0.00155347	0.000476632	0.0166691	0.00979022	0.012152	0.00419695	0.00205171	0.00898314	0.00145424	0.0116368	0.0013773	0.0202864	0.00804771	0.00837075	0.00875219	0.00180455	0.00410153	0.00834165	0.00720232	0.0112297	0.00314851	0.00804142	0.0151214	0.016271	0.0242547	0.00242745	0.00447793	0.0233624	0.00247873	2.74236e-05	0.004795
Fermentimonas	Bacteria	Bacteroidetes	Bacteroidia	Bacteroidales	Porphyromonadaceae	9.5268e-07	0.000803996	9.36691e-05	0.000109724	3.75145e-05	8.25571e-05	0.000125723	3.66006e-05	0.000100151	0.000223154	3.04984e-05	2.56806e-05	8.75976e-06	8.16042e-06	7.50665e-06	2.24871e-05	0.000261957	5.23549e-05	2.08763e-05	5.5883e-05	7.39678e-05	1.03394e-05	4.98382e-05	3.35579e-05	0.000166609	5.88846e-05	0.000212499	3.47717e-05	1.01615e-05	1.12758e-05	2.1189e-05	2.67073e-05	0.000142237	5.35673e-05	3.15564e-05	0.000127785	8.11235e-05	8.05338e-05	0.00016661	2.00218e-05	6.13871e-05	2.35771e-05	9.5268e-07	3.30836e-05
Porphyromonas	Bacteria	Bacteroidetes	Bacteroidia	Bacteroidales	Porphyromonadaceae	2.63212e-06	0.00158876	0.000211531	0.000205623	0.00158876	0.000726161	0.000209628	9.07522e-05	0.000190922	0.000452427	0.000197294	0.000443682	0.000148867	0.00020004	5.80544e-05	0.000203067	0.000676806	0.000309471	9.89059e-05	0.000184465	9.03412e-05	3.86506e-05	0.000120333	0.00013987	0.000337066	0.000157776	8.22955e-05	9.52033e-05	0.000152898	0.000183946	7.94328e-05	0.000156629	0.000721312	8.81712e-05	0.000193386	0.000389856	0.00030489	0.000263606	0.000238485	0.000139291	0.000214246	2.94484e-05	2.63212e-06	0.000176952
Prevotella	Bacteria	Bacteroidetes	Bacteroidia	Bacteroidales	Prevotellaceae	2.70725e-05	0.118187	0.00536566	0.0155291	0.00104218	0.00801032	0.0325867	0.000414824	0.00133067	0.0220806	0.000956327	0.000966692	0.00263621	0.00132463	0.000391092	0.000534747	0.0355765	0.00243429	0.00166205	0.000726906	0.000409911	0.000400767	0.000675053	0.000798777	0.00156083	0.000658918	0.000529171	0.000576284	0.00106735	0.000431421	0.000833478	0.00115603	0.00899309	0.000857617	0.000727738	0.00128006	0.00232122	0.00122266	0.00486259	0.000614298	0.00120391	0.000116473	2.70725e-05	0.000844953
Alistipes	Bacteria	Bacteroidetes	Bacteroidia	Bacteroidales	Rikenellaceae	0.000147203	0.151022	0.0301874	0.0271163	0.0128609	0.0926068	0.0500899	0.0171496	0.0303774	0.0108433	0.117497	0.122524	0.00361346	0.00369165	0.0038167	0.0204223	0.00878088	0.0236582	0.0100509	0.0264267	0.0237643	0.0227887	0.0178207	0.0178087	0.0290485	0.0425565	0.049842	0.0135824	0.00762066	0.0197922	0.0139372	0.009879	0.031354	0.047523	0.0272828	0.151022	0.0259063	0.0121648	0.0552924	0.0131145	0.061463	0.00817807	0.000147203	0.0121557
Parabacteroides	Bacteria	Bacteroidetes	Bacteroidia	Bacteroidales	Tannerellaceae	0.000123005	0.147225	0.0230103	0.0256279	0.0115018	0.0848407	0.0431046	0.00327138	0.0104514	0.0114822	0.0281129	0.0406971	0.00043755	0.00367777	0.000263106	0.00368382	0.00944753	0.0983763	0.0104752	0.0348507	0.0413478	0.0835553	0.109804	0.00223219	0.0082663	0.00525888	0.00945507	0.0516849	0.0508415	0.020124	0.0233558	0.0234736	0.0279047	0.00166769	0.0437962	0.00748588	0.0427041	0.113288	0.00450684	0.147225	0.0184891	0.00392346	0.000123005	0.0048866
Tannerella	Bacteria	Bacteroidetes	Bacteroidia	Bacteroidales	Tannerellaceae	2.45679e-05	0.00234674	0.000568322	0.000505189	0.00029903	0.000509247	0.000397765	0.000237779	0.00177303	0.00101974	0.00029409	0.000699401	7.618e-05	0.000268142	5.68551e-05	0.000210511	0.000862098	0.000475852	6.15712e-05	0.000186106	0.000114471	0.000299267	0.000201156	0.000272818	0.000675833	0.000343975	9.27297e-05	0.000144961	3.71649e-05	0.000102274	0.000185326	0.000252699	0.000679946	0.000247683	0.000257186	0.00110014	0.000551717	0.000603105	0.000464033	0.00028885	0.00113558	2.45679e-05	0.000295448	0.000435509
Ornithobacterium	Bacteria	Bacteroidetes	Flavobacteriia	Flavobacteriales	Flavobacteriaceae	1.05884e-06	0.005538	0.00114459	0.000823134	0.000596939	0.00248593	0.00108442	0.000618464	0.000848768	0.00150685	0.000984506	0.00248547	0.000227357	0.000260118	0.000923993	0.00117073	0.00159771	0.000980464	0.00157752	0.000980554	0.000933861	0.000123651	0.00177773	0.00140427	0.00167945	0.000764315	0.00160799	0.00147135	0.000164889	0.000434247	0.000603422	0.00154205	0.00210298	0.00159138	0.00090643	0.005538	0.000576689	0.00119282	0.000749244	0.00245774	0.00112399	0.000142875	1.05884e-06	0.000742495
Sphingobacterium	Bacteria	Bacteroidetes	Sphingobacteriia	Sphingobacteriales	Sphingobacteriaceae	1.55151e-07	0.00243711	0.000446352	0.000631062	0.000611729	3.57502e-05	5.51139e-05	0.000111746	0.000336931	5.71955e-05	2.59659e-06	8.62815e-06	2.01774e-07	5.75851e-07	1.19929e-06	3.82925e-06	0.000254908	0.000300816	5.93622e-05	0.000770491	0.00121203	8.99074e-07	0.000331461	1.57589e-05	0.00232739	0.000718107	0.00137022	0.000276686	9.83114e-07	1.58257e-06	9.37362e-05	2.71113e-05	0.000165805	0.000738088	6.64884e-05	0.00124255	0.00183134	0.000764804	0.000300434	5.77374e-06	0.00017354	0.000639884	1.55151e-07	1.15679e-05
Acidovorax	Bacteria	Proteobacteria	Betaproteobacteria	Burkholderiales	Comamonadaceae	1.00712e-07	0.000407023	7.61748e-05	8.01717e-05	2.60524e-05	0.000101387	0.000103878	6.97408e-06	1.99908e-05	5.97862e-05	4.66771e-05	2.11514e-05	2.19029e-05	3.4248e-05	7.53597e-05	1.80717e-05	2.15415e-05	0.000153169	1.97874e-05	2.54266e-05	3.87792e-06	1.91292e-07	9.93871e-05	4.21995e-05	2.92417e-05	1.5048e-05	1.16403e-05	0.000138522	3.23702e-05	2.8232e-05	0.000197809	4.46327e-05	4.14608e-05	8.86039e-05	0.000100703	0.000273787	0.000196498	0.000364861	3.47383e-05	3.85071e-05	0.000197657	1.00914e-06	1.00712e-07	9.48518e-05
Campylobacter	Bacteria	Proteobacteria	Epsilonproteobacteria	Campylobacterales	Campylobacteraceae	4.64761e-06	0.00137313	0.000162364	0.000207803	0.00137313	0.000106915	0.000341809	0.000492466	2.95139e-05	3.88152e-05	0.000122547	0.000423051	9.22593e-06	7.22845e-06	6.60941e-06	5.97636e-05	0.000135773	1.7429e-05	0.000188634	0.000179052	0.000137343	1.91579e-05	0.000107378	2.61082e-05	6.21085e-05	0.000378266	0.000281751	0.000118284	2.09194e-05	0.000183579	3.91841e-05	2.03069e-05	2.8998e-05	0.000153886	1.84054e-05	6.48373e-05	3.26359e-05	0.00020727	0.000219136	2.35373e-05	0.000136176	0.00045246	9.2557e-05	9.93934e-06
Citrobacter	Bacteria	Proteobacteria	Gammaproteobacteria	Enterobacterales	Enterobacteriaceae	1.91292e-07	0.00872172	0.000249938	0.00132266	4.05955e-05	2.07733e-05	1.21571e-05	2.49711e-06	2.47917e-06	5.11432e-06	2.67341e-06	0.000185245	7.94571e-06	5.08416e-06	5.02812e-06	3.84879e-06	4.55787e-05	7.04614e-06	4.91574e-06	2.08869e-06	4.16518e-06	1.91292e-07	1.33555e-05	3.83945e-06	2.46918e-05	5.28959e-06	7.57321e-07	1.16533e-05	2.45778e-06	6.3303e-06	5.35734e-06	1.97753e-06	0.000697593	8.3921e-06	3.34504e-06	1.57651e-05	6.95929e-06	1.57828e-05	4.2935e-06	1.09189e-05	5.35458e-05	0.000237661	3.98765e-05	2.0567e-06
Escherichia	Bacteria	Proteobacteria	Gammaproteobacteria	Enterobacterales	Enterobacteriaceae	0.000118574	0.9938	0.0196187	0.103293	0.0865614	0.00301424	0.00101023	0.000468369	0.00108296	0.000895743	0.000533038	0.0581299	0.0049945	0.00281944	0.00120926	0.00135253	0.0279532	0.000654766	0.000677034	0.000611005	0.000897703	0.00020453	0.00230342	0.000284612	0.0111244	0.000749996	0.000293953	0.00143159	0.000250646	0.00300424	0.00108036	0.00109596	0.00140316	0.000501733	0.000510646	0.00102631	0.000948147	0.00247486	0.000528937	0.00411464	0.00466826	0.0136008	0.9938	0.000362433
Klebsiella	Bacteria	Proteobacteria	Gammaproteobacteria	Enterobacterales	Enterobacteriaceae	1.74076e-06	0.00909634	0.000294136	0.00109004	8.04e-05	7.38457e-05	0.000109224	1.2111e-05	1.2186e-05	3.18919e-05	2.21248e-05	0.000682598	2.94381e-05	2.86713e-05	3.27805e-05	3.03995e-05	0.000183847	4.62403e-05	2.72544e-05	2.25493e-05	0.000117056	1.74076e-06	0.000101747	4.23944e-05	9.0074e-05	4.20127e-05	2.0616e-05	0.000103939	2.41024e-05	2.49821e-05	5.82439e-05	1.14612e-05	0.00130107	6.06766e-05	5.60715e-05	0.00021988	8.80828e-05	0.000168455	3.44038e-05	4.96937e-05	0.000574383	8.38867e-05	6.56206e-05	1.63949e-05
Raoultella	Bacteria	Proteobacteria	Gammaproteobacteria	Enterobacterales	Enterobacteriaceae	5.37564e-06	0.000797102	0.000112736	0.000148366	4.71587e-05	0.000109696	0.000149548	6.26954e-05	2.05548e-05	7.07295e-05	3.75353e-05	0.000122198	3.1915e-05	2.89971e-05	2.45543e-05	3.42874e-05	9.70682e-05	7.01057e-05	4.43972e-05	3.74259e-05	2.81149e-05	1.63459e-05	0.000130127	4.95346e-05	2.98705e-05	6.85214e-05	5.32649e-05	0.000189409	4.49492e-05	4.73077e-05	0.000132062	1.27583e-05	0.000152984	7.76926e-05	5.93707e-05	0.000207736	0.000175552	0.000342935	4.61691e-05	3.09523e-05	0.000631584	4.0659e-05	0.000201462	3.5199e-05
Haemophilus	Bacteria	Proteobacteria	Gammaproteobacteria	Pasteurellales	Pasteurellaceae	6.81867e-06	0.0410054	0.00100897	0.00425659	2.40338e-05	0.000612846	0.00253481	0.000167396	9.65171e-05	0.00173916	3.53228e-05	0.000133272	0.000405864	2.50268e-05	4.31744e-05	0.000254	8.6385e-05	2.81338e-05	2.77522e-05	1.82014e-05	7.46859e-06	1.24149e-05	4.55645e-05	0.000395887	3.27744e-05	5.79726e-05	8.66712e-06	3.89323e-05	7.52646e-06	5.53619e-05	6.88383e-05	8.99458e-06	0.000128568	0.00202682	3.48098e-05	5.61788e-05	0.000206641	0.000647747	3.46826e-05	1.10702e-05	0.00125776	1.35775e-05	0.000337042	0.000138076
Rubinisphaera	Bacteria	Planctomycetes	Planctomycetia	Planctomycetales	Planctomycetaceae	1.63317e-08	9.15339e-06	2.02152e-06	2.02354e-06	4.83982e-07	5.86343e-06	6.78409e-06	5.52932e-07	2.75463e-07	1.98766e-06	4.14839e-07	2.26461e-06	7.65348e-08	4.16735e-07	1.59905e-07	2.50073e-06	6.61132e-06	6.94452e-07	1.15115e-06	2.66414e-06	7.18134e-07	8.60815e-08	1.24651e-06	5.15747e-07	1.14673e-06	5.71518e-06	1.71098e-06	1.39313e-06	8.70297e-07	9.60849e-07	3.58873e-06	1.27583e-07	2.63961e-07	4.32742e-07	5.4987e-07	4.27301e-07	3.18399e-07	5.98522e-06	6.13357e-07	1.62968e-07	9.15339e-06	9.17396e-08	1.63317e-08	1.84684e-07
Akkermansia	Bacteria	Verrucomicrobia	Verrucomicrobiae	Verrucomicrobiales	Akkermansiaceae	4.45294e-07	0.0921143	0.0070149	0.0167952	0.00465886	0.0138015	0.000133022	0.0013758	0.000667304	3.54652e-05	0.00397948	0.000302166	4.45294e-07	2.58375e-06	2.16316e-05	0.00250757	0.0614161	7.35103e-06	0.000272264	0.000438134	4.8474e-06	7.93863e-07	0.000896531	0.000611481	1.05056e-05	0.000101627	0.0700888	0.000405042	1.13622e-06	0.0393623	0.000832499	2.31775e-06	4.44963e-06	0.00734354	2.34917e-05	0.0087045	2.26291e-05	0.00136032	0.00341021	0.000208017	0.00647157	4.69707e-06	2.37735e-05	3.66009e-06
Treponema	Bacteria	Spirochaetes	Spirochaetia	Spirochaetales	Spirochaetaceae	1.61411e-06	0.00125337	0.000254534	0.00022599	0.000565362	0.000488608	0.000321973	0.000812525	9.36051e-05	0.00015669	0.000300943	0.000445539	1.31083e-05	2.26022e-05	4.6639e-06	0.000307043	0.000826809	1.94785e-05	0.000514908	0.000711283	0.000303232	4.74596e-05	0.000385662	6.92132e-05	0.000171067	0.000974257	0.00125337	0.000303589	3.07989e-05	0.000629695	0.000165099	3.06411e-05	7.07605e-05	0.000128833	9.43485e-05	0.000206319	9.99318e-05	0.000218095	0.000384185	3.79483e-05	0.000541706	0.000179204	1.61411e-06	1.24997e-05
Bifidobacterium	Bacteria	Actinobacteria	Actinobacteria	Bifidobacteriales	Bifidobacteriaceae	4.36382e-05	0.122144	0.0166835	0.0293671	0.00432106	0.00198459	0.00235419	0.00303444	0.000226024	0.00222877	0.000825469	0.00914785	0.000285865	0.00148316	0.000602433	0.00343898	0.00168851	0.000178813	0.0106873	0.00185964	0.000696985	0.00106829	0.00163769	0.00062379	0.00905285	0.00820919	0.00889608	0.00155795	0.000149635	0.00251022	0.000721815	0.000175214	0.00128293	0.000863475	0.00034428	0.000587561	0.000169638	0.000719589	0.000818386	0.00045772	0.00202312	0.0390533	4.36382e-05	0.00148977
Gardnerella	Bacteria	Actinobacteria	Actinobacteria	Bifidobacteriales	Bifidobacteriaceae	2.72194e-08	0.000532593	2.13003e-05	5.80269e-05	7.14877e-05	1.43068e-05	5.45441e-06	5.70769e-06	6.65047e-06	2.54599e-06	5.90454e-05	1.13004e-05	1.80901e-06	3.7885e-07	3.28694e-07	9.0847e-06	0.000111736	1.03321e-06	8.49365e-06	3.16074e-05	3.55476e-06	1.1095e-06	4.20698e-06	1.71916e-06	1.082e-05	1.07008e-05	5.97442e-06	3.29456e-06	2.01458e-07	0.000532593	3.04098e-05	1.7011e-07	1.18783e-06	7.86663e-06	7.63708e-06	6.97175e-07	1.88538e-05	1.65137e-05	6.07781e-06	5.35467e-07	3.21462e-05	5.21081e-06	2.72194e-08	2.35052e-07
Cutibacterium	Bacteria	Actinobacteria	Actinobacteria	Propionibacteriales	Propionibacteriaceae	1.36097e-08	0.000462305	4.10597e-05	8.78097e-05	1.13441e-05	8.94592e-06	2.57795e-06	1.32169e-05	1.33797e-06	1.02733e-06	1.72081e-06	4.46127e-06	4.52251e-07	2.87168e-06	9.5943e-07	1.69972e-06	1.05956e-05	1.27034e-06	7.56028e-06	5.54142e-06	5.71635e-05	5.64312e-07	2.47076e-06	1.0888e-06	8.11961e-06	0.000183676	1.06025e-05	4.38647e-06	4.51265e-07	2.67059e-05	7.16372e-05	2.33902e-07	2.07398e-06	2.91483e-05	2.7799e-06	1.21443e-06	3.86627e-06	4.97781e-06	8.97732e-06	1.75773e-06	5.99813e-06	4.31176e-06	1.36097e-08	5.8763e-07
Adlercreutzia	Bacteria	Actinobacteria	Coriobacteriia	Eggerthellales	Eggerthellaceae	6.42379e-07	0.00635307	0.000704738	0.00116267	3.57792e-05	2.95852e-05	9.73923e-05	3.31759e-05	3.02879e-05	0.000103515	0.000186555	0.000735295	9.1146e-07	1.21232e-06	1.56352e-06	2.44603e-05	0.000143917	4.1159e-05	0.000128027	0.000122039	0.000110593	2.10422e-06	0.000172419	1.99307e-05	5.14735e-05	0.000413135	0.000485022	0.000266351	8.23559e-06	4.73077e-05	0.000210172	1.31835e-06	3.47486e-05	1.00149e-05	3.90866e-05	4.4979e-05	0.000125836	3.79459e-05	0.000148432	3.75526e-05	3.70509e-05	2.0568e-05	6.42379e-07	6.32961e-06
Eggerthella	Bacteria	Actinobacteria	Coriobacteriia	Eggerthellales	Eggerthellaceae	9.49958e-07	0.00257756	0.000500818	0.000547933	0.000729833	0.000138544	6.47202e-05	0.000133399	0.000143425	6.43422e-05	0.000214979	0.000466033	9.23984e-06	4.30297e-05	8.65442e-05	0.000171984	0.000494535	0.000164128	0.000362987	0.00020386	0.000276805	8.17583e-05	0.00018809	0.000239971	7.3132e-05	0.0013041	0.00044278	0.000221921	1.48192e-05	0.00257756	0.000335452	0.000104129	5.57713e-05	0.000180222	3.3649e-05	0.00043479	4.84194e-05	0.000380684	9.83602e-05	0.000108828	0.000329366	0.00017858	9.49958e-07	3.46702e-05
Gordonibacter	Bacteria	Actinobacteria	Coriobacteriia	Eggerthellales	Eggerthellaceae	1.98702e-07	0.00320572	0.000266337	0.000477752	0.000123191	2.47604e-05	1.48164e-05	4.25936e-05	4.97146e-06	2.02339e-05	3.33408e-05	0.0003663	1.40546e-06	1.92456e-06	2.59401e-06	0.000123767	0.000331266	7.2494e-06	5.93933e-05	7.41058e-05	5.47936e-05	7.86211e-06	6.61097e-05	9.74188e-06	5.6042e-05	0.000111324	0.000210395	0.000148425	1.02179e-05	0.00122946	2.10001e-05	1.65857e-06	2.50386e-05	0.000168955	3.71162e-05	4.77003e-05	5.37412e-05	6.78522e-05	3.45711e-05	1.20713e-05	3.59575e-05	3.50078e-05	1.98702e-07	1.86363e-06
Bacillus	Bacteria	Firmicutes	Bacilli	Bacillales	Bacillaceae	2.78556e-06	0.00125624	0.000142182	0.000186535	0.000113535	0.00040203	9.98618e-05	0.000309125	2.13156e-05	0.000116535	0.000151247	0.000296777	2.24247e-05	1.71846e-05	9.6476e-06	0.000150376	0.000408282	1.96479e-05	0.000344413	0.000189708	0.000127253	6.66749e-05	0.000219164	3.45779e-05	7.91246e-05	0.000486216	0.000318496	0.000180598	3.07747e-05	0.000333839	8.80526e-05	2.78556e-06	8.12435e-05	6.46795e-05	2.66076e-05	3.89293e-05	2.50171e-05	0.000147616	9.75238e-05	1.50629e-05	0.000330897	0.000202836	7.93338e-05	1.19876e-05
Paenibacillus	Bacteria	Firmicutes	Bacilli	Bacillales	Paenibacillaceae	7.34925e-08	0.000393506	8.34252e-05	8.49256e-05	4.11149e-05	0.0002597	9.67411e-05	0.000107697	1.59244e-05	7.47271e-05	9.58432e-05	0.000199851	5.74707e-06	6.31163e-06	7.73763e-06	0.000114682	0.000269181	1.81912e-05	0.000160664	0.00010793	7.80971e-05	1.12384e-05	8.44734e-05	2.63604e-05	5.02713e-05	0.000282902	0.000125519	7.42311e-05	7.68763e-06	0.000152577	5.34188e-05	3.61484e-06	6.15407e-05	5.73538e-05	2.07881e-05	3.4409e-05	1.2736e-05	0.000116603	6.7302e-05	1.16639e-05	0.000257669	4.63652e-05	7.34925e-08	7.26143e-06
Enterococcus	Bacteria	Firmicutes	Bacilli	Lactobacillales	Enterococcaceae	1.24121e-06	0.00603802	0.000481151	0.000837767	0.000445854	0.000730014	0.000227348	0.000332758	0.000136263	0.000118612	0.000643754	0.00119573	2.47764e-05	6.717e-05	9.78974e-06	0.00018566	0.00130072	4.39537e-05	0.00056083	0.000357549	0.000720791	0.000109429	0.000430826	9.91953e-05	0.000102059	0.000796083	0.000798833	0.000431945	2.7358e-05	0.000416613	0.000231602	1.83719e-05	0.000205041	0.000226942	7.60806e-05	9.19146e-05	7.20037e-05	0.000320792	0.000165774	0.000212243	0.000532521	0.00179347	1.24121e-06	1.27012e-05
Lactobacillus	Bacteria	Firmicutes	Bacilli	Lactobacillales	Lactobacillaceae	2.91248e-07	0.0924886	0.00181191	0.0104848	5.19041e-05	0.000503384	0.000166509	0.000200269	2.22732e-05	0.000492918	0.000123515	0.000338876	6.3176e-06	1.33658e-05	1.05093e-05	0.000158074	0.000321415	3.16568e-05	0.000387752	0.000137683	0.000147361	3.56186e-05	0.000239642	4.2933e-05	6.63995e-05	0.000280166	0.000240744	0.000252834	1.19827e-05	0.000185726	8.1356e-05	4.50792e-06	6.99875e-05	9.74751e-05	3.40461e-05	3.82772e-05	2.42211e-05	0.000155477	0.000137894	2.40029e-05	0.000424992	9.67486e-05	2.91248e-07	1.28271e-05
Leuconostoc	Bacteria	Firmicutes	Bacilli	Lactobacillales	Leuconostocaceae	4.35511e-08	0.00119625	2.99195e-05	0.000127448	3.55314e-06	6.95905e-05	1.4925e-05	2.41507e-05	1.6659e-06	1.3333e-05	1.83297e-05	3.46258e-05	5.21828e-07	9.24393e-07	1.39473e-06	1.59813e-05	3.23998e-05	5.21686e-06	2.69121e-05	1.10402e-05	1.15979e-05	1.82684e-06	8.08007e-06	3.42685e-06	4.97534e-06	1.63248e-05	3.06014e-05	9.16828e-06	6.04373e-07	1.28019e-05	5.42602e-06	8.08024e-07	6.18424e-06	5.30109e-06	3.75744e-06	5.91474e-06	4.86696e-06	1.84692e-05	7.69485e-06	2.24663e-06	4.17994e-05	9.81613e-06	4.35511e-08	1.28439e-06
Lactococcus	Bacteria	Firmicutes	Bacilli	Lactobacillales	Streptococcaceae	1.9598e-07	0.00125854	6.79698e-05	0.000155074	1.70928e-05	7.32426e-05	4.32553e-05	8.2922e-05	4.59106e-06	2.10603e-05	9.0143e-05	0.000122289	1.7603e-06	3.00049e-06	3.37577e-06	4.10277e-05	5.29343e-05	4.53934e-06	0.000232347	5.80144e-05	1.75584e-05	4.16061e-06	9.82296e-05	1.0888e-05	1.59248e-05	5.75166e-05	9.93212e-05	2.2403e-05	6.72869e-06	7.59919e-05	0.000116299	1.39065e-05	0.000105698	0.00030887	8.20223e-06	8.27614e-06	1.13259e-05	2.65878e-05	1.64491e-05	4.56311e-06	3.38957e-05	4.42919e-05	1.9598e-07	2.68631e-06
Streptococcus	Bacteria	Firmicutes	Bacilli	Lactobacillales	Streptococcaceae	4.67385e-05	0.0241728	0.00233362	0.00314465	0.00088708	0.00702372	0.00274118	0.00451314	0.000464392	0.00177983	0.00133409	0.00636968	0.000202984	0.00027534	0.000146349	0.00100242	0.00283385	0.000296074	0.00349584	0.00162886	0.0011176	0.000359467	0.00164272	0.000406145	0.000746153	0.00353791	0.00413991	0.00140358	0.00015646	0.00429579	0.00243027	0.000133154	0.00051991	0.00200896	0.000524499	0.000526839	0.00024942	0.00120354	0.000853069	0.000168917	0.00184483	0.0015617	4.67385e-05	0.000136095
Eubacterium	Bacteria	Firmicutes	Clostridia	Clostridiales	Eubacteriaceae	1.99617e-05	0.0356831	0.00683783	0.00769307	0.000845859	0.00799591	0.00480134	0.00168427	0.000753445	0.0066617	0.0115556	0.00762891	1.99617e-05	0.000180476	4.86644e-05	0.0109815	0.0217642	0.000600836	0.0265478	0.0189104	0.00263645	0.00105336	0.00966752	0.00154797	0.000526092	0.0128764	0.00898337	0.0307907	0.00106797	0.0189522	0.00122644	8.44172e-05	0.000363267	0.00245825	0.000541057	0.000858807	0.000986628	0.0115101	0.00770762	0.0021927	0.00752593	0.00226127	4.74598e-05	0.000491527
Anaerostipes	Bacteria	Firmicutes	Clostridia	Clostridiales	Lachnospiraceae	2.01696e-05	0.0320311	0.00551673	0.00645311	0.00135994	0.00150807	0.00308535	0.00329343	0.000268223	0.00054578	0.00255755	0.00531272	2.51034e-05	0.000273098	0.000344773	0.001465	0.00328705	0.000186232	0.00267012	0.00160004	0.00206108	0.000940297	0.00137838	0.00043058	0.000817251	0.00333891	0.00477735	0.00175058	0.000221579	0.00481691	0.000643945	9.47514e-05	0.000462309	0.0018909	0.000425584	0.000146429	0.000189789	0.00168046	0.00117235	0.000523966	0.00135639	0.00195231	2.01696e-05	7.89691e-05
Blautia	Bacteria	Firmicutes	Clostridia	Clostridiales	Lachnospiraceae	3.9901e-05	0.114833	0.0147872	0.0171448	0.00707266	0.016945	0.0118822	0.0113282	0.00188309	0.00469396	0.0130102	0.0149925	0.000113807	0.000855791	0.000178614	0.00934167	0.00867326	0.00128838	0.032188	0.0149802	0.0114772	0.00187445	0.0236749	0.00305756	0.00501513	0.034849	0.0212297	0.0220306	0.00139377	0.0464431	0.00396951	0.00107146	0.0018835	0.00882637	0.00272377	0.00284987	0.0010532	0.0157923	0.00774531	0.000882765	0.0126778	0.0135813	3.9901e-05	0.000794509
Coprococcus	Bacteria	Firmicutes	Clostridia	Clostridiales	Lachnospiraceae	2.22647e-05	0.115615	0.0105116	0.018839	0.00277204	0.00959123	0.0145601	0.0137502	0.000922868	0.00224988	0.00296171	0.014131	2.22647e-05	0.00021924	4.90198e-05	0.00425715	0.00469465	0.00044992	0.0131196	0.00629656	0.00684992	0.000845445	0.0136652	0.0014516	0.00156512	0.0213699	0.00591294	0.017676	0.000526925	0.0213427	0.00182313	0.000244236	0.000950563	0.0148509	0.00175193	0.00133505	0.000468319	0.00468874	0.00601085	0.000495191	0.00618854	0.00626745	9.9106e-05	0.000163328
Lachnoclostridium	Bacteria	Firmicutes	Clostridia	Clostridiales	Lachnospiraceae	2.53576e-05	0.0107996	0.00326737	0.00241999	0.00206656	0.00653829	0.00242539	0.00633024	0.000670071	0.0015035	0.00219674	0.00475076	0.000132878	0.000177014	0.000101335	0.00300373	0.00610238	0.000363639	0.00738192	0.00511362	0.00448209	0.000860863	0.00601513	0.00140505	0.00117072	0.00730388	0.00969396	0.00500391	0.000321615	0.00713337	0.00307839	0.000158245	0.000585655	0.00208138	0.00116389	0.00130345	0.000347851	0.00213574	0.00335111	0.00044644	0.00430903	0.00322076	2.53576e-05	0.00015756
Roseburia	Bacteria	Firmicutes	Clostridia	Clostridiales	Lachnospiraceae	4.66786e-05	0.102323	0.0183674	0.0181007	0.00479423	0.0241743	0.0204993	0.0183881	0.0044161	0.010665	0.00892445	0.0197297	0.000100455	0.00860958	0.000259739	0.0171197	0.0134374	0.00161985	0.0904947	0.0214413	0.0535665	0.00383329	0.0307196	0.0172129	0.00408514	0.102323	0.02587	0.0412171	0.00777297	0.0475752	0.0147566	0.000530616	0.00275921	0.0302379	0.0128528	0.00588272	0.00177676	0.0133575	0.00848	0.00474026	0.0360098	0.01117	4.66786e-05	0.00102102
unclassified Lachnospiraceae	Bacteria	Firmicutes	Clostridia	Clostridiales	Lachnospiraceae	4.75212e-05	0.421313	0.0621088	0.0779752	0.0123582	0.0260856	0.174789	0.0171799	0.00546868	0.0156452	0.0156792	0.0132817	4.75212e-05	0.0050904	0.000115052	0.0258904	0.0183324	0.00215438	0.175345	0.109378	0.101559	0.0161543	0.128654	0.0518515	0.0164147	0.0630054	0.332004	0.12933	0.00439883	0.421313	0.0164516	0.00412955	0.0169781	0.0540944	0.00303605	0.0112018	0.00555631	0.0124294	0.0973013	0.000836994	0.0359825	0.0201573	0.000120963	0.00142433
Oscillibacter	Bacteria	Firmicutes	Clostridia	Clostridiales	Oscillospiraceae	1.01096e-05	0.00286289	0.000540374	0.000482137	0.000479272	0.00137288	0.000459988	0.00138551	8.78597e-05	0.000566885	0.000417298	0.000867344	1.01096e-05	1.68815e-05	2.21646e-05	0.000571476	0.00180725	7.14947e-05	0.00107459	0.000967233	0.000345638	0.000155282	0.000682666	0.000261174	0.000606122	0.00157067	0.00111772	0.000530292	0.000126322	0.00124142	0.000199836	6.53223e-05	0.000394094	0.000223295	0.00035129	0.000717618	0.000176052	0.000439489	0.000488511	3.47123e-05	0.00126523	0.000910589	2.91847e-05	0.000102382
Clostridioides	Bacteria	Firmicutes	Clostridia	Clostridiales	Peptostreptococcaceae	0.0210044	0.0210044	0.0210044	x	0	0	0	0	0	0	0	0	0	0	0	0	0	0	0	0	0	0	0	0	0	0	0	0	0	0	0	0	0	0	0	0	0	0	0	0	0	0	0	0
Paeniclostridium	Bacteria	Firmicutes	Clostridia	Clostridiales	Peptostreptococcaceae	1.55151e-07	0.0101404	0.000203291	0.00102927	3.92025e-05	0.000106949	3.4029e-05	4.51086e-05	7.75233e-06	3.56216e-05	2.4875e-05	0.000109358	2.303e-06	4.81897e-06	4.13976e-06	3.71984e-05	9.04131e-05	6.77514e-06	8.57143e-05	6.08064e-05	2.45243e-05	4.04583e-06	1.70728e-05	1.08765e-05	3.88779e-05	7.5179e-05	4.77393e-05	1.7527e-05	5.73751e-06	3.93665e-05	6.90272e-06	1.14824e-06	2.29835e-05	0.000101123	8.96593e-06	1.69121e-05	6.36798e-06	2.33483e-05	3.01103e-05	3.74827e-06	7.71321e-05	1.40178e-05	1.55151e-07	1.64536e-06
Ethanoligenens	Bacteria	Firmicutes	Clostridia	Clostridiales	Ruminococcaceae	3.0758e-07	0.000597358	0.000109785	0.000117159	7.41437e-05	0.000269684	8.28744e-05	0.000129654	1.48357e-05	7.41911e-05	0.000112898	0.000278343	1.24543e-06	7.88007e-06	1.88333e-06	0.000130683	0.000163181	1.18057e-05	0.000399979	0.000168203	0.000138708	1.45765e-05	0.000153232	2.90537e-05	4.7164e-05	0.000597358	0.000495793	9.90438e-05	2.24102e-05	0.000589283	3.61277e-05	3.55105e-06	2.46615e-05	5.0569e-05	2.90056e-05	4.37871e-05	1.83762e-05	6.99461e-05	0.000100479	5.15678e-06	0.000175601	7.62906e-05	3.0758e-07	6.09456e-06
Faecalibacterium	Bacteria	Firmicutes	Clostridia	Clostridiales	Ruminococcaceae	5.89597e-05	0.143068	0.0351625	0.0302541	0.00932782	0.119443	0.0231811	0.0892584	0.00233276	0.00807245	0.0249731	0.026065	5.89597e-05	0.00148905	0.000351045	0.0305335	0.0341433	0.00215678	0.143068	0.0419989	0.0704298	0.00367964	0.0700495	0.0163657	0.0192694	0.0532143	0.0276143	0.0605006	0.001308	0.0374893	0.025054	0.000534253	0.00577099	0.0195703	0.00801807	0.00927674	0.00477378	0.00936392	0.035861	0.0011061	0.0401534	0.0573436	7.94644e-05	0.00128135
Mageeibacillus	Bacteria	Firmicutes	Clostridia	Clostridiales	Ruminococcaceae	2.28643e-07	0.00032534	8.42814e-05	7.62128e-05	5.11014e-05	0.000221939	6.53715e-05	8.10848e-05	1.2632e-05	5.77092e-05	0.000105615	0.000147675	2.33501e-05	2.26552e-06	1.83891e-06	8.1098e-05	9.41784e-05	6.8937e-06	0.00019579	0.000114302	2.96948e-05	1.06932e-05	8.68107e-05	1.94952e-05	4.87731e-05	0.00032534	0.000162768	0.000100625	6.5917e-06	0.000291618	1.88365e-05	4.91193e-06	2.09284e-05	6.12484e-05	2.07423e-05	3.05857e-05	8.9834e-06	0.000113364	4.49424e-05	5.14514e-06	0.000174945	3.61087e-05	2.28643e-07	5.28867e-06
Ruminiclostridium	Bacteria	Firmicutes	Clostridia	Clostridiales	Ruminococcaceae	6.94912e-06	0.142295	0.00749691	0.0165128	0.00146389	0.0159407	0.00237663	0.00681616	0.0039235	0.000913431	0.0123182	0.0265061	1.36789e-05	6.29193e-05	3.72312e-05	0.00324668	0.00405821	0.000177864	0.142295	0.00864007	0.00354776	0.00186917	0.0334502	0.0137246	0.00106199	0.0130907	0.00993215	0.0272798	0.00901928	0.00834673	0.000811825	6.26431e-05	0.000721821	0.00261524	0.00598622	0.00127504	0.000279827	0.00193502	0.00269063	0.000156205	0.00491312	0.00761816	6.94912e-06	0.000102592
Ruminococcus	Bacteria	Firmicutes	Clostridia	Clostridiales	Ruminococcaceae	7.06417e-05	0.62395	0.0409713	0.0903259	0.00536939	0.0100448	0.0265363	0.567066	0.011228	0.00308592	0.0673846	0.0480165	7.06417e-05	0.00184272	7.25613e-05	0.0198265	0.0460758	0.00309056	0.0177741	0.0979916	0.025066	0.177722	0.00973561	0.00198577	0.00319067	0.192789	0.213218	0.00985694	0.00687841	0.0272662	0.0025038	0.000731793	0.00111329	0.0168759	0.0123065	0.0111487	0.00186614	0.00324217	0.0212431	0.00072493	0.0188764	0.62395	0.000278566	0.000763079
Intestinimonas	Bacteria	Firmicutes	Clostridia	Clostridiales	unclassified Clostridiales	8.73472e-06	0.058837	0.00243043	0.00595415	0.00195072	0.00381294	0.00183181	0.00402374	0.000401599	0.00147185	0.00151307	0.00401354	3.16854e-05	4.43254e-05	4.47645e-05	0.00201334	0.00487701	0.000161858	0.0045185	0.00397897	0.00178331	0.00169018	0.00215322	0.000647526	0.00142495	0.00386602	0.00550432	0.00166723	0.000668968	0.0052472	0.000968579	0.00012418	0.00068317	0.00062202	0.000708034	0.00182392	0.000634683	0.00164433	0.00191479	0.000150618	0.00343162	0.00265166	8.73472e-06	0.000153027
unclassified Clostridiales (miscellaneous)	Bacteria	Firmicutes	Clostridia	Clostridiales	unclassified Clostridiales	1.85718e-05	0.0139693	0.00486429	0.00335956	0.00256482	0.0075523	0.00675293	0.00637551	0.000946401	0.00216454	0.0020578	0.00549713	6.73437e-05	0.000195903	7.81047e-05	0.00434129	0.00880247	0.000555256	0.00986368	0.00652743	0.00609839	0.000632441	0.00986307	0.00176588	0.00275721	0.0123458	0.00824804	0.00897125	0.000576161	0.00972947	0.00456258	0.000137492	0.00151478	0.00336414	0.00135005	0.00194957	0.000795452	0.00292011	0.00285273	0.000644039	0.00670512	0.00327145	1.85718e-05	0.000235917
Faecalitalea	Bacteria	Firmicutes	Erysipelotrichia	Erysipelotrichales	Erysipelotrichaceae	5.87123e-06	0.00877372	0.00147521	0.00148069	0.00131938	0.00217443	0.0015528	0.00169572	0.000330333	0.000666224	0.00100897	0.00202646	2.40737e-05	0.000105631	4.50488e-05	0.00122434	0.00142069	0.00018823	0.00305146	0.0024388	0.0020963	0.000191082	0.00364861	0.00057539	0.000876049	0.00877372	0.0026573	0.00344773	0.000228324	0.00811304	0.000425702	8.80958e-05	0.000269165	0.00141171	0.000243317	0.000472954	0.000140073	0.0014387	0.00140046	0.000175063	0.00125011	0.00141433	5.87123e-06	0.000113589
Acidaminococcus	Bacteria	Firmicutes	Negativicutes	Acidaminococcales	Acidaminococcaceae	1.66855e-06	0.0274509	0.00122384	0.00344476	0.000129353	0.00117661	0.00055909	0.000525286	3.03928e-05	0.000326691	0.000112068	0.000797345	0.000252148	3.39828e-05	2.60645e-05	0.000440188	0.0015065	0.000115584	0.00145347	0.000516886	0.000622227	0.000579539	0.000374087	8.77572e-05	0.0167383	0.00237618	0.00057461	0.00047131	2.82847e-05	0.0274509	0.00549606	4.11029e-05	0.000562766	0.00010324	0.000140171	0.000244079	8.49671e-05	0.000392634	0.000158135	0.000498276	0.000551203	0.01207	1.66855e-06	8.84383e-05
Megamonas	Bacteria	Firmicutes	Negativicutes	Selenomonadales	Selenomonadaceae	1.87414e-06	0.0109307	0.000242883	0.00119186	1.21114e-05	6.88199e-05	3.22108e-05	3.88123e-05	2.95139e-06	3.12666e-05	9.41839e-06	3.73886e-05	0.00335936	3.29599e-06	2.41634e-06	2.5359e-05	0.000127804	0.000705919	7.18383e-05	2.65775e-05	3.0018e-05	5.49965e-06	2.94043e-05	5.69613e-06	4.45006e-05	0.000147318	3.01526e-05	4.61615e-05	2.34497e-06	4.84098e-05	2.31121e-05	2.36028e-06	4.74942e-05	6.44476e-06	4.0171e-06	8.61348e-06	4.70776e-06	2.40396e-05	1.12635e-05	1.87414e-06	6.89784e-05	1.35775e-05	7.60239e-06	4.89412e-06
Veillonella	Bacteria	Firmicutes	Negativicutes	Veillonellales	Veillonellaceae	5.52555e-07	0.0136415	0.000508349	0.00178688	3.17421e-05	0.000994136	0.000492063	0.000505344	2.03056e-05	0.000223511	2.75791e-05	0.000500002	0.000121189	4.50831e-06	1.88421e-05	8.78578e-05	0.000376933	0.000105438	0.000145325	2.8517e-05	4.36625e-05	1.40504e-05	5.68944e-05	3.2641e-05	0.000752349	0.00296837	3.96331e-05	0.000100625	6.65616e-06	5.30445e-05	0.000297075	1.13549e-05	0.00020144	0.000125882	1.44799e-05	3.31271e-05	4.71003e-05	0.000170174	3.63554e-05	6.08803e-06	0.000141987	2.95768e-05	5.52555e-07	8.17729e-05
Anaerococcus	Bacteria	Firmicutes	Tissierellia	Tissierellales	Peptoniphilaceae	7.69184e-07	0.000150749	3.44886e-05	3.11158e-05	2.5592e-05	9.7936e-05	3.60913e-05	5.85751e-05	4.99769e-06	2.11496e-05	3.12512e-05	8.73459e-05	1.2663e-06	3.14445e-06	1.12822e-06	5.1519e-05	6.69451e-05	4.06508e-06	0.000105626	5.28353e-05	3.86715e-05	1.10758e-05	4.71449e-05	8.66454e-06	1.2799e-05	8.93758e-05	8.89712e-05	4.48248e-05	3.67459e-06	0.000114454	1.49559e-05	9.78134e-07	6.35393e-06	2.05089e-05	7.57599e-06	7.06171e-06	2.93382e-06	2.37631e-05	2.49804e-05	1.99054e-06	7.55701e-05	5.06953e-05	9.2655e-06	2.00634e-06
Parvimonas	Bacteria	Firmicutes	Tissierellia	Tissierellales	Peptoniphilaceae	1.93663e-06	0.00241364	9.1593e-05	0.000246032	3.68771e-05	0.000217885	5.00937e-05	0.000159352	1.15301e-05	4.78155e-05	3.68285e-05	0.000181644	3.98677e-06	5.48574e-06	1.93663e-06	7.8441e-05	0.000116114	5.82662e-06	0.000173544	0.000116881	4.19031e-05	3.07407e-05	6.05894e-05	1.07619e-05	2.5598e-05	0.000191823	0.000148715	5.95091e-05	9.4121e-06	0.000133078	1.74285e-05	4.18897e-06	2.32286e-05	2.08025e-05	1.22346e-05	1.56302e-05	6.82284e-06	6.09781e-05	4.78976e-05	2.73554e-06	0.000235989	0.000150013	4.21684e-05	3.40825e-06
										#DIV/0!
[truncated: 59 more columns]

## Sheet: Family
Family	Kindom	Phylum	Class	Order	Min	Max	Average	Standard deviation	SRS017521	SRS011134	SRS011271	SRS011302	SRS011405	SRS011529	SRS011586	SRS012273	SRS012902	SRS013158	SRS013215	SRS013476	SRS013687	SRS013800	SRS013951	SRS014235	SRS014287	SRS014313	SRS014459	SRS014613	SRS014683	SRS014923	SRS014979	SRS015065	SRS015190	SRS015217	SRS015264	SRS015369	SRS015794	SRS015854	SRS015960	SRS016018	SRS016056	SRS016095	SRS016203	SRS016267	SRS016335	SRS016495	SRS016585	SRS016753	SRS016954
Methanobacteriaceae	Archaea	Euryarchaeota	Methanobacteria	Methanobacteriales	1.54551e-08	0.00641596	0.000704652	0.00132581	0	0.00264866	0	0.000302793	0	0.000347863	0.000143949	2.44577e-06	0	0	0	5.86109e-08	2.62701e-07	9.99333e-07	0.000189287	0.00164375	1.79533e-07	3.82585e-08	6.67774e-08	0	0	0.00641596	0.00371261	0	0	2.26082e-07	1.7171e-08	0	0	1.54551e-08	0	2.24895e-08	0	1.65927e-06	0.000491411	0	0.00010756	1.83479e-08	0	0	3.07148e-08
Methanomassiliicoccaceae	Archaea	Euryarchaeota	Thermoplasmata	Methanomassiliicoccales	8.62535e-09	0.00199031	7.55215e-05	0.000351279	3.54133e-08	3.35053e-08	2.71363e-08	5.35096e-08	5.24692e-08	6.69998e-08	0	2.49107e-07	7.65348e-08	4.5462e-08	8.88361e-09	0.00199031	8.75671e-08	1.69378e-08	4.0446e-07	0.000551755	3.59067e-08	9.56462e-09	6.67774e-08	0	0	1.216e-07	5.60979e-08	9.41302e-08	1.61166e-08	1.13041e-07	0	0	0	0	0	0	0	6.57781e-06	0	1.16406e-08	1.41206e-05	0	0	1.67894e-08	1.53574e-08
Bacteroidaceae	Bacteria	Bacteroidetes	Bacteroidia	Bacteroidales	0.00368949	0.988184	0.655783	0.218429	0.798415	0.46984	0.518861	0.207851	0.908132	0.870377	0.648073	0.549971	0.977856	0.963756	0.988184	0.807848	0.647582	0.840931	0.280529	0.580542	0.623653	0.676012	0.50233	0.857809	0.833055	0.377604	0.15705	0.553219	0.902048	0.204657	0.860618	0.942581	0.867305	0.768139	0.859369	0.743596	0.883566	0.746669	0.722374	0.80854	0.685162	0.157945	0.00368949	0.964647	0.768659
Barnesiellaceae	Bacteria	Bacteroidetes	Bacteroidia	Bacteroidales	6.14669e-05	0.00981755	0.00327614	0.00185454	0.00446829	0.00410021	0.00492617	0.0028405	0.00310672	0.00428013	0.00471476	0.00312357	0.00261853	0.00114055	0.00170811	0.00248387	0.00637861	0.00448324	0.000814084	0.00284494	0.00152327	0.00109145	0.0021921	0.00257359	0.00421471	0.00183907	0.0015046	0.00185058	0.000816709	0.000690257	0.00256467	0.00388736	0.00776101	0.00191317	0.00557133	0.00981755	0.00406368	0.00700901	0.00229424	0.00389923	0.00487067	0.000621095	6.14669e-05	0.00180103	0.00463194
Odoribacteraceae	Bacteria	Bacteroidetes	Bacteroidia	Bacteroidales	2.74236e-05	0.0481828	0.0112285	0.00949184	0.0142022	0.0481828	0.0418211	0.00472226	0.00650923	0.00953197	0.0231156	0.00435638	0.00179435	0.00155347	0.000476632	0.0166691	0.00979022	0.012152	0.00419695	0.00205171	0.00898314	0.00145424	0.0116368	0.0013773	0.0202864	0.00804771	0.00837075	0.00875219	0.00180455	0.00410153	0.00834165	0.00720232	0.0112297	0.00314851	0.00804142	0.0151214	0.016271	0.0242547	0.00242745	0.00447793	0.0233624	0.00247873	2.74236e-05	0.004795	0.0145607
Porphyromonadaceae	Bacteria	Bacteroidetes	Bacteroidia	Bacteroidales	3.5848e-06	0.00162627	0.0003052	0.000256552	0.00162627	0.000808718	0.000335351	0.000127353	0.000291073	0.000675581	0.000227793	0.000469362	0.000157627	0.000208201	6.55611e-05	0.000225554	0.000938763	0.000361826	0.000119782	0.000240348	0.000164309	4.899e-05	0.000170171	0.000173428	0.000503675	0.00021666	0.000294794	0.000129975	0.00016306	0.000195222	0.000100622	0.000183336	0.00086355	0.000141738	0.000224943	0.000517641	0.000386013	0.00034414	0.000405095	0.000159313	0.000275633	5.30255e-05	3.5848e-06	0.000210036	0.000349872
Prevotellaceae	Bacteria	Bacteroidetes	Bacteroidia	Bacteroidales	2.70725e-05	0.118187	0.00536566	0.0155291	0.00104218	0.00801032	0.0325867	0.000414824	0.00133067	0.0220806	0.000956327	0.000966692	0.00263621	0.00132463	0.000391092	0.000534747	0.0355765	0.00243429	0.00166205	0.000726906	0.000409911	0.000400767	0.000675053	0.000798777	0.00156083	0.000658918	0.000529171	0.000576284	0.00106735	0.000431421	0.000833478	0.00115603	0.00899309	0.000857617	0.000727738	0.00128006	0.00232122	0.00122266	0.00486259	0.000614298	0.00120391	0.000116473	2.70725e-05	0.000844953	0.0015774
Rikenellaceae	Bacteria	Bacteroidetes	Bacteroidia	Bacteroidales	0.000147203	0.151022	0.0301874	0.0271163	0.0128609	0.0926068	0.0500899	0.0171496	0.0303774	0.0108433	0.117497	0.122524	0.00361346	0.00369165	0.0038167	0.0204223	0.00878088	0.0236582	0.0100509	0.0264267	0.0237643	0.0227887	0.0178207	0.0178087	0.0290485	0.0425565	0.049842	0.0135824	0.00762066	0.0197922	0.0139372	0.009879	0.031354	0.047523	0.0272828	0.151022	0.0259063	0.0121648	0.0552924	0.0131145	0.061463	0.00817807	0.000147203	0.0121557	0.0308177
Tannerellaceae	Bacteria	Bacteroidetes	Bacteroidia	Bacteroidales	0.000319961	0.147514	0.0235786	0.0255696	0.0118009	0.08535	0.0435024	0.00350916	0.0122244	0.012502	0.028407	0.0413965	0.00051373	0.00394592	0.000319961	0.00389433	0.0103096	0.0988522	0.0105367	0.0350368	0.0414623	0.0838545	0.110005	0.002505	0.00894213	0.00560286	0.0095478	0.0518299	0.0508787	0.0202263	0.0235411	0.0237263	0.0285847	0.00191538	0.0440534	0.00858602	0.0432558	0.113891	0.00497087	0.147514	0.0196247	0.00394803	0.000418453	0.00532211	0.0192074
Flavobacteriaceae	Bacteria	Bacteroidetes	Flavobacteriia	Flavobacteriales	1.05884e-06	0.005538	0.00114459	0.000823134	0.000596939	0.00248593	0.00108442	0.000618464	0.000848768	0.00150685	0.000984506	0.00248547	0.000227357	0.000260118	0.000923993	0.00117073	0.00159771	0.000980464	0.00157752	0.000980554	0.000933861	0.000123651	0.00177773	0.00140427	0.00167945	0.000764315	0.00160799	0.00147135	0.000164889	0.000434247	0.000603422	0.00154205	0.00210298	0.00159138	0.00090643	0.005538	0.000576689	0.00119282	0.000749244	0.00245774	0.00112399	0.000142875	1.05884e-06	0.000742495	0.000761434
Sphingobacteriaceae	Bacteria	Bacteroidetes	Sphingobacteriia	Sphingobacteriales	1.55151e-07	0.00243711	0.000446352	0.000631062	0.000611729	3.57502e-05	5.51139e-05	0.000111746	0.000336931	5.71955e-05	2.59659e-06	8.62815e-06	2.01774e-07	5.75851e-07	1.19929e-06	3.82925e-06	0.000254908	0.000300816	5.93622e-05	0.000770491	0.00121203	8.99074e-07	0.000331461	1.57589e-05	0.00232739	0.000718107	0.00137022	0.000276686	9.83114e-07	1.58257e-06	9.37362e-05	2.71113e-05	0.000165805	0.000738088	6.64884e-05	0.00124255	0.00183134	0.000764804	0.000300434	5.77374e-06	0.00017354	0.000639884	1.55151e-07	1.15679e-05	2.0886e-06
Comamonadaceae	Bacteria	Proteobacteria	Betaproteobacteria	Burkholderiales	1.00712e-07	0.000407023	7.61748e-05	8.01717e-05	2.60524e-05	0.000101387	0.000103878	6.97408e-06	1.99908e-05	5.97862e-05	4.66771e-05	2.11514e-05	2.19029e-05	3.4248e-05	7.53597e-05	1.80717e-05	2.15415e-05	0.000153169	1.97874e-05	2.54266e-05	3.87792e-06	1.91292e-07	9.93871e-05	4.21995e-05	2.92417e-05	1.5048e-05	1.16403e-05	0.000138522	3.23702e-05	2.8232e-05	0.000197809	4.46327e-05	4.14608e-05	8.86039e-05	0.000100703	0.000273787	0.000196498	0.000364861	3.47383e-05	3.85071e-05	0.000197657	1.00914e-06	1.00712e-07	9.48518e-05	8.23155e-06
Campylobacteraceae	Bacteria	Proteobacteria	Epsilonproteobacteria	Campylobacterales	4.64761e-06	0.00137313	0.000162364	0.000207803	0.00137313	0.000106915	0.000341809	0.000492466	2.95139e-05	3.88152e-05	0.000122547	0.000423051	9.22593e-06	7.22845e-06	6.60941e-06	5.97636e-05	0.000135773	1.7429e-05	0.000188634	0.000179052	0.000137343	1.91579e-05	0.000107378	2.61082e-05	6.21085e-05	0.000378266	0.000281751	0.000118284	2.09194e-05	0.000183579	3.91841e-05	2.03069e-05	2.8998e-05	0.000153886	1.84054e-05	6.48373e-05	3.26359e-05	0.00020727	0.000219136	2.35373e-05	0.000136176	0.00045246	9.2557e-05	9.93934e-06	7.44218e-05
Enterobacteriaceae	Bacteria	Proteobacteria	Gammaproteobacteria	Enterobacterales	0.00019027	0.994107	0.0202373	0.103325	0.0867296	0.00321855	0.00128116	0.000545673	0.00111818	0.00100348	0.000595371	0.05912	0.0050638	0.00288219	0.00127163	0.00142106	0.0282797	0.000778159	0.000753602	0.000673069	0.00104704	0.000222808	0.00254865	0.00038038	0.0112691	0.00086582	0.000368591	0.00173659	0.000322155	0.00308286	0.00127602	0.00112215	0.00355481	0.000648495	0.000629433	0.00146969	0.00121874	0.00300203	0.000613803	0.0042062	0.00592777	0.013963	0.994107	0.000416084	0.000224387
Pasteurellaceae	Bacteria	Proteobacteria	Gammaproteobacteria	Pasteurellales	6.81867e-06	0.0410054	0.00100897	0.00425659	2.40338e-05	0.000612846	0.00253481	0.000167396	9.65171e-05	0.00173916	3.53228e-05	0.000133272	0.000405864	2.50268e-05	4.31744e-05	0.000254	8.6385e-05	2.81338e-05	2.77522e-05	1.82014e-05	7.46859e-06	1.24149e-05	4.55645e-05	0.000395887	3.27744e-05	5.79726e-05	8.66712e-06	3.89323e-05	7.52646e-06	5.53619e-05	6.88383e-05	8.99458e-06	0.000128568	0.00202682	3.48098e-05	5.61788e-05	0.000206641	0.000647747	3.46826e-05	1.10702e-05	0.00125776	1.35775e-05	0.000337042	0.000138076	6.81867e-06
Planctomycetaceae	Bacteria	Planctomycetes	Planctomycetia	Planctomycetales	1.63317e-08	9.15339e-06	2.02152e-06	2.02354e-06	4.83982e-07	5.86343e-06	6.78409e-06	5.52932e-07	2.75463e-07	1.98766e-06	4.14839e-07	2.26461e-06	7.65348e-08	4.16735e-07	1.59905e-07	2.50073e-06	6.61132e-06	6.94452e-07	1.15115e-06	2.66414e-06	7.18134e-07	8.60815e-08	1.24651e-06	5.15747e-07	1.14673e-06	5.71518e-06	1.71098e-06	1.39313e-06	8.70297e-07	9.60849e-07	3.58873e-06	1.27583e-07	2.63961e-07	4.32742e-07	5.4987e-07	4.27301e-07	3.18399e-07	5.98522e-06	6.13357e-07	1.62968e-07	9.15339e-06	9.17396e-08	1.63317e-08	1.84684e-07	1.18252e-06
Akkermansiaceae	Bacteria	Verrucomicrobia	Verrucomicrobiae	Verrucomicrobiales	4.45294e-07	0.0921143	0.0070149	0.0167952	0.00465886	0.0138015	0.000133022	0.0013758	0.000667304	3.54652e-05	0.00397948	0.000302166	4.45294e-07	2.58375e-06	2.16316e-05	0.00250757	0.0614161	7.35103e-06	0.000272264	0.000438134	4.8474e-06	7.93863e-07	0.000896531	0.000611481	1.05056e-05	0.000101627	0.0700888	0.000405042	1.13622e-06	0.0393623	0.000832499	2.31775e-06	4.44963e-06	0.00734354	2.34917e-05	0.0087045	2.26291e-05	0.00136032	0.00341021	0.000208017	0.00647157	4.69707e-06	2.37735e-05	3.66009e-06	1.54188e-05
Spirochaetaceae	Bacteria	Spirochaetes	Spirochaetia	Spirochaetales	1.61411e-06	0.00125337	0.000254534	0.00022599	0.000565362	0.000488608	0.000321973	0.000812525	9.36051e-05	0.00015669	0.000300943	0.000445539	1.31083e-05	2.26022e-05	4.6639e-06	0.000307043	0.000826809	1.94785e-05	0.000514908	0.000711283	0.000303232	4.74596e-05	0.000385662	6.92132e-05	0.000171067	0.000974257	0.00125337	0.000303589	3.07989e-05	0.000629695	0.000165099	3.06411e-05	7.07605e-05	0.000128833	9.43485e-05	0.000206319	9.99318e-05	0.000218095	0.000384185	3.79483e-05	0.000541706	0.000179204	1.61411e-06	1.24997e-05	0.000104722
Bifidobacteriaceae	Bacteria	Actinobacteria	Actinobacteria	Bifidobacteriales	4.36654e-05	0.122152	0.0167031	0.02937	0.00439255	0.00199889	0.00235964	0.00304015	0.000232675	0.00223132	0.000884514	0.00915915	0.000287674	0.00148354	0.000602762	0.00344806	0.00180025	0.000179846	0.0106958	0.00189124	0.00070054	0.0010694	0.0016419	0.000625509	0.00906367	0.00821989	0.00890206	0.00156124	0.000149836	0.00304281	0.000752225	0.000175384	0.00128412	0.000871341	0.000351917	0.000588258	0.000188492	0.000736103	0.000824464	0.000458255	0.00205526	0.0390585	4.36654e-05	0.00149	0.000391613
Propionibacteriaceae	Bacteria	Actinobacteria	Actinobacteria	Propionibacteriales	1.36097e-08	0.000462305	4.10597e-05	8.78097e-05	1.13441e-05	8.94592e-06	2.57795e-06	1.32169e-05	1.33797e-06	1.02733e-06	1.72081e-06	4.46127e-06	4.52251e-07	2.87168e-06	9.5943e-07	1.69972e-06	1.05956e-05	1.27034e-06	7.56028e-06	5.54142e-06	5.71635e-05	5.64312e-07	2.47076e-06	1.0888e-06	8.11961e-06	0.000183676	1.06025e-05	4.38647e-06	4.51265e-07	2.67059e-05	7.16372e-05	2.33902e-07	2.07398e-06	2.91483e-05	2.7799e-06	1.21443e-06	3.86627e-06	4.97781e-06	8.97732e-06	1.75773e-06	5.99813e-06	4.31176e-06	1.36097e-08	5.8763e-07	1.7661e-06
Eggerthellaceae	Bacteria	Actinobacteria	Coriobacteriia	Eggerthellales	1.79104e-06	0.0111903	0.00147189	0.0019293	0.000888803	0.00019289	0.000176929	0.000209169	0.000178684	0.000188091	0.000434874	0.00156763	1.15568e-05	4.61666e-05	9.07017e-05	0.000320211	0.000969718	0.000212536	0.000550407	0.000400005	0.000442191	9.17247e-05	0.000426619	0.000269644	0.000180647	0.00182855	0.0011382	0.000636697	3.32728e-05	0.00385433	0.000566624	0.000107106	0.000115559	0.000359191	0.000109852	0.000527469	0.000227996	0.000486482	0.000281364	0.000158452	0.000402374	0.000234156	1.79104e-06	4.28634e-05	0.000135007
Bacillaceae	Bacteria	Firmicutes	Bacilli	Bacillales	2.78556e-06	0.00125624	0.000142182	0.000186535	0.000113535	0.00040203	9.98618e-05	0.000309125	2.13156e-05	0.000116535	0.000151247	0.000296777	2.24247e-05	1.71846e-05	9.6476e-06	0.000150376	0.000408282	1.96479e-05	0.000344413	0.000189708	0.000127253	6.66749e-05	0.000219164	3.45779e-05	7.91246e-05	0.000486216	0.000318496	0.000180598	3.07747e-05	0.000333839	8.80526e-05	2.78556e-06	8.12435e-05	6.46795e-05	2.66076e-05	3.89293e-05	2.50171e-05	0.000147616	9.75238e-05	1.50629e-05	0.000330897	0.000202836	7.93338e-05	1.19876e-05	6.09841e-05
Paenibacillaceae	Bacteria	Firmicutes	Bacilli	Bacillales	7.34925e-08	0.000393506	8.34252e-05	8.49256e-05	4.11149e-05	0.0002597	9.67411e-05	0.000107697	1.59244e-05	7.47271e-05	9.58432e-05	0.000199851	5.74707e-06	6.31163e-06	7.73763e-06	0.000114682	0.000269181	1.81912e-05	0.000160664	0.00010793	7.80971e-05	1.12384e-05	8.44734e-05	2.63604e-05	5.02713e-05	0.000282902	0.000125519	7.42311e-05	7.68763e-06	0.000152577	5.34188e-05	3.61484e-06	6.15407e-05	5.73538e-05	2.07881e-05	3.4409e-05	1.2736e-05	0.000116603	6.7302e-05	1.16639e-05	0.000257669	4.63652e-05	7.34925e-08	7.26143e-06	5.88341e-05
Enterococcaceae	Bacteria	Firmicutes	Bacilli	Lactobacillales	1.24121e-06	0.00603802	0.000481151	0.000837767	0.000445854	0.000730014	0.000227348	0.000332758	0.000136263	0.000118612	0.000643754	0.00119573	2.47764e-05	6.717e-05	9.78974e-06	0.00018566	0.00130072	4.39537e-05	0.00056083	0.000357549	0.000720791	0.000109429	0.000430826	9.91953e-05	0.000102059	0.000796083	0.000798833	0.000431945	2.7358e-05	0.000416613	0.000231602	1.83719e-05	0.000205041	0.000226942	7.60806e-05	9.19146e-05	7.20037e-05	0.000320792	0.000165774	0.000212243	0.000532521	0.00179347	1.24121e-06	1.27012e-05	0.000228057
Lactobacillaceae	Bacteria	Firmicutes	Bacilli	Lactobacillales	2.91248e-07	0.0924886	0.00181191	0.0104848	5.19041e-05	0.000503384	0.000166509	0.000200269	2.22732e-05	0.000492918	0.000123515	0.000338876	6.3176e-06	1.33658e-05	1.05093e-05	0.000158074	0.000321415	3.16568e-05	0.000387752	0.000137683	0.000147361	3.56186e-05	0.000239642	4.2933e-05	6.63995e-05	0.000280166	0.000240744	0.000252834	1.19827e-05	0.000185726	8.1356e-05	4.50792e-06	6.99875e-05	9.74751e-05	3.40461e-05	3.82772e-05	2.42211e-05	0.000155477	0.000137894	2.40029e-05	0.000424992	9.67486e-05	2.91248e-07	1.28271e-05	8.2638e-05
Leuconostocaceae	Bacteria	Firmicutes	Bacilli	Lactobacillales	4.35511e-08	0.00119625	2.99195e-05	0.000127448	3.55314e-06	6.95905e-05	1.4925e-05	2.41507e-05	1.6659e-06	1.3333e-05	1.83297e-05	3.46258e-05	5.21828e-07	9.24393e-07	1.39473e-06	1.59813e-05	3.23998e-05	5.21686e-06	2.69121e-05	1.10402e-05	1.15979e-05	1.82684e-06	8.08007e-06	3.42685e-06	4.97534e-06	1.63248e-05	3.06014e-05	9.16828e-06	6.04373e-07	1.28019e-05	5.42602e-06	8.08024e-07	6.18424e-06	5.30109e-06	3.75744e-06	5.91474e-06	4.86696e-06	1.84692e-05	7.69485e-06	2.24663e-06	4.17994e-05	9.81613e-06	4.35511e-08	1.28439e-06	5.92795e-06
Streptococcaceae	Bacteria	Firmicutes	Bacilli	Lactobacillales	4.69345e-05	0.0242048	0.00239951	0.00318046	0.000904173	0.00709696	0.00278443	0.00459606	0.000468983	0.00180089	0.00142424	0.00649197	0.000204745	0.000278341	0.000149724	0.00104345	0.00288678	0.000300613	0.00372818	0.00168687	0.00113515	0.000363628	0.00174095	0.000417033	0.000762078	0.00359543	0.00423923	0.00142598	0.000163189	0.00437178	0.00254657	0.00014706	0.000625607	0.00231783	0.000532702	0.000535116	0.000260746	0.00123013	0.000869518	0.00017348	0.00187873	0.00160599	4.69345e-05	0.000138781	0.000586882
Eubacteriaceae	Bacteria	Firmicutes	Clostridia	Clostridiales	1.99617e-05	0.0356831	0.00683783	0.00769307	0.000845859	0.00799591	0.00480134	0.00168427	0.000753445	0.0066617	0.0115556	0.00762891	1.99617e-05	0.000180476	4.86644e-05	0.0109815	0.0217642	0.000600836	0.0265478	0.0189104	0.00263645	0.00105336	0.00966752	0.00154797	0.000526092	0.0128764	0.00898337	0.0307907	0.00106797	0.0189522	0.00122644	8.44172e-05	0.000363267	0.00245825	0.000541057	0.000858807	0.000986628	0.0115101	0.00770762	0.0021927	0.00752593	0.00226127	4.74598e-05	0.000491527	0.00227696
Lachnospiraceae	Bacteria	Firmicutes	Clostridia	Clostridiales	0.000352176	0.548624	0.114559	0.110562	0.0304236	0.0848426	0.227241	0.0702702	0.013629	0.0353033	0.0453298	0.0721984	0.00044203	0.0152251	0.00104853	0.0610777	0.0545271	0.00606239	0.321199	0.15881	0.179996	0.0245087	0.204107	0.0754092	0.0290681	0.23219	0.399488	0.217008	0.0146357	0.548624	0.0407231	0.00622886	0.0236194	0.111982	0.021954	0.0227193	0.00939223	0.050084	0.124061	0.00792562	0.0965241	0.056349	0.000352176	0.00363972	0.0628047
Oscillospiraceae	Bacteria	Firmicutes	Clostridia	Clostridiales	1.01096e-05	0.00286289	0.000540374	0.000482137	0.000479272	0.00137288	0.000459988	0.00138551	8.78597e-05	0.000566885	0.000417298	0.000867344	1.01096e-05	1.68815e-05	2.21646e-05	0.000571476	0.00180725	7.14947e-05	0.00107459	0.000967233	0.000345638	0.000155282	0.000682666	0.000261174	0.000606122	0.00157067	0.00111772	0.000530292	0.000126322	0.00124142	0.000199836	6.53223e-05	0.000394094	0.000223295	0.00035129	0.000717618	0.000176052	0.000439489	0.000488511	3.47123e-05	0.00126523	0.000910589	2.91847e-05	0.000102382	0.000222528
Peptostreptococcaceae	Bacteria	Firmicutes	Clostridia	Clostridiales	1.55151e-07	0.0311448	0.000417621	0.00314083	3.92025e-05	0.000106949	3.4029e-05	4.51086e-05	7.75233e-06	3.56216e-05	2.4875e-05	0.000109358	2.303e-06	4.81897e-06	4.13976e-06	3.71984e-05	9.04131e-05	6.77514e-06	8.57143e-05	6.08064e-05	2.45243e-05	4.04583e-06	1.70728e-05	1.08765e-05	3.88779e-05	7.5179e-05	4.77393e-05	1.7527e-05	5.73751e-06	3.93665e-05	6.90272e-06	1.14824e-06	2.29835e-05	0.000101123	8.96593e-06	1.69121e-05	6.36798e-06	2.33483e-05	3.01103e-05	3.74827e-06	7.71321e-05	1.40178e-05	1.55151e-07	1.64536e-06	1.24855e-05
Ruminococcaceae	Bacteria	Firmicutes	Clostridia	Clostridiales	0.000167876	0.689024	0.0838248	0.104815	0.0162863	0.14592	0.0522423	0.663351	0.0175117	0.0122037	0.104894	0.101014	0.000167876	0.00340484	0.00046456	0.0538185	0.0845347	0.00544391	0.303733	0.148913	0.0992119	0.183296	0.113475	0.0321246	0.023618	0.260017	0.251423	0.097837	0.0172347	0.0739832	0.0284246	0.00133715	0.00765169	0.0391732	0.0263606	0.0217748	0.0069471	0.0147244	0.0599402	0.00199754	0.0642934	0.689024	0.000365516	0.00215841	0.0885237
unclassified Clostridiales	Bacteria	Firmicutes	Clostridia	Clostridiales	2.73065e-05	0.0687279	0.00729472	0.00767032	0.00451554	0.0113652	0.00858475	0.0103992	0.001348	0.00363639	0.00357087	0.00951067	9.90291e-05	0.000240229	0.000122869	0.00635464	0.0136795	0.000717115	0.0143822	0.0105064	0.0078817	0.00232262	0.0120163	0.00241341	0.00418215	0.0162118	0.0137524	0.0106385	0.00124513	0.0149767	0.00553116	0.000261672	0.00219795	0.00398616	0.00205809	0.00377349	0.00143013	0.00456445	0.00476752	0.000794657	0.0101367	0.00592311	2.73065e-05	0.000388944	0.00294597
Erysipelotrichaceae	Bacteria	Firmicutes	Erysipelotrichia	Erysipelotrichales	5.87123e-06	0.00877372	0.00147521	0.00148069	0.00131938	0.00217443	0.0015528	0.00169572	0.000330333	0.000666224	0.00100897	0.00202646	2.40737e-05	0.000105631	4.50488e-05	0.00122434	0.00142069	0.00018823	0.00305146	0.0024388	0.0020963	0.000191082	0.00364861	0.00057539	0.000876049	0.00877372	0.0026573	0.00344773	0.000228324	0.00811304	0.000425702	8.80958e-05	0.000269165	0.00141171	0.000243317	0.000472954	0.000140073	0.0014387	0.00140046	0.000175063	0.00125011	0.00141433	5.87123e-06	0.000113589	0.000495982
Acidaminococcaceae	Bacteria	Firmicutes	Negativicutes	Acidaminococcales	1.66855e-06	0.0274509	0.00122384	0.00344476	0.000129353	0.00117661	0.00055909	0.000525286	3.03928e-05	0.000326691	0.000112068	0.000797345	0.000252148	3.39828e-05	2.60645e-05	0.000440188	0.0015065	0.000115584	0.00145347	0.000516886	0.000622227	0.000579539	0.000374087	8.77572e-05	0.0167383	0.00237618	0.00057461	0.00047131	2.82847e-05	0.0274509	0.00549606	4.11029e-05	0.000562766	0.00010324	0.000140171	0.000244079	8.49671e-05	0.000392634	0.000158135	0.000498276	0.000551203	0.01207	1.66855e-06	8.84383e-05	9.45093e-05
Selenomonadaceae	Bacteria	Firmicutes	Negativicutes	Selenomonadales	1.87414e-06	0.0109307	0.000242883	0.00119186	1.21114e-05	6.88199e-05	3.22108e-05	3.88123e-05	2.95139e-06	3.12666e-05	9.41839e-06	3.73886e-05	0.00335936	3.29599e-06	2.41634e-06	2.5359e-05	0.000127804	0.000705919	7.18383e-05	2.65775e-05	3.0018e-05	5.49965e-06	2.94043e-05	5.69613e-06	4.45006e-05	0.000147318	3.01526e-05	4.61615e-05	2.34497e-06	4.84098e-05	2.31121e-05	2.36028e-06	4.74942e-05	6.44476e-06	4.0171e-06	8.61348e-06	4.70776e-06	2.40396e-05	1.12635e-05	1.87414e-06	6.89784e-05	1.35775e-05	7.60239e-06	4.89412e-06	6.5576e-06
Veillonellaceae	Bacteria	Firmicutes	Negativicutes	Veillonellales	5.52555e-07	0.0136415	0.000508349	0.00178688	3.17421e-05	0.000994136	0.000492063	0.000505344	2.03056e-05	0.000223511	2.75791e-05	0.000500002	0.000121189	4.50831e-06	1.88421e-05	8.78578e-05	0.000376933	0.000105438	0.000145325	2.8517e-05	4.36625e-05	1.40504e-05	5.68944e-05	3.2641e-05	0.000752349	0.00296837	3.96331e-05	0.000100625	6.65616e-06	5.30445e-05	0.000297075	1.13549e-05	0.00020144	0.000125882	1.44799e-05	3.31271e-05	4.71003e-05	0.000170174	3.63554e-05	6.08803e-06	0.000141987	2.95768e-05	5.52555e-07	8.17729e-05	1.71849e-05
Peptoniphilaceae	Bacteria	Firmicutes	Tissierellia	Tissierellales	3.06485e-06	0.00243722	0.000126082	0.000254258	6.24691e-05	0.000315821	8.6185e-05	0.000217927	1.65278e-05	6.89651e-05	6.80797e-05	0.00026899	5.25307e-06	8.63019e-06	3.06485e-06	0.00012996	0.000183059	9.8917e-06	0.00027917	0.000169717	8.05746e-05	4.18165e-05	0.000107734	1.94265e-05	3.83971e-05	0.000281199	0.000237687	0.000104334	1.30867e-05	0.000247532	3.23844e-05	5.1671e-06	2.95825e-05	4.13114e-05	1.98106e-05	2.26919e-05	9.75666e-06	8.47412e-05	7.2878e-05	4.72608e-06	0.000311559	0.000200708	5.14339e-05	5.41459e-06	4.45057e-05
[truncated: 58 more columns]

## Sheet: Order
Order	Kindom	Phylum	Class	Min	Max	Average	Standard deviation	SRS017521	SRS011134	SRS011271	SRS011302	SRS011405	SRS011529	SRS011586	SRS012273	SRS012902	SRS013158	SRS013215	SRS013476	SRS013687	SRS013800	SRS013951	SRS014235	SRS014287	SRS014313	SRS014459	SRS014613	SRS014683	SRS014923	SRS014979	SRS015065	SRS015190	SRS015217	SRS015264	SRS015369	SRS015794	SRS015854	SRS015960	SRS016018	SRS016056	SRS016095	SRS016203	SRS016267	SRS016335	SRS016495	SRS016585	SRS016753	SRS016954	SRS017103
Methanobacteriales	Archaea	Euryarchaeota	Methanobacteria	1.54551e-08	0.00641596	0.000704652	0.00132581	0	0.00264866	0	0.000302793	0	0.000347863	0.000143949	2.44577e-06	0	0	0	5.86109e-08	2.62701e-07	9.99333e-07	0.000189287	0.00164375	1.79533e-07	3.82585e-08	6.67774e-08	0	0	0.00641596	0.00371261	0	0	2.26082e-07	1.7171e-08	0	0	1.54551e-08	0	2.24895e-08	0	1.65927e-06	0.000491411	0	0.00010756	1.83479e-08	0	0	3.07148e-08	0
Methanomassiliicoccales	Archaea	Euryarchaeota	Thermoplasmata	8.62535e-09	0.00199031	7.55215e-05	0.000351279	3.54133e-08	3.35053e-08	2.71363e-08	5.35096e-08	5.24692e-08	6.69998e-08	0	2.49107e-07	7.65348e-08	4.5462e-08	8.88361e-09	0.00199031	8.75671e-08	1.69378e-08	4.0446e-07	0.000551755	3.59067e-08	9.56462e-09	6.67774e-08	0	0	1.216e-07	5.60979e-08	9.41302e-08	1.61166e-08	1.13041e-07	0	0	0	0	0	0	0	6.57781e-06	0	1.16406e-08	1.41206e-05	0	0	1.67894e-08	1.53574e-08	0
Bacteroidales	Bacteria	Bacteroidetes	Bacteroidia	0.00437469	0.994962	0.729725	0.221439	0.844416	0.708898	0.692122	0.236614	0.961971	0.930291	0.822991	0.722808	0.98919	0.975621	0.994962	0.852078	0.719357	0.982873	0.307909	0.64787	0.69996	0.78565	0.64483	0.883046	0.897611	0.436525	0.227139	0.629941	0.964399	0.250093	0.909937	0.988615	0.956091	0.823638	0.945271	0.92994	0.97577	0.905555	0.792627	0.978319	0.795962	0.173341	0.00437469	0.989776	0.839804	0.866341
Flavobacteriales	Bacteria	Bacteroidetes	Flavobacteriia	1.05884e-06	0.005538	0.00114459	0.000823134	0.000596939	0.00248593	0.00108442	0.000618464	0.000848768	0.00150685	0.000984506	0.00248547	0.000227357	0.000260118	0.000923993	0.00117073	0.00159771	0.000980464	0.00157752	0.000980554	0.000933861	0.000123651	0.00177773	0.00140427	0.00167945	0.000764315	0.00160799	0.00147135	0.000164889	0.000434247	0.000603422	0.00154205	0.00210298	0.00159138	0.00090643	0.005538	0.000576689	0.00119282	0.000749244	0.00245774	0.00112399	0.000142875	1.05884e-06	0.000742495	0.000761434	0.000838829
Sphingobacteriales	Bacteria	Bacteroidetes	Sphingobacteriia	1.55151e-07	0.00243711	0.000446352	0.000631062	0.000611729	3.57502e-05	5.51139e-05	0.000111746	0.000336931	5.71955e-05	2.59659e-06	8.62815e-06	2.01774e-07	5.75851e-07	1.19929e-06	3.82925e-06	0.000254908	0.000300816	5.93622e-05	0.000770491	0.00121203	8.99074e-07	0.000331461	1.57589e-05	0.00232739	0.000718107	0.00137022	0.000276686	9.83114e-07	1.58257e-06	9.37362e-05	2.71113e-05	0.000165805	0.000738088	6.64884e-05	0.00124255	0.00183134	0.000764804	0.000300434	5.77374e-06	0.00017354	0.000639884	1.55151e-07	1.15679e-05	2.0886e-06	7.445e-05
Burkholderiales	Bacteria	Proteobacteria	Betaproteobacteria	1.00712e-07	0.000407023	7.61748e-05	8.01717e-05	2.60524e-05	0.000101387	0.000103878	6.97408e-06	1.99908e-05	5.97862e-05	4.66771e-05	2.11514e-05	2.19029e-05	3.4248e-05	7.53597e-05	1.80717e-05	2.15415e-05	0.000153169	1.97874e-05	2.54266e-05	3.87792e-06	1.91292e-07	9.93871e-05	4.21995e-05	2.92417e-05	1.5048e-05	1.16403e-05	0.000138522	3.23702e-05	2.8232e-05	0.000197809	4.46327e-05	4.14608e-05	8.86039e-05	0.000100703	0.000273787	0.000196498	0.000364861	3.47383e-05	3.85071e-05	0.000197657	1.00914e-06	1.00712e-07	9.48518e-05	8.23155e-06	0.000223134
Campylobacterales	Bacteria	Proteobacteria	Epsilonproteobacteria	4.64761e-06	0.00137313	0.000162364	0.000207803	0.00137313	0.000106915	0.000341809	0.000492466	2.95139e-05	3.88152e-05	0.000122547	0.000423051	9.22593e-06	7.22845e-06	6.60941e-06	5.97636e-05	0.000135773	1.7429e-05	0.000188634	0.000179052	0.000137343	1.91579e-05	0.000107378	2.61082e-05	6.21085e-05	0.000378266	0.000281751	0.000118284	2.09194e-05	0.000183579	3.91841e-05	2.03069e-05	2.8998e-05	0.000153886	1.84054e-05	6.48373e-05	3.26359e-05	0.00020727	0.000219136	2.35373e-05	0.000136176	0.00045246	9.2557e-05	9.93934e-06	7.44218e-05	8.22132e-05
Enterobacterales	Bacteria	Proteobacteria	Gammaproteobacteria	0.00019027	0.994107	0.0202373	0.103325	0.0867296	0.00321855	0.00128116	0.000545673	0.00111818	0.00100348	0.000595371	0.05912	0.0050638	0.00288219	0.00127163	0.00142106	0.0282797	0.000778159	0.000753602	0.000673069	0.00104704	0.000222808	0.00254865	0.00038038	0.0112691	0.00086582	0.000368591	0.00173659	0.000322155	0.00308286	0.00127602	0.00112215	0.00355481	0.000648495	0.000629433	0.00146969	0.00121874	0.00300203	0.000613803	0.0042062	0.00592777	0.013963	0.994107	0.000416084	0.000224387	0.00128031
Pasteurellales	Bacteria	Proteobacteria	Gammaproteobacteria	6.81867e-06	0.0410054	0.00100897	0.00425659	2.40338e-05	0.000612846	0.00253481	0.000167396	9.65171e-05	0.00173916	3.53228e-05	0.000133272	0.000405864	2.50268e-05	4.31744e-05	0.000254	8.6385e-05	2.81338e-05	2.77522e-05	1.82014e-05	7.46859e-06	1.24149e-05	4.55645e-05	0.000395887	3.27744e-05	5.79726e-05	8.66712e-06	3.89323e-05	7.52646e-06	5.53619e-05	6.88383e-05	8.99458e-06	0.000128568	0.00202682	3.48098e-05	5.61788e-05	0.000206641	0.000647747	3.46826e-05	1.10702e-05	0.00125776	1.35775e-05	0.000337042	0.000138076	6.81867e-06	0.000260333
Planctomycetales	Bacteria	Planctomycetes	Planctomycetia	1.63317e-08	9.15339e-06	2.02152e-06	2.02354e-06	4.83982e-07	5.86343e-06	6.78409e-06	5.52932e-07	2.75463e-07	1.98766e-06	4.14839e-07	2.26461e-06	7.65348e-08	4.16735e-07	1.59905e-07	2.50073e-06	6.61132e-06	6.94452e-07	1.15115e-06	2.66414e-06	7.18134e-07	8.60815e-08	1.24651e-06	5.15747e-07	1.14673e-06	5.71518e-06	1.71098e-06	1.39313e-06	8.70297e-07	9.60849e-07	3.58873e-06	1.27583e-07	2.63961e-07	4.32742e-07	5.4987e-07	4.27301e-07	3.18399e-07	5.98522e-06	6.13357e-07	1.62968e-07	9.15339e-06	9.17396e-08	1.63317e-08	1.84684e-07	1.18252e-06	1.78171e-06
Verrucomicrobiales	Bacteria	Verrucomicrobia	Verrucomicrobiae	4.45294e-07	0.0921143	0.0070149	0.0167952	0.00465886	0.0138015	0.000133022	0.0013758	0.000667304	3.54652e-05	0.00397948	0.000302166	4.45294e-07	2.58375e-06	2.16316e-05	0.00250757	0.0614161	7.35103e-06	0.000272264	0.000438134	4.8474e-06	7.93863e-07	0.000896531	0.000611481	1.05056e-05	0.000101627	0.0700888	0.000405042	1.13622e-06	0.0393623	0.000832499	2.31775e-06	4.44963e-06	0.00734354	2.34917e-05	0.0087045	2.26291e-05	0.00136032	0.00341021	0.000208017	0.00647157	4.69707e-06	2.37735e-05	3.66009e-06	1.54188e-05	0.0129095
Spirochaetales	Bacteria	Spirochaetes	Spirochaetia	1.61411e-06	0.00125337	0.000254534	0.00022599	0.000565362	0.000488608	0.000321973	0.000812525	9.36051e-05	0.00015669	0.000300943	0.000445539	1.31083e-05	2.26022e-05	4.6639e-06	0.000307043	0.000826809	1.94785e-05	0.000514908	0.000711283	0.000303232	4.74596e-05	0.000385662	6.92132e-05	0.000171067	0.000974257	0.00125337	0.000303589	3.07989e-05	0.000629695	0.000165099	3.06411e-05	7.07605e-05	0.000128833	9.43485e-05	0.000206319	9.99318e-05	0.000218095	0.000384185	3.79483e-05	0.000541706	0.000179204	1.61411e-06	1.24997e-05	0.000104722	9.2089e-05
Bifidobacteriales	Bacteria	Actinobacteria	Actinobacteria	4.36654e-05	0.122152	0.0167031	0.02937	0.00439255	0.00199889	0.00235964	0.00304015	0.000232675	0.00223132	0.000884514	0.00915915	0.000287674	0.00148354	0.000602762	0.00344806	0.00180025	0.000179846	0.0106958	0.00189124	0.00070054	0.0010694	0.0016419	0.000625509	0.00906367	0.00821989	0.00890206	0.00156124	0.000149836	0.00304281	0.000752225	0.000175384	0.00128412	0.000871341	0.000351917	0.000588258	0.000188492	0.000736103	0.000824464	0.000458255	0.00205526	0.0390585	4.36654e-05	0.00149	0.000391613	0.0379797
Propionibacteriales	Bacteria	Actinobacteria	Actinobacteria	1.36097e-08	0.000462305	4.10597e-05	8.78097e-05	1.13441e-05	8.94592e-06	2.57795e-06	1.32169e-05	1.33797e-06	1.02733e-06	1.72081e-06	4.46127e-06	4.52251e-07	2.87168e-06	9.5943e-07	1.69972e-06	1.05956e-05	1.27034e-06	7.56028e-06	5.54142e-06	5.71635e-05	5.64312e-07	2.47076e-06	1.0888e-06	8.11961e-06	0.000183676	1.06025e-05	4.38647e-06	4.51265e-07	2.67059e-05	7.16372e-05	2.33902e-07	2.07398e-06	2.91483e-05	2.7799e-06	1.21443e-06	3.86627e-06	4.97781e-06	8.97732e-06	1.75773e-06	5.99813e-06	4.31176e-06	1.36097e-08	5.8763e-07	1.7661e-06	1.38719e-06
Eggerthellales	Bacteria	Actinobacteria	Coriobacteriia	1.79104e-06	0.0111903	0.00147189	0.0019293	0.000888803	0.00019289	0.000176929	0.000209169	0.000178684	0.000188091	0.000434874	0.00156763	1.15568e-05	4.61666e-05	9.07017e-05	0.000320211	0.000969718	0.000212536	0.000550407	0.000400005	0.000442191	9.17247e-05	0.000426619	0.000269644	0.000180647	0.00182855	0.0011382	0.000636697	3.32728e-05	0.00385433	0.000566624	0.000107106	0.000115559	0.000359191	0.000109852	0.000527469	0.000227996	0.000486482	0.000281364	0.000158452	0.000402374	0.000234156	1.79104e-06	4.28634e-05	0.000135007	0.000406446
Bacillales	Bacteria	Firmicutes	Bacilli	6.4004e-06	0.00158287	0.000225607	0.000258859	0.00015465	0.00066173	0.000196603	0.000416822	3.724e-05	0.000191262	0.000247091	0.000496628	2.81718e-05	2.34963e-05	1.73852e-05	0.000265058	0.000677463	3.78392e-05	0.000505077	0.000297638	0.00020535	7.79134e-05	0.000303637	6.09383e-05	0.000129396	0.000769118	0.000444014	0.000254829	3.84623e-05	0.000486416	0.000141471	6.4004e-06	0.000142784	0.000122033	4.73957e-05	7.33383e-05	3.7753e-05	0.000264219	0.000164826	2.67268e-05	0.000588566	0.000249201	7.94073e-05	1.92491e-05	0.000119818	0.000113813
Lactobacillales	Bacteria	Firmicutes	Bacilli	4.85105e-05	0.10278	0.00472066	0.0122659	0.00140548	0.00839995	0.00319322	0.00515324	0.000629185	0.00242575	0.00220983	0.00806121	0.00023636	0.000359801	0.000171418	0.00140317	0.00454132	0.00038144	0.00470368	0.00219314	0.0020149	0.000510502	0.0024195	0.000562588	0.000935512	0.004688	0.00530941	0.00211993	0.000203134	0.00498692	0.00286496	0.000170748	0.00090682	0.00264755	0.000646586	0.000671222	0.000361838	0.00172487	0.00118088	0.000411972	0.00287804	0.00350603	4.85105e-05	0.000165594	0.000903505	0.00279055
Clostridiales	Bacteria	Firmicutes	Clostridia	0.00074131	0.754482	0.213474	0.17875	0.0525899	0.251603	0.293363	0.747135	0.0333378	0.0584076	0.165793	0.191328	0.00074131	0.0190724	0.00171093	0.132841	0.176403	0.0129025	0.667022	0.338168	0.290096	0.21134	0.339966	0.111767	0.0580394	0.522941	0.674812	0.356822	0.0343155	0.657817	0.076112	0.00797857	0.0342494	0.157924	0.0512739	0.0498609	0.0189385	0.0813458	0.196995	0.012949	0.179822	0.754482	0.000821798	0.00678262	0.156786	0.0757607
Erysipelotrichales	Bacteria	Firmicutes	Erysipelotrichia	5.87123e-06	0.00877372	0.00147521	0.00148069	0.00131938	0.00217443	0.0015528	0.00169572	0.000330333	0.000666224	0.00100897	0.00202646	2.40737e-05	0.000105631	4.50488e-05	0.00122434	0.00142069	0.00018823	0.00305146	0.0024388	0.0020963	0.000191082	0.00364861	0.00057539	0.000876049	0.00877372	0.0026573	0.00344773	0.000228324	0.00811304	0.000425702	8.80958e-05	0.000269165	0.00141171	0.000243317	0.000472954	0.000140073	0.0014387	0.00140046	0.000175063	0.00125011	0.00141433	5.87123e-06	0.000113589	0.000495982	0.000639112
Acidaminococcales	Bacteria	Firmicutes	Negativicutes	1.66855e-06	0.0274509	0.00122384	0.00344476	0.000129353	0.00117661	0.00055909	0.000525286	3.03928e-05	0.000326691	0.000112068	0.000797345	0.000252148	3.39828e-05	2.60645e-05	0.000440188	0.0015065	0.000115584	0.00145347	0.000516886	0.000622227	0.000579539	0.000374087	8.77572e-05	0.0167383	0.00237618	0.00057461	0.00047131	2.82847e-05	0.0274509	0.00549606	4.11029e-05	0.000562766	0.00010324	0.000140171	0.000244079	8.49671e-05	0.000392634	0.000158135	0.000498276	0.000551203	0.01207	1.66855e-06	8.84383e-05	9.45093e-05	0.000130358
Selenomonadales	Bacteria	Firmicutes	Negativicutes	1.87414e-06	0.0109307	0.000242883	0.00119186	1.21114e-05	6.88199e-05	3.22108e-05	3.88123e-05	2.95139e-06	3.12666e-05	9.41839e-06	3.73886e-05	0.00335936	3.29599e-06	2.41634e-06	2.5359e-05	0.000127804	0.000705919	7.18383e-05	2.65775e-05	3.0018e-05	5.49965e-06	2.94043e-05	5.69613e-06	4.45006e-05	0.000147318	3.01526e-05	4.61615e-05	2.34497e-06	4.84098e-05	2.31121e-05	2.36028e-06	4.74942e-05	6.44476e-06	4.0171e-06	8.61348e-06	4.70776e-06	2.40396e-05	1.12635e-05	1.87414e-06	6.89784e-05	1.35775e-05	7.60239e-06	4.89412e-06	6.5576e-06	8.97218e-06
Veillonellales	Bacteria	Firmicutes	Negativicutes	5.52555e-07	0.0136415	0.000508349	0.00178688	3.17421e-05	0.000994136	0.000492063	0.000505344	2.03056e-05	0.000223511	2.75791e-05	0.000500002	0.000121189	4.50831e-06	1.88421e-05	8.78578e-05	0.000376933	0.000105438	0.000145325	2.8517e-05	4.36625e-05	1.40504e-05	5.68944e-05	3.2641e-05	0.000752349	0.00296837	3.96331e-05	0.000100625	6.65616e-06	5.30445e-05	0.000297075	1.13549e-05	0.00020144	0.000125882	1.44799e-05	3.31271e-05	4.71003e-05	0.000170174	3.63554e-05	6.08803e-06	0.000141987	2.95768e-05	5.52555e-07	8.17729e-05	1.71849e-05	2.45494e-05
Tissierellales	Bacteria	Firmicutes	Tissierellia	3.06485e-06	0.00243722	0.000126082	0.000254258	6.24691e-05	0.000315821	8.6185e-05	0.000217927	1.65278e-05	6.89651e-05	6.80797e-05	0.00026899	5.25307e-06	8.63019e-06	3.06485e-06	0.00012996	0.000183059	9.8917e-06	0.00027917	0.000169717	8.05746e-05	4.18165e-05	0.000107734	1.94265e-05	3.83971e-05	0.000281199	0.000237687	0.000104334	1.30867e-05	0.000247532	3.23844e-05	5.1671e-06	2.95825e-05	4.13114e-05	1.98106e-05	2.26919e-05	9.75666e-06	8.47412e-05	7.2878e-05	4.72608e-06	0.000311559	0.000200708	5.14339e-05	5.41459e-06	4.45057e-05	4.04066e-05
[truncated: 57 more columns]

## Sheet: Class
Class	Kindom	Phylum	Min	Max	Average	Standard deviation	SRS017521	SRS011134	SRS011271	SRS011302	SRS011405	SRS011529	SRS011586	SRS012273	SRS012902	SRS013158	SRS013215	SRS013476	SRS013687	SRS013800	SRS013951	SRS014235	SRS014287	SRS014313	SRS014459	SRS014613	SRS014683	SRS014923	SRS014979	SRS015065	SRS015190	SRS015217	SRS015264	SRS015369	SRS015794	SRS015854	SRS015960	SRS016018	SRS016056	SRS016095	SRS016203	SRS016267	SRS016335	SRS016495	SRS016585	SRS016753	SRS016954	SRS017103	SRS017191
Methanobacteria	Archaea	Euryarchaeota	1.54551e-08	0.00641596	0.000704652	0.00132581	0	0.00264866	0	0.000302793	0	0.000347863	0.000143949	2.44577e-06	0	0	0	5.86109e-08	2.62701e-07	9.99333e-07	0.000189287	0.00164375	1.79533e-07	3.82585e-08	6.67774e-08	0	0	0.00641596	0.00371261	0	0	2.26082e-07	1.7171e-08	0	0	1.54551e-08	0	2.24895e-08	0	1.65927e-06	0.000491411	0	0.00010756	1.83479e-08	0	0	3.07148e-08	0	0
Thermoplasmata	Archaea	Euryarchaeota	8.62535e-09	0.00199031	7.55215e-05	0.000351279	3.54133e-08	3.35053e-08	2.71363e-08	5.35096e-08	5.24692e-08	6.69998e-08	0	2.49107e-07	7.65348e-08	4.5462e-08	8.88361e-09	0.00199031	8.75671e-08	1.69378e-08	4.0446e-07	0.000551755	3.59067e-08	9.56462e-09	6.67774e-08	0	0	1.216e-07	5.60979e-08	9.41302e-08	1.61166e-08	1.13041e-07	0	0	0	0	0	0	0	6.57781e-06	0	1.16406e-08	1.41206e-05	0	0	1.67894e-08	1.53574e-08	0	0
Bacteroidia	Bacteria	Bacteroidetes	0.00437469	0.994962	0.729725	0.221439	0.844416	0.708898	0.692122	0.236614	0.961971	0.930291	0.822991	0.722808	0.98919	0.975621	0.994962	0.852078	0.719357	0.982873	0.307909	0.64787	0.69996	0.78565	0.64483	0.883046	0.897611	0.436525	0.227139	0.629941	0.964399	0.250093	0.909937	0.988615	0.956091	0.823638	0.945271	0.92994	0.97577	0.905555	0.792627	0.978319	0.795962	0.173341	0.00437469	0.989776	0.839804	0.866341	0.916176
Flavobacteriia	Bacteria	Bacteroidetes	1.05884e-06	0.005538	0.00114459	0.000823134	0.000596939	0.00248593	0.00108442	0.000618464	0.000848768	0.00150685	0.000984506	0.00248547	0.000227357	0.000260118	0.000923993	0.00117073	0.00159771	0.000980464	0.00157752	0.000980554	0.000933861	0.000123651	0.00177773	0.00140427	0.00167945	0.000764315	0.00160799	0.00147135	0.000164889	0.000434247	0.000603422	0.00154205	0.00210298	0.00159138	0.00090643	0.005538	0.000576689	0.00119282	0.000749244	0.00245774	0.00112399	0.000142875	1.05884e-06	0.000742495	0.000761434	0.000838829	0.000223761
Sphingobacteriia	Bacteria	Bacteroidetes	1.55151e-07	0.00243711	0.000446352	0.000631062	0.000611729	3.57502e-05	5.51139e-05	0.000111746	0.000336931	5.71955e-05	2.59659e-06	8.62815e-06	2.01774e-07	5.75851e-07	1.19929e-06	3.82925e-06	0.000254908	0.000300816	5.93622e-05	0.000770491	0.00121203	8.99074e-07	0.000331461	1.57589e-05	0.00232739	0.000718107	0.00137022	0.000276686	9.83114e-07	1.58257e-06	9.37362e-05	2.71113e-05	0.000165805	0.000738088	6.64884e-05	0.00124255	0.00183134	0.000764804	0.000300434	5.77374e-06	0.00017354	0.000639884	1.55151e-07	1.15679e-05	2.0886e-06	7.445e-05	1.29809e-05
Betaproteobacteria	Bacteria	Proteobacteria	1.00712e-07	0.000407023	7.61748e-05	8.01717e-05	2.60524e-05	0.000101387	0.000103878	6.97408e-06	1.99908e-05	5.97862e-05	4.66771e-05	2.11514e-05	2.19029e-05	3.4248e-05	7.53597e-05	1.80717e-05	2.15415e-05	0.000153169	1.97874e-05	2.54266e-05	3.87792e-06	1.91292e-07	9.93871e-05	4.21995e-05	2.92417e-05	1.5048e-05	1.16403e-05	0.000138522	3.23702e-05	2.8232e-05	0.000197809	4.46327e-05	4.14608e-05	8.86039e-05	0.000100703	0.000273787	0.000196498	0.000364861	3.47383e-05	3.85071e-05	0.000197657	1.00914e-06	1.00712e-07	9.48518e-05	8.23155e-06	0.000223134	6.34493e-06
Epsilonproteobacteria	Bacteria	Proteobacteria	4.64761e-06	0.00137313	0.000162364	0.000207803	0.00137313	0.000106915	0.000341809	0.000492466	2.95139e-05	3.88152e-05	0.000122547	0.000423051	9.22593e-06	7.22845e-06	6.60941e-06	5.97636e-05	0.000135773	1.7429e-05	0.000188634	0.000179052	0.000137343	1.91579e-05	0.000107378	2.61082e-05	6.21085e-05	0.000378266	0.000281751	0.000118284	2.09194e-05	0.000183579	3.91841e-05	2.03069e-05	2.8998e-05	0.000153886	1.84054e-05	6.48373e-05	3.26359e-05	0.00020727	0.000219136	2.35373e-05	0.000136176	0.00045246	9.2557e-05	9.93934e-06	7.44218e-05	8.22132e-05	2.8329e-05
Gammaproteobacteria	Bacteria	Proteobacteria	0.000198542	0.994444	0.0212463	0.103843	0.0867536	0.0038314	0.00381597	0.000713069	0.0012147	0.00274264	0.000630694	0.0592532	0.00546966	0.00290722	0.0013148	0.00167506	0.0283661	0.000806292	0.000781354	0.00069127	0.00105451	0.000235223	0.00259421	0.000776267	0.0113018	0.000923793	0.000377258	0.00177552	0.000329681	0.00313822	0.00134486	0.00113115	0.00368337	0.00267532	0.000664243	0.00152587	0.00142538	0.00364978	0.000648486	0.00421727	0.00718554	0.0139766	0.994444	0.00055416	0.000231205	0.00154064	0.0352413
Planctomycetia	Bacteria	Planctomycetes	1.63317e-08	9.15339e-06	2.02152e-06	2.02354e-06	4.83982e-07	5.86343e-06	6.78409e-06	5.52932e-07	2.75463e-07	1.98766e-06	4.14839e-07	2.26461e-06	7.65348e-08	4.16735e-07	1.59905e-07	2.50073e-06	6.61132e-06	6.94452e-07	1.15115e-06	2.66414e-06	7.18134e-07	8.60815e-08	1.24651e-06	5.15747e-07	1.14673e-06	5.71518e-06	1.71098e-06	1.39313e-06	8.70297e-07	9.60849e-07	3.58873e-06	1.27583e-07	2.63961e-07	4.32742e-07	5.4987e-07	4.27301e-07	3.18399e-07	5.98522e-06	6.13357e-07	1.62968e-07	9.15339e-06	9.17396e-08	1.63317e-08	1.84684e-07	1.18252e-06	1.78171e-06	5.52998e-07
Verrucomicrobiae	Bacteria	Verrucomicrobia	4.45294e-07	0.0921143	0.0070149	0.0167952	0.00465886	0.0138015	0.000133022	0.0013758	0.000667304	3.54652e-05	0.00397948	0.000302166	4.45294e-07	2.58375e-06	2.16316e-05	0.00250757	0.0614161	7.35103e-06	0.000272264	0.000438134	4.8474e-06	7.93863e-07	0.000896531	0.000611481	1.05056e-05	0.000101627	0.0700888	0.000405042	1.13622e-06	0.0393623	0.000832499	2.31775e-06	4.44963e-06	0.00734354	2.34917e-05	0.0087045	2.26291e-05	0.00136032	0.00341021	0.000208017	0.00647157	4.69707e-06	2.37735e-05	3.66009e-06	1.54188e-05	0.0129095	3.9195e-05
Spirochaetia	Bacteria	Spirochaetes	1.61411e-06	0.00125337	0.000254534	0.00022599	0.000565362	0.000488608	0.000321973	0.000812525	9.36051e-05	0.00015669	0.000300943	0.000445539	1.31083e-05	2.26022e-05	4.6639e-06	0.000307043	0.000826809	1.94785e-05	0.000514908	0.000711283	0.000303232	4.74596e-05	0.000385662	6.92132e-05	0.000171067	0.000974257	0.00125337	0.000303589	3.07989e-05	0.000629695	0.000165099	3.06411e-05	7.07605e-05	0.000128833	9.43485e-05	0.000206319	9.99318e-05	0.000218095	0.000384185	3.79483e-05	0.000541706	0.000179204	1.61411e-06	1.24997e-05	0.000104722	9.2089e-05	6.27993e-05
Actinobacteria	Bacteria	Actinobacteria	4.3679e-05	0.122364	0.0167442	0.0294006	0.00440389	0.00200784	0.00236222	0.00305336	0.000234013	0.00223234	0.000886235	0.00916362	0.000288126	0.00148641	0.000603721	0.00344976	0.00181084	0.000181116	0.0107034	0.00189678	0.000757703	0.00106996	0.00164437	0.000626598	0.00907179	0.00840357	0.00891266	0.00156563	0.000150287	0.00306952	0.000823862	0.000175618	0.00128619	0.000900489	0.000354697	0.000589473	0.000192358	0.000741081	0.000833441	0.000460013	0.00206126	0.0390628	4.3679e-05	0.00149059	0.000393379	0.0379811	0.000322854
Coriobacteriia	Bacteria	Actinobacteria	1.79104e-06	0.0111903	0.00147189	0.0019293	0.000888803	0.00019289	0.000176929	0.000209169	0.000178684	0.000188091	0.000434874	0.00156763	1.15568e-05	4.61666e-05	9.07017e-05	0.000320211	0.000969718	0.000212536	0.000550407	0.000400005	0.000442191	9.17247e-05	0.000426619	0.000269644	0.000180647	0.00182855	0.0011382	0.000636697	3.32728e-05	0.00385433	0.000566624	0.000107106	0.000115559	0.000359191	0.000109852	0.000527469	0.000227996	0.000486482	0.000281364	0.000158452	0.000402374	0.000234156	1.79104e-06	4.28634e-05	0.000135007	0.000406446	0.000100102
Bacilli	Bacteria	Firmicutes	0.000127918	0.103951	0.00494627	0.0124495	0.00156013	0.00906168	0.00338982	0.00557006	0.000666425	0.00261701	0.00245692	0.00855783	0.000264532	0.000383297	0.000188803	0.00166822	0.00521878	0.000419279	0.00520876	0.00249078	0.00222025	0.000588415	0.00272314	0.000623526	0.00106491	0.00545712	0.00575342	0.00237475	0.000241596	0.00547333	0.00300643	0.000177149	0.0010496	0.00276958	0.000693982	0.00074456	0.000399591	0.00198909	0.00134571	0.000438699	0.0034666	0.00375523	0.000127918	0.000184843	0.00102332	0.00290437	0.000400478
Clostridia	Bacteria	Firmicutes	0.00074131	0.754482	0.213474	0.17875	0.0525899	0.251603	0.293363	0.747135	0.0333378	0.0584076	0.165793	0.191328	0.00074131	0.0190724	0.00171093	0.132841	0.176403	0.0129025	0.667022	0.338168	0.290096	0.21134	0.339966	0.111767	0.0580394	0.522941	0.674812	0.356822	0.0343155	0.657817	0.076112	0.00797857	0.0342494	0.157924	0.0512739	0.0498609	0.0189385	0.0813458	0.196995	0.012949	0.179822	0.754482	0.000821798	0.00678262	0.156786	0.0757607	0.0468279
Erysipelotrichia	Bacteria	Firmicutes	5.87123e-06	0.00877372	0.00147521	0.00148069	0.00131938	0.00217443	0.0015528	0.00169572	0.000330333	0.000666224	0.00100897	0.00202646	2.40737e-05	0.000105631	4.50488e-05	0.00122434	0.00142069	0.00018823	0.00305146	0.0024388	0.0020963	0.000191082	0.00364861	0.00057539	0.000876049	0.00877372	0.0026573	0.00344773	0.000228324	0.00811304	0.000425702	8.80958e-05	0.000269165	0.00141171	0.000243317	0.000472954	0.000140073	0.0014387	0.00140046	0.000175063	0.00125011	0.00141433	5.87123e-06	0.000113589	0.000495982	0.000639112	0.000456854
Negativicutes	Bacteria	Firmicutes	9.8235e-06	0.0275523	0.00197507	0.00409709	0.000173206	0.00223956	0.00108336	0.00106944	5.36498e-05	0.000581469	0.000149066	0.00133474	0.0037327	4.17871e-05	4.7323e-05	0.000553405	0.00201124	0.000926941	0.00167064	0.000571981	0.000695908	0.000599089	0.000460386	0.000126094	0.0175352	0.00549187	0.000644396	0.000618097	3.72858e-05	0.0275523	0.00581625	5.4818e-05	0.0008117	0.000235566	0.000158668	0.000285819	0.000136775	0.000586848	0.000205754	0.000506238	0.000762168	0.0121132	9.8235e-06	0.000175105	0.000118252	0.000163879	7.44705e-05
Tissierellia	Bacteria	Firmicutes	3.06485e-06	0.00243722	0.000126082	0.000254258	6.24691e-05	0.000315821	8.6185e-05	0.000217927	1.65278e-05	6.89651e-05	6.80797e-05	0.00026899	5.25307e-06	8.63019e-06	3.06485e-06	0.00012996	0.000183059	9.8917e-06	0.00027917	0.000169717	8.05746e-05	4.18165e-05	0.000107734	1.94265e-05	3.83971e-05	0.000281199	0.000237687	0.000104334	1.30867e-05	0.000247532	3.23844e-05	5.1671e-06	2.95825e-05	4.13114e-05	1.98106e-05	2.26919e-05	9.75666e-06	8.47412e-05	7.2878e-05	4.72608e-06	0.000311559	0.000200708	5.14339e-05	5.41459e-06	4.45057e-05	4.04066e-05	2.62432e-05
[truncated: 56 more columns]

## Sheet: Phylum
Phylum	Kindom	Min	Max	Average	Standard deviation	SRS017521	SRS011134	SRS011271	SRS011302	SRS011405	SRS011529	SRS011586	SRS012273	SRS012902	SRS013158	SRS013215	SRS013476	SRS013687	SRS013800	SRS013951	SRS014235	SRS014287	SRS014313	SRS014459	SRS014613	SRS014683	SRS014923	SRS014979	SRS015065	SRS015190	SRS015217	SRS015264	SRS015369	SRS015794	SRS015854	SRS015960	SRS016018	SRS016056	SRS016095	SRS016203	SRS016267	SRS016335	SRS016495	SRS016585	SRS016753	SRS016954	SRS017103	SRS017191	SRS017247
Euryarchaeota	Archaea	8.62535e-09	0.00641608	0.000566965	0.00120264	3.54133e-08	0.0026487	2.71363e-08	0.000302846	5.24692e-08	0.00034793	0.000143949	2.69488e-06	7.65348e-08	4.5462e-08	8.88361e-09	0.00199037	3.50269e-07	1.01627e-06	0.000189692	0.00219551	2.1544e-07	4.78231e-08	1.33555e-07	0	0	0.00641608	0.00371267	9.41302e-08	1.61166e-08	3.39123e-07	1.7171e-08	0	0	1.54551e-08	0	2.24895e-08	0	8.23708e-06	0.000491411	1.16406e-08	0.000121681	1.83479e-08	0	1.67894e-08	4.60721e-08	0	0	1.08336e-08
Bacteroidetes	Bacteria	0.00437591	0.995887	0.731297	0.221552	0.845625	0.71142	0.693262	0.237345	0.963157	0.931855	0.823978	0.725302	0.989418	0.975881	0.995887	0.853253	0.721209	0.984154	0.309546	0.649621	0.702106	0.785775	0.646939	0.884466	0.901618	0.438008	0.230117	0.631689	0.964565	0.250529	0.910634	0.990184	0.95836	0.825968	0.946244	0.93672	0.978178	0.907513	0.793677	0.980782	0.79726	0.174123	0.00437591	0.99053	0.840568	0.867255	0.916413	0.988095
Proteobacteria	Bacteria	0.000254572	0.994536	0.0214848	0.103854	0.0881528	0.0040397	0.00426165	0.00121251	0.00126421	0.00284124	0.000799918	0.0596974	0.00550079	0.00294869	0.00139677	0.0017529	0.0285234	0.00097689	0.000989775	0.000895749	0.00119573	0.000254572	0.00280098	0.000844575	0.0113932	0.00131711	0.00067065	0.00203233	0.000382971	0.00335003	0.00158186	0.00119609	0.00375383	0.00291781	0.000783351	0.00186449	0.00165452	0.00422191	0.00090236	0.00427932	0.00751937	0.0144301	0.994536	0.000658951	0.000313859	0.00184599	0.035276	0.000462497
Planctomycetes	Bacteria	1.63317e-08	9.15339e-06	2.02152e-06	2.02354e-06	4.83982e-07	5.86343e-06	6.78409e-06	5.52932e-07	2.75463e-07	1.98766e-06	4.14839e-07	2.26461e-06	7.65348e-08	4.16735e-07	1.59905e-07	2.50073e-06	6.61132e-06	6.94452e-07	1.15115e-06	2.66414e-06	7.18134e-07	8.60815e-08	1.24651e-06	5.15747e-07	1.14673e-06	5.71518e-06	1.71098e-06	1.39313e-06	8.70297e-07	9.60849e-07	3.58873e-06	1.27583e-07	2.63961e-07	4.32742e-07	5.4987e-07	4.27301e-07	3.18399e-07	5.98522e-06	6.13357e-07	1.62968e-07	9.15339e-06	9.17396e-08	1.63317e-08	1.84684e-07	1.18252e-06	1.78171e-06	5.52998e-07	6.50015e-08
Verrucomicrobia	Bacteria	4.45294e-07	0.0921143	0.0070149	0.0167952	0.00465886	0.0138015	0.000133022	0.0013758	0.000667304	3.54652e-05	0.00397948	0.000302166	4.45294e-07	2.58375e-06	2.16316e-05	0.00250757	0.0614161	7.35103e-06	0.000272264	0.000438134	4.8474e-06	7.93863e-07	0.000896531	0.000611481	1.05056e-05	0.000101627	0.0700888	0.000405042	1.13622e-06	0.0393623	0.000832499	2.31775e-06	4.44963e-06	0.00734354	2.34917e-05	0.0087045	2.26291e-05	0.00136032	0.00341021	0.000208017	0.00647157	4.69707e-06	2.37735e-05	3.66009e-06	1.54188e-05	0.0129095	3.9195e-05	0.000408849
Spirochaetes	Bacteria	1.61411e-06	0.00125337	0.000254534	0.00022599	0.000565362	0.000488608	0.000321973	0.000812525	9.36051e-05	0.00015669	0.000300943	0.000445539	1.31083e-05	2.26022e-05	4.6639e-06	0.000307043	0.000826809	1.94785e-05	0.000514908	0.000711283	0.000303232	4.74596e-05	0.000385662	6.92132e-05	0.000171067	0.000974257	0.00125337	0.000303589	3.07989e-05	0.000629695	0.000165099	3.06411e-05	7.07605e-05	0.000128833	9.43485e-05	0.000206319	9.99318e-05	0.000218095	0.000384185	3.79483e-05	0.000541706	0.000179204	1.61411e-06	1.24997e-05	0.000104722	9.2089e-05	6.27993e-05	7.73518e-06
Actinobacteria	Bacteria	4.54701e-05	0.123591	0.0182161	0.0299615	0.0052927	0.00220073	0.00253915	0.00326253	0.000412697	0.00242044	0.00132111	0.0107312	0.000299683	0.00153258	0.000694423	0.00376997	0.00278056	0.000393653	0.0112538	0.00229679	0.00119989	0.00116169	0.00207099	0.000896242	0.00925243	0.0102321	0.0100509	0.00220233	0.00018356	0.00692385	0.00139049	0.000282723	0.00140175	0.00125968	0.000464548	0.00111694	0.000420355	0.00122756	0.0011148	0.000618465	0.00246364	0.039297	4.54701e-05	0.00153345	0.000528386	0.0383875	0.000422957	0.000717736
Firmicutes	Bacteria	0.00101684	0.771966	0.221997	0.186568	0.0557051	0.265395	0.299476	0.755689	0.0344048	0.0623413	0.169476	0.203516	0.00476787	0.0196117	0.00199517	0.136417	0.185237	0.0144469	0.677232	0.343839	0.29519	0.212761	0.346906	0.113112	0.0775539	0.542945	0.684105	0.363367	0.0348358	0.699204	0.0853928	0.0083038	0.0364094	0.162382	0.0523897	0.051387	0.0196247	0.0854452	0.20002	0.0140737	0.185613	0.771966	0.00101684	0.00726158	0.158468	0.0795085	0.047786	0.0103083
[truncated: 55 more columns]

## Sheet: HitList
UP ID	accession	taxonomy	Name	Linage	Kindom	Phylum	Class	Order	Family	Genus	Species	Strain	SRS017521	SRS011134	SRS011271	SRS011302	SRS011405	SRS011529	SRS011586	SRS012273	SRS012902	SRS013158	SRS013215	SRS013476	SRS013687	SRS013800	SRS013951	SRS014235	SRS014287	SRS014313	SRS014459	SRS014613	SRS014683	SRS014923	SRS014979	SRS015065	SRS015190	SRS015217	SRS015264	SRS015369	SRS015794	SRS015854	SRS015960	SRS016018	SRS016056	SRS016095	SRS016203	SRS016267	SRS016335
UP000001992	CP000678	420247	Methanobrevibacter smithii (strain ATCC 35061 / DSM 861 / OCM 144 / PS)	Bacteria; Terrabacteria group; Firmicutes; Negativicutes; Acidaminococcales; Acidaminococcaceae; Acidaminococcus; Acidaminococcus fermentans	Bacteria	Firmicutes	Negativicutes	Acidaminococcales	Acidaminococcaceae	Acidaminococcus	Acidaminococcus fermentans	Acidaminococcus fermentans DSM 20731	0	79052	0	16976	0	15576	9369	108	0	0	0	3	6	59	6084	77124	5	4	3	0	0	211052	132362	0	0	8	1	0	0	1	0	1	0	84	8813	0	3443
UP000014070	CP005934	1295009	Methanomassiliicoccus intestinalis (strain Issoire-Mx1)	Bacteria; Terrabacteria group; Firmicutes; Negativicutes; Acidaminococcales; Acidaminococcaceae; Acidaminococcus; Acidaminococcus intestini	Bacteria	Firmicutes	Negativicutes	Acidaminococcales	Acidaminococcaceae	Acidaminococcus	Acidaminococcus intestini	Acidaminococcus intestini RyC-MR95	3	1	1	3	4	3	0	11	11	6	1	101874	2	1	13	25888	1	1	3	0	0	4	2	5	2	4	0	0	0	0	0	0	0	333	0	1	452
UP000005475	CP012938	411476	Bacteroides ovatus (strain ATCC 8483 / DSM 1896 / JCM 5824 / NCTC 11153)	Bacteria; Proteobacteria; Betaproteobacteria; Burkholderiales; Comamonadaceae; Acidovorax	Bacteria	Proteobacteria	Betaproteobacteria	Burkholderiales	Comamonadaceae	Acidovorax	Acidovorax sp. KKS102	x	3201278	852529	1574972	723500	7950740	1974313	1907103	1760243	19572620	11155824	52568744	1453734	2576713	2672693	689046	2236929	2058524	693286	3553973	13666913	10967286	1729568	1079266	3312127	19580204	1356104	4963313	12461376	16086398	13428868	18081920	1968583	3338408	1320514	1271264	12797801	3243760
UP000018115	CP008741	1262754	Bacteroides sp CAG:98	Bacteria; Terrabacteria group; Actinobacteria; Coriobacteriia; Eggerthellales; Eggerthellaceae; Adlercreutzia; Adlercreutzia equolifaciens	Bacteria	Actinobacteria	Coriobacteriia	Eggerthellales	Eggerthellaceae	Adlercreutzia	Adlercreutzia equolifaciens	Adlercreutzia equolifaciens DSM 19450	8662761	1881135	2499043	1927945	7067960	5731319	5977716	3265704	20395879	15163776	6696274	5415688	1577258	7068578	1397307	4599442	2291818	13189891	1996389	9886154	5119587	1951142	540557	3660694	14589808	718815	8123949	4714979	2311562	4724561	4727166	4916857	5212695	3598044	1457267	2341496	1386617
UP000028584	CP007619	357276	Bacteroides dorei	Bacteria; PVC group; Verrucomicrobia; Verrucomicrobiae; Verrucomicrobiales; Akkermansiaceae; Akkermansia; Akkermansia muciniphila	Bacteria	Verrucomicrobia	Verrucomicrobiae	Verrucomicrobiales	Akkermansiaceae	Akkermansia	Akkermansia muciniphila	Akkermansia muciniphila ATCC BAA-835	14102049	2605331	3242323	2405682	9738960	7656229	8490616	5947421	27803308	20597430	13642222	12665219	1517403	10888210	1954306	4978697	3182089	18498767	3058342	15382757	6810894	2564601	609281	5590904	20922692	1030769	11936031	6403998	2808363	7117332	7247106	7845723	7153527	4987512	1944872	525757	2030699
UP000061809	CP012801	246787	Bacteroides cellulosilyticus	Bacteria; FCB group; Bacteroidetes/Chlorobi group; Bacteroidetes; Bacteroidia; Bacteroidales; Rikenellaceae; Alistipes; Alistipes finegoldii	Bacteria	Bacteroidetes	Bacteroidia	Bacteroidales	Rikenellaceae	Alistipes	Alistipes finegoldii	Alistipes finegoldii DSM 17242	1130603	513534	460301	297329	2443738	408307	707164	1174382	519038	442688	226266	7522532	346982	6862940	547180	1336887	1846745	444979	4562249	643184	1205582	264075	845149	3752712	5456245	165378	535362	490802	599145	511509	1561814	2741790	1257982	9001431	3415711	644966	844022
UP000063149	CP009057	357276	Bacteroides dorei	Bacteria; FCB group; Bacteroidetes/Chlorobi group; Bacteroidetes; Bacteroidia; Bacteroidales; Rikenellaceae; Alistipes; Alistipes shahii	Bacteria	Bacteroidetes	Bacteroidia	Bacteroidales	Rikenellaceae	Alistipes	Alistipes shahii	Alistipes shahii WAL 8301	3928733	1803931	1629737	1119182	3351246	3157069	3537650	5409394	6330234	7780621	8229110	8706394	1045320	10151968	1773409	3978994	1196406	6409419	1249328	15135710	2979072	2272008	501713	1938096	7052527	480545	5441780	2719564	2681995	2623549	3476334	7073904	3085571	2154746	795920	1617812	954824
UP000002197	AP006841	295405	Bacteroides fragilis (strain YCH46)	Bacteria; Terrabacteria group; Firmicutes; Tissierellia; Tissierellales; Peptoniphilaceae; Anaerococcus; Anaerococcus prevotii	Bacteria	Firmicutes	Tissierellia	Tissierellales	Peptoniphilaceae	Anaerococcus	Anaerococcus prevotii	Anaerococcus prevotii DSM 20548	6582346	439630	547564	417440	1450514	851199	2129875	945737	4727797	3360554	6505184	742961	641015	1060495	155694	721148	243467	816352	1351237	1252342	1412803	318891	377590	1116623	1861615	165136	884217	652592	805483	1260157	2115577	1489401	1164849	1569061	273964	21942570	680628
UP000006731	CR626928	272559	Bacteroides fragilis (strain ATCC 25285 / DSM 2151 / JCM 11019 / NCTC 9343)	Bacteria; Terrabacteria group; Firmicutes; Clostridia; Clostridiales; Lachnospiraceae; Anaerostipes	Bacteria	Firmicutes	Clostridia	Clostridiales	Lachnospiraceae	Anaerostipes	Anaerostipes hadrus	x	1530176	58782	77899	154462	224179	94700	430858	293710	1741083	580954	798973	122213	129739	289367	20441	212128	21486	87205	301878	181235	267386	91255	45772	253947	542279	38938	341744	180746	116000	321424	417528	226446	219916	329941	105491	3757869	200468
UP000008560	FQ312004	862962	Bacteroides fragilis (strain 638R)	Bacteria; Terrabacteria group; Firmicutes; Bacilli; Bacillales; Bacillaceae; Bacillus; Bacillus methanolicus	Bacteria	Firmicutes	Bacilli	Bacillales	Bacillaceae	Bacillus	Bacillus methanolicus	Bacillus methanolicus MGA3	2411141	145930	147501	102717	625341	416709	782416	265340	2693871	1337953	1540337	230984	205804	368200	53068	238494	91702	474393	510176	433259	451917	121415	53174	329278	956517	73925	408850	334696	584532	471692	900712	397818	598886	540287	88974	5801047	313880
UP000008630	CP002352	693979	Bacteroides helcogenes (strain ATCC 35417 / DSM 20613 / JCM 6297 / P 36-108)	Bacteria; FCB group; Bacteroidetes/Chlorobi group; Bacteroidetes; Bacteroidia; Bacteroidales; Bacteroidaceae; Bacteroides; Bacteroides thetaiotaomicron	Bacteria	Bacteroidetes	Bacteroidia	Bacteroidales	Bacteroidaceae	Bacteroides	Bacteroides thetaiotaomicron	Bacteroides thetaiotaomicron VPI-5482	376177	231873	127818	141953	660922	217136	219844	164030	147039	339996	188247	123397	210375	387073	91581	277507	40144	128779	248126	398738	469384	176652	139790	241558	329411	106952	181758	242070	220693	202470	330291	471936	1222484	90034	93426	262806	243011
UP000007486	CP002530	667015	Bacteroides salanitronis (strain DSM 18170 / JCM 13567 / BL78)	Bacteria; FCB group; Bacteroidetes/Chlorobi group; Bacteroidetes; Bacteroidia; Bacteroidales; Bacteroidaceae; Bacteroides; Bacteroides fragilis	Bacteria	Bacteroidetes	Bacteroidia	Bacteroidales	Bacteroidaceae	Bacteroides	Bacteroides fragilis	Bacteroides fragilis YCH46	392340	146065	190032	210755	254397	371404	353579	287587	483710	225966	273346	163259	238765	352032	55449	218489	72885	109936	207346	416546	427440	64457	113720	216587	185591	60322	217010	233133	267845	217075	286378	506235	392063	288669	79320	372566	161922
UP000001414	AY171301	226186	Bacteroides thetaiotaomicron (strain ATCC 29148 / DSM 2079 / NCTC 10582 / E50 / VPI-5482)	Bacteria; FCB group; Bacteroidetes/Chlorobi group; Bacteroidetes; Bacteroidia; Bacteroidales; Bacteroidaceae; Bacteroides; Bacteroides vulgatus	Bacteria	Bacteroidetes	Bacteroidia	Bacteroidales	Bacteroidaceae	Bacteroides	Bacteroides vulgatus	Bacteroides vulgatus ATCC 8482	3130855	1642554	2745932	396906	3878287	2780513	4220432	1323560	1427574	1136948	2162784	819355	1921509	3509868	449296	573557	444264	898112	692450	9262074	1532471	603002	235110	749895	576018	784902	1160624	1998391	12273714	3453487	3106378	1804234	1573749	5914443	216174	5306501	4472518
UP000002861	CP000139	435590	Bacteroides vulgatus (strain ATCC 8482 / DSM 1447 / JCM 5826 / NBRC 14291 / NCTC 11154)	Bacteria; FCB group; Bacteroidetes/Chlorobi group; Bacteroidetes; Bacteroidia; Bacteroidales; Bacteroidaceae; Bacteroides	Bacteria	Bacteroidetes	Bacteroidia	Bacteroidales	Bacteroidaceae	Bacteroides	Bacteroides ovatus	Bacteroides ovatus ATCC 8483	17238614	2821966	4515429	3397461	14926224	11203721	11992175	2173538	44301517	31245032	4723884	2811594	1878089	4035216	1071485	5557155	5019991	28050095	4007052	3644470	9750174	1214805	709833	7435061	29980940	1475536	14792216	10354587	1508015	9088626	8728080	2640437	11983059	7071007	2793926	426931	2594059
UP000008795	FP929033	657309	Bacteroides xylanisolvens XB1A	Bacteria; FCB group; Bacteroidetes/Chlorobi group; Bacteroidetes; Bacteroidia; Bacteroidales; Bacteroidaceae; Bacteroides; Bacteroides fragilis	Bacteria	Bacteroidetes	Bacteroidia	Bacteroidales	Bacteroidaceae	Bacteroides	Bacteroides fragilis	Bacteroides fragilis NCTC 9343	4949821	879577	1361956	357763	16659069	4109615	1430697	1274873	10399130	33827354	13681350	572365	2501557	2001411	758396	2309270	859183	877168	828821	4542340	3646466	1049339	348195	788357	9906279	784526	1133709	3541062	5736421	6280672	5283662	980737	1647175	934220	418811	13660491	4805632
UP000018901	CP007034	880074	Barnesiella viscericola DSM 18177	Bacteria; FCB group; Bacteroidetes/Chlorobi group; Bacteroidetes; Bacteroidia; Bacteroidales; Bacteroidaceae; Bacteroides; Bacteroides salanitronis	Bacteria	Bacteroidetes	Bacteroidia	Bacteroidales	Bacteroidaceae	Bacteroides	Bacteroides salanitronis	Bacteroides salanitronis DSM 18170	378526	122375	181534	159252	236841	191648	306862	137930	376349	150528	192277	127137	145685	264688	26166	133483	42423	114113	98481	224551	227875	60496	53642	98299	101350	24425	149361	182816	411629	123789	364755	436539	178680	354829	41145	334968	155910
UP000006657	CP002544	709991	Odoribacter splanchnicus (strain ATCC 29572 / DSM 20712 / CIP 104287 / JCM 15291 / NCTC 10825 / 1651/6) (Bacteroides splanchnicus)	Bacteria; FCB group; Bacteroidetes/Chlorobi group; Bacteroidetes; Bacteroidia; Bacteroidales; Bacteroidaceae; Bacteroides; Bacteroides fragilis	Bacteria	Bacteroidetes	Bacteroidia	Bacteroidales	Bacteroidaceae	Bacteroides	Bacteroides fragilis	Bacteroides fragilis 638R	1203122	1438065	1541148	264752	496232	426806	1504488	192368	257894	205024	53653	853206	223605	717446	134897	96265	250180	152044	522787	120172	1096820	264728	298434	464898	223936	145134	485800	338713	595601	203720	526472	672374	715434	1227890	43534	384682	747829
UP000032417	LN515532	1562970	Fermentimonas caenicola	Bacteria; FCB group; Bacteroidetes/Chlorobi group; Bacteroidetes; Bacteroidia; Bacteroidales; Bacteroidaceae; Bacteroides; Bacteroides helcogenes	Bacteria	Bacteroidetes	Bacteroidia	Bacteroidales	Bacteroidaceae	Bacteroides	Bacteroides helcogenes	Bacteroides helcogenes P 36-108	3178	2464	4633	2052	7635	9992	1985	1134	1259	1077	845	1151	5983	3091	671	2622	2060	1081	2239	2928	9008	1937	7576	1847	1261	399	1234	1256	7544	3466	2066	5682	3567	4077	2988	1720	1965
UP000006545	CP002689	879243	Porphyromonas asaccharolytica (strain ATCC 25260 / DSM 20707 / BCRC 10618 / JCM 6326 / LMG 13178 / VPI 4198) (Bacteroides asaccharolyticus)	Bacteria; FCB group; Bacteroidetes/Chlorobi group; Bacteroidetes; Bacteroidia; Bacteroidales; Bacteroidaceae; Bacteroides; Bacteroides xylanisolvens	Bacteria	Bacteroidetes	Bacteroidia	Bacteroidales	Bacteroidaceae	Bacteroides	Bacteroides xylanisolvens	Bacteroides xylanisolvens XB1A	120103	3581	1983	1209	2419	2686	2804	13887	829	1572	3709	1981	4964	4289	1300	1676	513	512	1988	3943	9810	1777	560	1712	1867	4176	732	994	3821	933	2387	3980	3665	2509	1839	6986	1855
UP000008842	AP009380	431947	Porphyromonas gingivalis (strain ATCC 33277 / DSM 20709 / CIP 103683 / JCM 12257 / NCTC 11834 / 2561)	Bacteria; FCB group; Bacteroidetes/Chlorobi group; Bacteroidetes; Bacteroidia; Bacteroidales; Bacteroidaceae; Bacteroides	Bacteria	Bacteroidetes	Bacteroidia	Bacteroidales	Bacteroidaceae	Bacteroides	Bacteroides sp. CAG:98	x	14487	18092	5742	3879	12136	17572	10037	5705	20567	24829	2826	8413	10494	13982	1879	6979	2003	3529	3418	8261	8414	3413	2374	3345	17107	2333	3894	6372	34436	4772	10274	13355	9741	10836	2438	4980	5003
UP000217431	AP014597	28131	Prevotella intermedia	Bacteria; FCB group; Bacteroidetes/Chlorobi group; Bacteroidetes; Bacteroidia; Bacteroidales; Bacteroidaceae; Bacteroides	Bacteria	Bacteroidetes	Bacteroidia	Bacteroidales	Bacteroidaceae	Bacteroides	Bacteroides dorei	x	15925	34162	79418	1780	3182	123558	4099	3857	4486	30695	3684	2843	120233	22979	9942	2768	1351	3640	2395	4134	8225	1252	2016	2433	20275	2961	2197	5153	42260	4717	4137	3792	5426	5620	2231	8089	4332
UP000010862	CP003369	908937	Prevotella dentalis (strain ATCC 49559 / DSM 3688 / JCM 13448 / NCTC 12043 / ES 2772) (Mitsuokella dentalis)	Bacteria; FCB group; Bacteroidetes/Chlorobi group; Bacteroidetes; Bacteroidia; Bacteroidales; Bacteroidaceae; Bacteroides	Bacteria	Bacteroidetes	Bacteroidia	Bacteroidales	Bacteroidaceae	Bacteroides	Bacteroides cellulosilyticus	x	17470	50641	222954	6122	18191	199486	20732	13351	16834	16846	15053	10024	153871	41280	13753	9952	3963	9754	9547	22599	13795	8101	7092	8070	14143	3336	8607	8319	100959	7875	16312	19774	16474	18287	7470	15614	8812
UP000008137	CP002589	767031	Prevotella denticola (strain F0289)	Bacteria; FCB group; Bacteroidetes/Chlorobi group; Bacteroidetes; Bacteroidia; Bacteroidales; Bacteroidaceae; Bacteroides	Bacteria	Bacteroidetes	Bacteroidia	Bacteroidales	Bacteroidaceae	Bacteroides	Bacteroides dorei	x	7477	15240	70356	1328	2367	62883	4866	2741	2071	3745	2234	1861	44007	10496	9288	2015	869	1980	2136	2696	3490	1377	1028	2005	3168	1189	2361	2304	29354	1770	2917	2768	6639	4206	7339	2483	3099
UP000010099	CP003503	246198	Prevotella intermedia (strain 17)	Bacteria; FCB group; Bacteroidetes/Chlorobi group; Bacteroidetes; Bacteroidia; Bacteroidales; Barnesiellaceae; Barnesiella; Barnesiella viscericola	Bacteria	Bacteroidetes	Bacteroidia	Bacteroidales	Barnesiellaceae	Barnesiella	Barnesiella viscericola	Barnesiella viscericola DSM 18177	10763	11910	73117	1026	2365	47384	2112	1802	2146	6545	2149	1307	41259	9254	2613	1484	481	1518	1328	2278	2531	919	494	1131	11211	938	1271	1618	26136	1313	2232	2185	5059	3023	829	2279	1368
UP000001498	CP002122	553174	Prevotella melaninogenica (strain ATCC 25845 / DSM 7089 / JCM 6325 / VPI 2381 / B282) (Bacteroides melaninogenicus)	Bacteria; Terrabacteria group; Actinobacteria; Actinobacteria; Bifidobacteriales; Bifidobacteriaceae; Bifidobacterium; Bifidobacterium longum	Bacteria	Actinobacteria	Actinobacteria	Bifidobacteriales	Bifidobacteriaceae	Bifidobacterium	Bifidobacterium longum	Bifidobacterium longum NCC2705	13760	72798	446559	7041	60178	287872	15904	12669	324242	95749	7568	5084	258176	23198	10044	8981	1093	10910	6601	27196	41038	6327	5507	8542	63941	3400	23061	26760	175870	30908	9605	15639	46388	14631	65362	9471	9697
UP000000927	CP002006	264731	Prevotella ruminicola (strain ATCC 19189 / JCM 8958 / 23)	Bacteria; Terrabacteria group; Actinobacteria; Actinobacteria; Bifidobacteriales; Bifidobacteriaceae; Bifidobacterium; Bifidobacterium longum; Bifidobacterium longum subsp. infantis	Bacteria	Actinobacteria	Actinobacteria	Bifidobacteriales	Bifidobacteriaceae	Bifidobacterium	Bifidobacterium longum	Bifidobacterium longum subsp. infantis ATCC 15697 = JCM 1222 = DSM 20088	7702	28662	159436	3762	7699	133199	5958	2811	11460	6914	5226	2701	91399	16533	4120	3627	1619	7316	3594	4534	7285	1948	882	3794	5612	1259	5474	4622	55016	3826	5086	5595	12735	7142	2029	6392	5038
UP000015929	CP003666	575614	Prevotella sp oral taxon 299 str. F0039	Bacteria; Terrabacteria group; Actinobacteria; Actinobacteria; Bifidobacteriales; Bifidobacteriaceae; Bifidobacterium; Bifidobacterium animalis	Bacteria	Actinobacteria	Actinobacteria	Bifidobacteriales	Bifidobacteriaceae	Bifidobacterium	Bifidobacterium animalis	Bifidobacterium animalis subsp. lactis BB-12	15190	25663	149009	2198	7462	134303	8572	5456	17651	14329	8110	3551	103608	19979	3661	5279	2040	6783	4726	6258	8025	1751	1847	4636	14103	2183	5569	5590	47381	5082	7356	7165	9343	8988	1946	8444	6191
UP000006052	CP003274	679935	Alistipes finegoldii (strain DSM 17242 / JCM 16770 / AHN 2437 / CCUG 46020 / CIP 107999)	Bacteria; Terrabacteria group; Actinobacteria; Actinobacteria; Bifidobacteriales; Bifidobacteriaceae; Bifidobacterium; Bifidobacterium bifidum	Bacteria	Actinobacteria	Actinobacteria	Bifidobacteriales	Bifidobacteriaceae	Bifidobacterium	Bifidobacterium bifidum	Bifidobacterium bifidum PRL2010	325402	1370956	1228629	493002	1085819	190430	2296041	2820406	330300	333527	226245	405974	106569	377043	124753	598752	378379	734598	280538	477345	546807	694851	1023556	259388	419510	287265	496681	166051	723713	2274408	836128	3139031	387538	262256	490543	400688	1187294
UP000008794	FP929032	717959	Alistipes shahii WAL 8301	Bacteria; Terrabacteria group; Actinobacteria; Actinobacteria; Bifidobacteriales; Bifidobacteriaceae; Bifidobacterium; Bifidobacterium longum	Bacteria	Actinobacteria	Actinobacteria	Bifidobacteriales	Bifidobacteriaceae	Bifidobacterium	Bifidobacterium longum	Bifidobacterium longum DJO10A	764094	1392989	617231	468484	1230008	295091	5351289	2590000	189046	153691	203389	639343	93983	1019720	198301	641175	283457	1648007	520062	1076503	1023749	705038	753409	462083	526180	413090	314993	298542	939243	800503	950077	3576168	751561	353585	501075	725929	780137
UP000000566	CP000140	435591	Parabacteroides distasonis (strain ATCC 8503 / DSM 20701 / CIP 104284 / JCM 5825 / NCTC 11152)	Bacteria; Terrabacteria group; Actinobacteria; Actinobacteria; Bifidobacteriales; Bifidobacteriaceae; Bifidobacterium; Bifidobacterium dentium	Bacteria	Actinobacteria	Actinobacteria	Bifidobacteriales	Bifidobacteriaceae	Bifidobacterium	Bifidobacterium dentium	Bifidobacterium dentium ATCC 27679	974366	2532157	1588446	183409	796765	514132	1829743	1797092	62887	485387	29617	188556	215778	5808077	336689	1635174	1151535	8735872	4932963	194763	446931	172990	337092	2745396	6309203	712095	1360193	1103922	1480013	107906	2867341	332861	1877697	5735153	80826	12647559	591836
UP000005436	CP003191	203275	Tannerella forsythia (strain ATCC 43037 / JCM 10827 / FDC 338) (Bacteroides forsythus)	Bacteria; Terrabacteria group; Actinobacteria; Actinobacteria; Bifidobacteriales; Bifidobacteriaceae; Bifidobacterium; Bifidobacterium bifidum	Bacteria	Actinobacteria	Actinobacteria	Bifidobacteriales	Bifidobacteriaceae	Bifidobacterium	Bifidobacterium bifidum	Bifidobacterium bifidum BGN4	25332	15199	14658	13331	135167	45660	19141	30884	10949	35389	6400	10775	19690	28094	1979	8732	3188	31289	9037	23804	36540	11315	3306	7700	4612	3619	10793	11884	36063	16026	16838	48918	24259	30532	8322	24814	36350
UP000006051	CP006828	867902	Ornithobacterium rhinotracheale (strain ATCC 51463 / DSM 15997 / CCUG 23171 / CIP 104009 / LMG 9086)	Bacteria; Terrabacteria group; Actinobacteria; Actinobacteria; Bifidobacteriales; Bifidobacteriaceae; Bifidobacterium; Bifidobacterium longum; Bifidobacterium longum subsp. longum	Bacteria	Actinobacteria	Actinobacteria	Bifidobacteriales	Bifidobacteriaceae	Bifidobacterium	Bifidobacterium longum	Bifidobacterium longum subsp. longum JDM301	50569	74195	39962	34674	64706	67471	64077	109753	32677	34330	104011	59924	36491	57886	50704	46007	26008	12928	79865	122526	90802	25142	57328	78155	20462	15366	35142	72520	111538	102968	59344	246248	25357	60386	13437	211135	35979
UP000188305	LK931720	1255690	Sphingobacterium faecium PCAi_F25	Bacteria; Terrabacteria group; Actinobacteria; Actinobacteria; Bifidobacteriales; Bifidobacteriaceae; Bifidobacterium; Bifidobacterium bifidum	Bacteria	Actinobacteria	Actinobacteria	Bifidobacteriales	Bifidobacteriaceae	Bifidobacterium	Bifidobacterium bifidum	Bifidobacterium bifidum S17	51822	1067	2031	6265	25686	2561	169	381	29	76	135	196	5822	17760	1908	36151	33755	94	14891	1375	125834	23622	48851	14697	122	56	5459	1275	8794	47757	4353	55250	80524	38718	5388	496	5555
UP000006306	CP003872	358220	Acidovorax sp KKS102	Bacteria; Terrabacteria group; Actinobacteria; Actinobacteria; Bifidobacteriales; Bifidobacteriaceae; Bifidobacterium; Bifidobacterium longum; Bifidobacterium longum subsp. longum	Bacteria	Actinobacteria	Actinobacteria	Bifidobacteriales	Bifidobacteriaceae	Bifidobacterium	Bifidobacterium longum	Bifidobacterium longum subsp longum F8	2207	3026	3828	391	1524	2677	3038	934	3148	4520	8483	925	492	9043	636	1193	108	20	4465	3682	1581	495	415	7358	4017	999	11520	2099	2199	5733	6593	12174	8640	18471	623	3308	6327
UP000066984	CP007180	195	Campylobacter coli	Bacteria; Terrabacteria group; Actinobacteria; Actinobacteria; Bifidobacteriales; Bifidobacteriaceae; Bifidobacterium; Bifidobacterium longum; Bifidobacterium longum subsp. longum	Bacteria	Actinobacteria	Actinobacteria	Bifidobacteriales	Bifidobacteriaceae	Bifidobacterium	Bifidobacterium longum	Bifidobacterium longum subsp longum (strain ATCC 15707 / DSM 20219 / JCM 1217 / NCTC 11818 / E194b)	27908	2485	12068	27008	2072	1349	7147	5145	757	204	258	2286	2561	374	5551	6039	3681	1700	3673	1367	712	11779	9138	4601	1206	5725	1100	872	1105	9361	561	2021	961	8268	1827	1801	2379
UP000002407	CP000776	360107	Campylobacter hominis (strain ATCC BAA-381 / LMG 19568 / NCTC 13146 / CH001A)	Bacteria; Terrabacteria group; Actinobacteria; Actinobacteria; Bifidobacteriales; Bifidobacteriaceae; Bifidobacterium; Bifidobacterium longum; Bifidobacterium longum subsp. infantis	Bacteria	Actinobacteria	Actinobacteria	Bifidobacteriales	Bifidobacteriaceae	Bifidobacterium	Bifidobacterium longum	Bifidobacterium longum subsp infantis (strain 157F)	88415	706	528	602	178	389	829	13536	569	750	486	773	540	655	512	2362	144	303	1151	911	2646	664	907	1682	1390	771	1182	83	433	596	644	862	474	2225	2103	221	1980
UP000025226	CP007557	1333848	Citrobacter freundii CFNIH1	Bacteria; Terrabacteria group; Actinobacteria; Actinobacteria; Bifidobacteriales; Bifidobacteriaceae; Bifidobacterium; Bifidobacterium adolescentis	Bacteria	Actinobacteria	Actinobacteria	Bifidobacteriales	Bifidobacteriaceae	Bifidobacterium	Bifidobacterium adolescentis	Bifidobacterium adolescentis ATCC 15703	3439	620	448	140	189	229	174	8180	1142	671	566	197	1041	416	158	98	116	20	600	335	1335	174	27	619	305	224	312	93	36999	543	219	701	306	799	77	938	1714
UP000002032	CP010816	469008	Escherichia coli (strain B / BL21-DE3)	Bacteria; Terrabacteria group; Actinobacteria; Actinobacteria; Bifidobacteriales; Bifidobacteriaceae; Bifidobacterium; Bifidobacterium longum; Bifidobacterium longum subsp. longum	Bacteria	Actinobacteria	Actinobacteria	Bifidobacteriales	Bifidobacteriaceae	Bifidobacterium	Bifidobacterium longum	Bifidobacterium longum subsp longum KACC 91563	259010	4164	2635	2148	2885	2125	1115	20636	20822	4470	2740	1822	9314	2795	551	980	478	602	3438	1787	12869	2001	792	4750	2406	2892	4439	1014	2634	1356	2169	2538	3237	8321	483	4890	7369
UP000006877	CP010371	316401	Escherichia coli O78:H11 (strain H10407 / ETEC)	Bacteria; Terrabacteria group; Actinobacteria; Actinobacteria; Bifidobacteriales; Bifidobacteriaceae; Bifidobacterium; Bifidobacterium thermophilum	Bacteria	Actinobacteria	Actinobacteria	Bifidobacteriales	Bifidobacteriaceae	Bifidobacterium	Bifidobacterium thermophilum	Bifidobacterium thermophilum RBL67	942682	10777	4712	3122	9688	5171	2322	85387	47601	15990	5266	9888	37332	3206	1024	4246	1216	1978	16391	2008	41520	2150	873	5312	2183	10237	1937	2131	7764	2840	2879	4530	4231	12094	819	13844	17290
UP000007097	CP007394	585056	Escherichia coli O17:K52:H18 (strain UMN026 / ExPEC)	Bacteria; Terrabacteria group; Actinobacteria; Actinobacteria; Bifidobacteriales; Bifidobacteriaceae; Bifidobacterium; Bifidobacterium breve	Bacteria	Actinobacteria	Actinobacteria	Bifidobacteriales	Bifidobacteriaceae	Bifidobacterium	Bifidobacterium breve	Bifidobacterium breve JCM 7019	1163712	15030	3471	3591	12184	5146	3403	219111	107688	29380	14418	9723	67585	2512	2166	3686	2109	2947	13336	2413	64963	2702	966	5256	1876	15530	2187	3990	9352	2298	2904	5387	2761	8957	806	29318	16218
UP000030317	CP009859	562	Escherichia coli	Bacteria; Terrabacteria group; Actinobacteria; Actinobacteria; Bifidobacteriales; Bifidobacteriaceae; Bifidobacterium	Bacteria	Actinobacteria	Actinobacteria	Bifidobacteriales	Bifidobacteriaceae	Bifidobacterium	Bifidobacterium adolescentis	x	194481	2734	2007	1294	2396	1373	1234	68950	53897	11254	4793	1271	20680	2626	709	771	797	1283	2269	1548	60644	1360	682	4654	2051	6703	4454	1654	2897	1764	2014	2238	2829	7959	623	11027	6119
UP000000625	CP009789	83333	Escherichia coli (strain K12)	Bacteria; Terrabacteria group; Actinobacteria; Actinobacteria; Bifidobacteriales; Bifidobacteriaceae; Bifidobacterium; Bifidobacterium kashiwanohense	Bacteria	Actinobacteria	Actinobacteria	Bifidobacteriales	Bifidobacteriaceae	Bifidobacterium	Bifidobacterium kashiwanohense	Bifidobacterium kashiwanohense JCM 15439 = DSM 21854	731721	7598	1330	1328	7737	3155	1484	118057	54347	13248	6178	10061	41583	1181	965	3224	937	1369	12320	985	34799	1087	326	1858	1164	8247	5013	1966	4172	1930	1801	2325	1180	3673	201	15340	8086
UP000001410	CP007799	199310	Escherichia coli O6:H1 (strain CFT073 / ATCC 700928 / UPEC)	Bacteria; Terrabacteria group; Actinobacteria; Actinobacteria; Bifidobacteriales; Bifidobacteriaceae; Bifidobacterium; Bifidobacterium longum; Bifidobacterium longum subsp. longum	Bacteria	Actinobacteria	Actinobacteria	Bifidobacteriales	Bifidobacteriaceae	Bifidobacterium	Bifidobacterium longum	Bifidobacterium longum subsp longum GT15	593171	9783	7768	3956	8274	5027	8237	778321	100730	123914	36090	5875	151741	9254	5914	3432	6729	3278	9818	5458	104306	4702	2340	19997	7920	14363	13639	16043	11784	7462	7699	8688	9211	28571	2623	88905	24955
UP000001952	CP000243	364106	Escherichia coli (strain UTI89 / UPEC)	Bacteria; Terrabacteria group; Actinobacteria; Actinobacteria; Bifidobacteriales; Bifidobacteriaceae; Bifidobacterium; Bifidobacterium kashiwanohense	Bacteria	Actinobacteria	Actinobacteria	Bifidobacteriales	Bifidobacteriaceae	Bifidobacterium	Bifidobacterium kashiwanohense	Bifidobacterium kashiwanohense PV20-2	123278	1832	1925	1025	1722	1158	1547	285743	21272	28215	9294	1099	55003	2332	1164	655	1387	658	2096	1474	18851	1192	486	5220	2106	2675	5015	3402	2869	1601	1834	2547	2688	7036	634	17876	5100
UP000006167	CP004009	1133852	Escherichia coli O104:H4 (strain 2011C-3493)	Bacteria; Terrabacteria group; Actinobacteria; Actinobacteria; Bifidobacteriales; Bifidobacteriaceae; Bifidobacterium	Bacteria	Actinobacteria	Actinobacteria	Bifidobacteriales	Bifidobacteriaceae	Bifidobacterium	Bifidobacterium adolescentis	x	411601	7488	1297	1260	6308	1387	1486	141891	18813	9680	5875	5218	32368	1186	1152	1455	811	566	5639	1181	20828	1576	399	2168	778	5810	1276	1160	2042	1399	1685	2777	980	2512	323	16506	7128
UP000007011	CP000970	439855	Escherichia coli (strain SMS-3-5 / SECEC)	Bacteria; Terrabacteria group; Actinobacteria; Actinobacteria; Bifidobacteriales; Bifidobacteriaceae; Bifidobacterium	Bacteria	Actinobacteria	Actinobacteria	Bifidobacteriales	Bifidobacteriaceae	Bifidobacterium	Bifidobacterium longum	x	427837	3195	631	978	4394	1222	1482	148783	82364	23709	9450	2416	43407	490	1083	802	1285	2224	2992	314	81806	1012	514	2120	632	8375	407	3351	4646	370	311	833	694	2477	298	18207	4747
UP000008464	CP002729	696406	Escherichia coli UMNK88	Bacteria; Terrabacteria group; Actinobacteria; Actinobacteria; Bifidobacteriales; Bifidobacteriaceae; Bifidobacterium	Bacteria	Actinobacteria	Actinobacteria	Bifidobacteriales	Bifidobacteriaceae	Bifidobacterium	Bifidobacterium bifidum	x	314234	3102	2217	2084	3487	1950	1093	22693	24044	4766	2780	2172	10980	2747	419	1073	429	640	3665	1700	13842	1817	870	4411	2143	2998	4249	998	3009	1487	2019	2153	3012	7777	421	4786	6022
UP000008614	CU651637	685038	Escherichia coli O83:H1 (strain NRG 857C / AIEC)	Bacteria; Terrabacteria group; Actinobacteria; Actinobacteria; Bifidobacteriales; Bifidobacteriaceae; Bifidobacterium; Bifidobacterium longum	Bacteria	Actinobacteria	Actinobacteria	Bifidobacteriales	Bifidobacteriaceae	Bifidobacterium	Bifidobacterium longum	x	272746	3419	2543	872	3663	2188	2623	302678	27267	45074	10249	2360	56140	2906	1937	1258	2265	1337	4610	1553	35187	1069	477	5848	2583	5799	1877	7358	4418	2887	2082	3382	3319	9381	634	33150	10619
UP000031758	CP009167	745156	Escherichia coli 1303	Bacteria; Terrabacteria group; Actinobacteria; Actinobacteria; Bifidobacteriales; Bifidobacteriaceae; Bifidobacterium; Bifidobacterium breve	Bacteria	Actinobacteria	Actinobacteria	Bifidobacteriales	Bifidobacteriaceae	Bifidobacterium	Bifidobacterium breve	x	189287	2651	2756	2083	2318	1985	1083	19616	16403	6524	2729	2076	8116	2962	518	978	364	515	3444	1711	8830	1831	865	4997	2420	2009	4328	829	2477	1497	2278	2274	2822	10498	493	5157	9900
UP000032727	HG941718	941322	Escherichia coli O25b:H4-ST131	Bacteria; Terrabacteria group; Actinobacteria; Actinobacteria; Bifidobacteriales; Bifidobacteriaceae; Bifidobacterium; Bifidobacterium longum; Bifidobacterium longum subsp. longum	Bacteria	Actinobacteria	Actinobacteria	Bifidobacteriales	Bifidobacteriaceae	Bifidobacterium	Bifidobacterium longum	x	180846	2513	1440	661	2343	1138	4014	172764	20639	24937	13255	1315	33204	1547	1979	622	3774	1066	2405	909	29419	609	355	4961	1041	4715	10468	3506	3856	1394	1142	1474	1713	5300	349	64167	6594
UP000193045	CP002291	656397	Escherichia coli H386	Bacteria; Terrabacteria group; Firmicutes; Clostridia; Clostridiales; Lachnospiraceae; Blautia; Blautia obeum	Bacteria	Firmicutes	Clostridia	Clostridiales	Lachnospiraceae	Blautia	Blautia obeum	Blautia obeum A2-162	326527	4858	978	1141	3442	1765	784	34692	16651	5853	1900	2772	12835	1219	343	1348	342	715	4835	652	17784	751	328	1807	446	3385	1111	764	3153	1128	1121	1188	1233	3999	152	4649	5027
UP000000318	CP001396	83333	Escherichia coli (strain K12)	Bacteria; Terrabacteria group; Firmicutes; Clostridia; Clostridiales; Lachnospiraceae; Blautia; [Ruminococcus] torques	Bacteria	Firmicutes	Clostridia	Clostridiales	Lachnospiraceae	Blautia	[Ruminococcus] torques	Ruminococcus torques L2-14	1201825	10819	1518	716	11719	5318	2786	147567	105298	25091	11106	11161	58152	1694	1837	4138	2078	2206	16224	1140	55812	812	207	2684	1355	12568	2518	3375	9348	3051	1494	3301	1780	6734	627	25651	14257
UP000008881	CP002824	1028307	Klebsiella aerogenes (strain ATCC 13048 / DSM 30053 / JCM 1235 / KCTC 2190 / NBRC 13534 / NCIMB 10102 / NCTC 10006) (Enterobacter aerogenes)	Bacteria; Proteobacteria; delta/epsilon subdivisions; Epsilonproteobacteria; Campylobacterales; Campylobacteraceae; Campylobacter; Campylobacter hominis	Bacteria	Proteobacteria	Epsilonproteobacteria	Campylobacterales	Campylobacteraceae	Campylobacter	Campylobacter hominis	Campylobacter hominis ATCC BAA-381	1909	424	834	98	215	295	242	3713	629	717	573	254	483	462	114	157	1405	16	1060	872	434	159	150	1596	781	176	362	83	2219	737	403	2332	941	2324	149	943	6457
UP000093938	FO203355	548	Klebsiella aerogenes (Enterobacter aerogenes)	Bacteria; Proteobacteria; delta/epsilon subdivisions; Epsilonproteobacteria; Campylobacterales; Campylobacteraceae; Campylobacter; Campylobacter coli	Bacteria	Proteobacteria	Epsilonproteobacteria	Campylobacterales	Campylobacteraceae	Campylobacter	Campylobacter coli	Campylobacter coli	1507	299	735	99	206	269	283	9847	1340	1514	839	257	1609	472	111	167	1467	27	677	784	2848	181	100	941	541	233	581	107	2011	766	255	1779	665	1297	111	858	3582
UP000007843	CP004887	1006551	Klebsiella oxytoca (strain ATCC 8724 / DSM 4798 / JCM 20051 / NBRC 3318 / NRRL B-199 / KCTC 1686)	Bacteria; Proteobacteria; Gammaproteobacteria; Enterobacterales; Enterobacteriaceae; Citrobacter; Citrobacter freundii complex; Citrobacter freundii	Bacteria	Proteobacteria	Gammaproteobacteria	Enterobacterales	Enterobacteriaceae	Citrobacter	Citrobacter freundii	Citrobacter freundii CFNIH1	2380	479	769	161	205	258	297	5072	548	522	662	260	538	577	239	169	126	18	1279	768	904	154	107	969	606	249	628	97	1641	704	283	2059	729	1498	166	912	3301
UP000029666	CP009208	573	Klebsiella pneumoniae	Bacteria; Terrabacteria group; Firmicutes; Clostridia; Clostridiales; Peptostreptococcaceae; Clostridioides; Clostridioides difficile	Bacteria	Firmicutes	Clostridia	Clostridiales	Peptostreptococcaceae	Clostridioides	Clostridioides difficile	Peptoclostridium difficile (strain 630) (Clostridium difficile)	611	596	1110	224	188	353	349	4959	1430	550	938	521	691	622	243	360	191	76	952	809	494	567	257	1172	622	152	1181	129	9121	1092	1429	2263	920	1933	115	993	2897
UP000041838	CP001891	244366	Klebsiella variicola	Bacteria; Terrabacteria group; Firmicutes; Clostridia; Clostridiales; Lachnospiraceae; Coprococcus; Coprococcus catus	Bacteria	Firmicutes	Clostridia	Clostridiales	Lachnospiraceae	Coprococcus	Coprococcus catus	Coprococcus catus GD/7	404	406	577	97	115	253	269	6551	284	481	678	264	878	597	169	205	71	45	603	466	190	321	121	843	441	74	640	123	54014	627	1301	1344	618	1476	76	563	2149
UP000198230	CP004142	54291	Raoultella ornithinolytica (Klebsiella ornithinolytica)	Bacteria; Terrabacteria group; Firmicutes; Clostridia; Clostridiales; Lachnospiraceae; Coprococcus	Bacteria	Firmicutes	Clostridia	Clostridiales	Lachnospiraceae	Coprococcus	Coprococcus sp. ART55/1	x	3995	3274	5511	3515	1567	3167	2443	5396	4587	3827	2764	1755	2217	4139	1427	1756	783	1709	5846	4322	1615	2254	1899	10061	5578	1674	7691	600	8114	5027	3887	9237	7719	17361	828	2659	20217
UP000007052	FQ312002	862965	Haemophilus parainfluenzae (strain T3T1)	Bacteria; Terrabacteria group; Actinobacteria; Actinobacteria; Propionibacteriales; Propionibacteriaceae; Cutibacterium; Cutibacterium acnes; Cutibacterium acnes subsp. defendens	Bacteria	Actinobacteria	Actinobacteria	Propionibacteriales	Propionibacteriaceae	Cutibacterium	Cutibacterium acnes	Propionibacterium acnes J139	2036	18291	93410	9385	7358	77873	2299	5885	58333	3303	4860	13001	1973	1661	892	854	208	1298	2047	34542	1772	1907	309	2068	934	1959	4009	423	6819	131143	2279	2498	9086	32792	622	951	40261
UP000006860	CP002546	756272	Rubinisphaera brasiliensis (strain ATCC 49424 / DSM 5305 / JCM 21570 / NBRC 103401 / IFAM 1448) (Planctomyces brasiliensis)	Bacteria; Terrabacteria group; Actinobacteria; Coriobacteriia; Eggerthellales; Eggerthellaceae; Eggerthella; Eggerthella lenta	Bacteria	Actinobacteria	Coriobacteriia	Eggerthellales	Eggerthellaceae	Eggerthella	Eggerthella lenta	Eggerthella lenta DSM 2243	41	175	250	31	21	89	27	100	11	55	18	128	151	41	37	125	20	9	56	45	62	188	61	74	108	34	209	6	14	28	36	19	14	303	11	14	293
UP000001031	CP001071	349741	Akkermansia muciniphila (strain ATCC BAA-835 / Muc)	Bacteria; Terrabacteria group; Actinobacteria; Coriobacteriia; Eggerthellales; Eggerthellaceae; Eggerthella	Bacteria	Actinobacteria	Coriobacteriia	Eggerthellales	Eggerthellaceae	Eggerthella	Eggerthella sp. YY7918	x	394670	411921	4902	77134	50872	1588	259006	13343	64	341	2435	128350	1402720	434	8751	20557	135	83	40277	53353	568	3343	2498804	21515	141	1392849	48483	109	236	475154	1538	387047	995	68866	61159	17870	207155
UP000006852	CP002631	869209	Treponema succinifaciens (strain ATCC 33096 / DSM 2489 / 6091)	Bacteria; Terrabacteria group; Firmicutes; Bacilli; Lactobacillales; Enterococcaceae; Enterococcus; Enterococcus hirae	Bacteria	Firmicutes	Bacilli	Lactobacillales	Enterococcaceae	Enterococcus	Enterococcus hirae	Enterococcus hirae ATCC 9790	47894	14583	11865	45554	7136	7016	19587	19674	1884	2983	525	15716	18884	1150	16550	33373	8445	4962	17326	6039	9249	32048	44685	16126	3822	22282	9615	1441	3753	8336	6177	9174	4394	11041	6890	3260	17340
UP000028581	CP007443	1680	Bifidobacterium adolescentis	Bacteria; Terrabacteria group; Firmicutes; Bacilli; Lactobacillales; Enterococcaceae; Enterococcus; Enterococcus faecium	Bacteria	Firmicutes	Bacilli	Lactobacillales	Enterococcaceae	Enterococcus	Enterococcus faecium	Enterococcus faecium T110	29602	2234	14167	9596	617	14633	253	28897	2846	385	598	31111	329	1804	11326	105	36	72	2647	2050	39894	12652	46170	5712	22	76	181	1005	88	3683	48	35	216	117	16	91	2283
UP000031405	CP010437	1680	Bifidobacterium adolescentis	Bacteria; Terrabacteria group; Firmicutes; Bacilli; Lactobacillales; Enterococcaceae; Enterococcus; Enterococcus faecium	Bacteria	Firmicutes	Bacilli	Lactobacillales	Enterococcaceae	Enterococcus	Enterococcus faecium	Enterococcus faecium	19773	2889	9967	6839	531	9562	910	21887	928	423	527	23506	303	1317	9033	742	271	184	3114	1941	27846	10588	29830	5145	250	1091	915	715	110	2887	136	326	188	658	266	175	2386
UP000031657	AP014658	216816	Bifidobacterium longum	Bacteria; Terrabacteria group; Firmicutes; Bacilli; Lactobacillales; Enterococcaceae; Enterococcus; Enterococcus faecium	Bacteria	Firmicutes	Bacilli	Lactobacillales	Enterococcaceae	Enterococcus	Enterococcus faecium	Enterococcus faecium	3906	96	155	1104	3	906	49	9627	86	3077	1439	909	175	72	9598	531	21	1959	102	273	4995	2956	2287	120	181	200	466	115	1630	697	20	0	13	0	11	1185	400
UP000066721	CP010412	1681	Bifidobacterium bifidum	Bacteria; Proteobacteria; Gammaproteobacteria; Enterobacterales; Enterobacteriaceae; Escherichia; Escherichia coli; Escherichia coli K-12	Bacteria	Proteobacteria	Gammaproteobacteria	Enterobacterales	Enterobacteriaceae	Escherichia	Escherichia coli	Escherichia coli K-12	4260	1489	1725	1901	234	1680	1106	5600	1145	8607	781	3920	1001	366	5742	1204	754	507	1535	5896	55017	15516	5400	1647	406	1943	712	155	3596	983	535	742	321	1493	729	390	2783
UP000008702	AP009256	367928	Bifidobacterium adolescentis (strain ATCC 15703 / DSM 20083 / NCTC 11814 / E194a)	Bacteria; Proteobacteria; Gammaproteobacteria; Enterobacterales; Enterobacteriaceae; Escherichia; Escherichia coli	Bacteria	Proteobacteria	Gammaproteobacteria	Enterobacterales	Enterobacteriaceae	Escherichia	Escherichia coli	Escherichia coli K-12	44245	3050	18377	15357	841	18932	243	40565	1276	703	815	44114	130	2486	15406	162	34	130	3725	2692	56613	16754	64080	7985	49	156	333	1159	210	4639	52	61	314	439	40	219	3007
UP000002042	CP009045	552531	Bifidobacterium animalis subsp lactis (strain BB-12)	Bacteria; Proteobacteria; Gammaproteobacteria; Enterobacterales; Enterobacteriaceae; Escherichia; Escherichia coli	Bacteria	Proteobacteria	Gammaproteobacteria	Enterobacterales	Enterobacteriaceae	Escherichia	Escherichia coli	Escherichia coli CFT073	6181	2462	2913	5937	1007	1495	2635	5358	294	1159	176	4116	1789	222	2092	3970	559	669	1207	1229	2277	4865	6467	1239	614	2653	840	183	584	779	997	1909	488	1784	1065	487	2791
UP000002312	CP001840	702459	Bifidobacterium bifidum (strain PRL2010)	Bacteria; Proteobacteria; Gammaproteobacteria; Enterobacterales; Enterobacteriaceae; Escherichia; Escherichia coli	Bacteria	Proteobacteria	Gammaproteobacteria	Enterobacterales	Enterobacteriaceae	Escherichia	Escherichia coli	Escherichia coli UTI89	1029	303	1145	993	375	1095	597	4605	118	7157	136	2016	161	61	16152	954	173	924	790	5284	40021	27330	16245	896	126	4309	711	6	2453	388	2029	1087	41	404	166	67	1251
UP000006173	CP001361	484020	Bifidobacterium bifidum BGN4	Bacteria; Proteobacteria; Gammaproteobacteria; Enterobacterales; Enterobacteriaceae; Escherichia	Bacteria	Proteobacteria	Gammaproteobacteria	Enterobacterales	Enterobacteriaceae	Escherichia	Escherichia coli	Escherichia coli BL21(DE3)	8905	216	419	235	602	632	785	13650	253	1939	326	2868	4886	100	6616	8330	2323	452	19506	2141	27679	5375	1180	19048	127	6976	1782	345	1673	2341	152	431	898	94	344	640	2966
UP000006869	CP002220	883062	Bifidobacterium bifidum (strain S17)	Bacteria; Proteobacteria; Gammaproteobacteria; Enterobacterales; Enterobacteriaceae; Escherichia; Escherichia coli	Bacteria	Proteobacteria	Gammaproteobacteria	Enterobacterales	Enterobacteriaceae	Escherichia	Escherichia coli O104:H4	Escherichia coli O104:H4 str. 2011C-3493	403	138	298	268	11	166	99	1075	133	2679	110	645	105	35	1525	115	45	170	147	2989	17163	6396	1217	175	12	235	91	14	1140	79	43	86	17	39	15	38	155
UP000019336	CP006713	1385940	Bifidobacterium breve JCM 7019	Bacteria; Proteobacteria; Gammaproteobacteria; Enterobacterales; Enterobacteriaceae; Escherichia	Bacteria	Proteobacteria	Gammaproteobacteria	Enterobacterales	Enterobacteriaceae	Escherichia	Escherichia coli	Escherichia coli ETEC H10407	1069	780	621	712	125	323	569	2737	96	1520	286	1447	918	90	1704	606	246	566	691	514	1465	2503	1449	843	257	684	154	45	396	440	173	292	30	260	114	292	554
UP000232467	CP006715	1685	Bifidobacterium breve	Bacteria; Proteobacteria; Gammaproteobacteria; Enterobacterales; Enterobacteriaceae; Escherichia; Escherichia coli	Bacteria	Proteobacteria	Gammaproteobacteria	Enterobacterales	Enterobacteriaceae	Escherichia	Escherichia coli	Escherichia coli SMS-3-5	2139	4020	926	761	163	280	1844	5662	86	2409	359	6308	733	121	3081	1965	961	964	5395	660	4801	1766	5236	4907	281	14164	279	33	370	870	2385	569	284	306	79	385	1876
UP000003323	AP012326	871562	Bifidobacterium dentium ATCC 27679	Bacteria; Proteobacteria; Gammaproteobacteria; Enterobacterales; Enterobacteriaceae; Escherichia	Bacteria	Proteobacteria	Gammaproteobacteria	Enterobacterales	Enterobacteriaceae	Escherichia	Escherichia coli	Escherichia coli UMN026	563	286	441	480	26	244	170	1401	205	298	384	1023	322	104	679	89	24	48	211	181	2109	838	1825	331	82	117	426	18	45	175	49	150	100	359	61	36	1295
UP000028988	AP012327	1150460	Bifidobacterium kashiwanohense JCM 15439 = DSM 21854	Bacteria; Proteobacteria; Gammaproteobacteria; Enterobacterales; Enterobacteriaceae; Escherichia; Escherichia coli	Bacteria	Proteobacteria	Gammaproteobacteria	Enterobacterales	Enterobacteriaceae	Escherichia	Escherichia coli	Escherichia coli UMNK88	2796	452	817	895	139	845	1751	2005	9450	3435	6006	2275	511	369	2059	1077	571	593	1913	360	10265	3724	2134	2143	88	754	1956	75	414	2236	114	433	172	464	228	299	820
UP000030625	CP007456	1447716	Bifidobacterium kashiwanohense PV20-2	Bacteria; Proteobacteria; Gammaproteobacteria; Enterobacterales; Enterobacteriaceae; Escherichia; Escherichia coli	Bacteria	Proteobacteria	Gammaproteobacteria	Enterobacterales	Enterobacteriaceae	Escherichia	Escherichia coli O83:H1	Escherichia coli O83:H1 str. NRG 857C	3664	2186	1475	4738	858	1302	2908	3084	11578	3042	5484	2509	1450	415	3232	2301	1008	502	1925	1515	7300	6560	5087	1940	188	2398	2102	130	811	1183	657	1326	225	1449	628	477	1853
UP000000439	LN824140	206672	Bifidobacterium longum (strain NCC 2705)	Bacteria; Proteobacteria; Gammaproteobacteria; Enterobacterales; Enterobacteriaceae; Escherichia	Bacteria	Proteobacteria	Gammaproteobacteria	Enterobacterales	Enterobacteriaceae	Escherichia	Escherichia coli	x	50858	8789	6481	33551	2512	9566	11590	38686	2082	34871	8443	8804	7794	469	40672	14149	3058	8994	7758	3119	34794	30327	25140	6785	3927	17204	7758	950	8120	5227	3199	3493	670	4798	1872	5677	6220
UP000002419	CP000605	205913	Bifidobacterium longum (strain DJO10A)	Bacteria; Proteobacteria; Gammaproteobacteria; Enterobacterales; Enterobacteriaceae; Escherichia; Escherichia coli	Bacteria	Proteobacteria	Gammaproteobacteria	Enterobacterales	Enterobacteriaceae	Escherichia	Escherichia coli	Escherichia coli 1303	28750	5082	2355	17339	1473	6973	6403	29803	438	15770	7418	7724	3206	299	26215	5983	714	12009	1663	1970	23935	13475	12371	1671	1051	2205	4302	674	8023	3962	1229	2336	324	3083	790	4899	4139
UP000232402	CP011964	216816	Bifidobacterium longum	Bacteria; Proteobacteria; Gammaproteobacteria; Enterobacterales; Enterobacteriaceae; Escherichia; Escherichia coli	Bacteria	Proteobacteria	Gammaproteobacteria	Enterobacterales	Enterobacteriaceae	Escherichia	Escherichia coli	Escherichia coli O25b:H4-ST131	6040	126	127	2047	15	1222	91	18559	15	6468	2859	747	116	20	19041	1148	46	4211	126	476	8296	5230	3916	101	443	298	811	69	3243	1344	45	41	25	39	14	2285	744
UP000001360	AP010889	391904	Bifidobacterium longum subsp infantis (strain ATCC 15697 / DSM 20088 / JCM 1222 / NCTC 11817 / S12)	Bacteria; Proteobacteria; Gammaproteobacteria; Enterobacterales; Enterobacteriaceae; Escherichia; Escherichia coli	Bacteria	Proteobacteria	Gammaproteobacteria	Enterobacterales	Enterobacteriaceae	Escherichia	Escherichia coli	Escherichia coli H386	7597	199	9467	1810	82	303	911	3492	219	855	495	696	371	101	2903	721	1135	3296	455	8569	2195	18201	1620	1570	129	984	182	117	994	2600	213	180	691	8515	2088	908	2156
UP000008150	AP010890	565040	Bifidobacterium longum subsp infantis (strain 157F)	Bacteria; Terrabacteria group; Firmicutes; Clostridia; Clostridiales; Ruminococcaceae; Ethanoligenens; Ethanoligenens harbinense	Bacteria	Firmicutes	Clostridia	Clostridiales	Ruminococcaceae	Ethanoligenens	Ethanoligenens harbinense	Ethanoligenens harbinense YUAN-3	2659	64	114	957	13	496	49	7945	685	2659	1303	739	39	27	9449	461	26	1961	57	220	4013	5083	1901	79	265	161	392	22	1405	686	14	57	4	43	0	998	372
UP000006740	CP002010	759350	Bifidobacterium longum subsp longum (strain JDM301)	Bacteria; Terrabacteria group; Firmicutes; Clostridia; Clostridiales; Eubacteriaceae; Eubacterium; Eubacterium eligens	Bacteria	Firmicutes	Clostridia	Clostridiales	Eubacteriaceae	Eubacterium	Eubacterium eligens	Eubacterium eligens ATCC 27750	40648	8851	5489	18829	2202	7455	5497	27664	1682	23140	5292	8390	4610	641	27087	15582	3187	27705	11043	3668	27995	19021	21909	10900	3202	18795	4918	641	5213	4838	5209	4396	971	4215	2220	3061	7753
UP000007063	FP929034	722911	Bifidobacterium longum subsp longum F8	Bacteria; Terrabacteria group; Firmicutes; Clostridia; Clostridiales; Eubacteriaceae; Eubacterium; Eubacterium limosum	Bacteria	Firmicutes	Clostridia	Clostridiales	Eubacteriaceae	Eubacterium	Eubacterium limosum	Eubacterium limosum KIST612	19813	4906	2845	9810	1735	5699	5297	22251	258	11421	4820	4785	1906	312	20067	6251	1249	11510	3629	2053	19721	13161	7881	3714	1424	3688	2691	478	5623	4638	2616	2009	374	2270	940	3041	4624
UP000007255	AP010888	565042	Bifidobacterium longum subsp longum (strain ATCC 15707 / DSM 20219 / JCM 1217 / NCTC 11818 / E194b)	Bacteria; Terrabacteria group; Firmicutes; Clostridia; Clostridiales; Ruminococcaceae; Faecalibacterium; Faecalibacterium prausnitzii	Bacteria	Firmicutes	Clostridia	Clostridiales	Ruminococcaceae	Faecalibacterium	Faecalibacterium prausnitzii	Faecalibacterium prausnitzii SL3/3	4633	132	174	1535	0	962	107	11851	0	4139	1895	807	91	0	12270	846	58	2741	119	401	5383	4276	2971	144	279	318	584	57	2225	840	29	41	13	17	13	1458	542
UP000008938	CP002794	1035817	Bifidobacterium longum subsp longum KACC 91563	Bacteria; Terrabacteria group; Firmicutes; Clostridia; Clostridiales; Ruminococcaceae; Faecalibacterium; Faecalibacterium prausnitzii	Bacteria	Firmicutes	Clostridia	Clostridiales	Ruminococcaceae	Faecalibacterium	Faecalibacterium prausnitzii	Faecalibacterium prausnitzii L2-6	5624	101	173	1764	17	1104	61	15854	62	5417	2531	829	109	35	15178	953	18	3146	96	386	7159	4448	3337	93	383	117	723	71	3425	1131	30	36	15	22	9	1805	585
UP000030089	CP006741	1300227	Bifidobacterium longum subsp longum GT15	Bacteria; Terrabacteria group; Firmicutes; Erysipelotrichia; Erysipelotrichales; Erysipelotrichaceae; Faecalitalea; Faecalitalea cylindroides	Bacteria	Firmicutes	Erysipelotrichia	Erysipelotrichales	Erysipelotrichaceae	Faecalitalea	Faecalitalea cylindroides	Faecalitalea cylindroides T2-87	50819	1889	2284	10461	284	9862	1801	47162	1315	44966	11494	6647	1286	632	49549	5667	633	22884	1650	2148	46403	16856	16439	1943	3015	2556	5027	655	10602	5138	661	1067	529	2175	433	6179	5596
UP000232637	CP002286	216816	Bifidobacterium longum	Bacteria; FCB group; Bacteroidetes/Chlorobi group; Bacteroidetes; Bacteroidia; Bacteroidales; Porphyromonadaceae; Fermentimonas	Bacteria	Bacteroidetes	Bacteroidia	Bacteroidales	Porphyromonadaceae	Fermentimonas	Fermentimonas caenicola	x	11677	5757	2265	14167	1219	2970	5781	29989	5749	8801	3695	6243	4202	271	29215	6594	1602	4981	2791	2279	10711	14605	20803	2626	1236	3250	3067	277	5000	3015	1010	2715	213	2202	1381	3641	6032
UP000011835	CP004346	1254439	Bifidobacterium thermophilum RBL67	Bacteria; Terrabacteria group; Actinobacteria; Actinobacteria; Bifidobacteriales; Bifidobacteriaceae; Gardnerella; Gardnerella vaginalis	Bacteria	Actinobacteria	Actinobacteria	Bifidobacteriales	Bifidobacteriaceae	Gardnerella	Gardnerella vaginalis	Gardnerella vaginalis 409-05	8401	2735	1534	8039	2147	1089	2219	4540	87	405	142	2846	2022	188	3617	6747	659	514	1279	1413	1407	7534	10268	998	532	3493	634	231	651	1071	895	2308	323	1184	1155	588	1577
UP000001888	CP001849	553190	Gardnerella vaginalis (strain 409-05)	Bacteria; Terrabacteria group; Actinobacteria; Coriobacteriia; Eggerthellales; Eggerthellaceae; Gordonibacter; Gordonibacter pamelaeae	Bacteria	Actinobacteria	Coriobacteriia	Eggerthellales	Eggerthellaceae	Gordonibacter	Gordonibacter pamelaeae	Gordonibacter pamelaeae 7-10-1-b	6056	427	201	320	507	114	3843	499	260	50	37	465	2552	61	273	1483	99	116	189	150	585	352	213	175	25	18846	1771	8	63	509	500	31	829	836	109	46	1029
UP000003506	CP003084	679194	Propionibacterium acnes J139	Bacteria; Proteobacteria; Gammaproteobacteria; Pasteurellales; Pasteurellaceae; Haemophilus; Haemophilus parainfluenzae	Bacteria	Proteobacteria	Gammaproteobacteria	Pasteurellales	Pasteurellaceae	Haemophilus	Haemophilus parainfluenzae	Haemophilus parainfluenzae T3T1	961	267	95	741	102	46	112	197	65	379	108	87	242	75	243	260	1592	59	111	95	439	6042	378	233	56	945	4172	11	110	1886	182	54	170	252	161	151	192
UP000015924	AP013105	1384484	Adlercreutzia equolifaciens DSM 19450	Bacteria; Terrabacteria group; Firmicutes; Clostridia; Clostridiales; unclassified Clostridiales; Intestinimonas	Bacteria	Firmicutes	Clostridia	Clostridiales	unclassified Clostridiales	Intestinimonas	Intestinimonas butyriciproducens	x	3031	883	3589	1860	2309	4635	12142	32469	131	160	176	1252	3287	2430	4115	5726	3080	220	7746	1739	2783	13590	17292	14148	1022	1674	12240	62	1843	648	2559	2000	5533	1921	2662	3226	1186
UP000008929	AP012211	502558	Eggerthella sp (strain YY7918)	Bacteria; Proteobacteria; Gammaproteobacteria; Enterobacterales; Enterobacteriaceae; Klebsiella; Klebsiella michiganensis	Bacteria	Proteobacteria	Gammaproteobacteria	Enterobacterales	Enterobacteriaceae	Klebsiella	Klebsiella michiganensis	Klebsiella michiganensis KCTC 1686	4494	1316	761	2679	9682	742	8842	4296	107	204	3187	5913	2594	8781	6862	2789	684	6058	1436	19332	736	12093	5706	2935	572	1687	14110	4188	1362	739	908	17930	331	2005	418	283	7089
UP000001377	CP001726	479437	Eggerthella lenta (strain ATCC 25559 / DSM 2243 / JCM 9979 / NCTC 11813 / VPI 0255) (Eubacterium lentum)	Bacteria; Proteobacteria; Gammaproteobacteria; Enterobacterales; Enterobacteriaceae; Klebsiella; Klebsiella aerogenes	Bacteria	Proteobacteria	Gammaproteobacteria	Enterobacterales	Enterobacteriaceae	Klebsiella	Klebsiella aerogenes	Klebsiella aerogenes KCTC 2190	57333	2819	1624	4800	1252	2139	5150	16283	1221	5475	6555	2890	8701	909	4805	6776	7025	2490	7014	1606	3218	30805	10080	8853	1267	89521	5426	709	1596	10922	1295	1403	1798	17267	1346	9066	3454
UP000008805	FP929047	657308	Gordonibacter pamelaeae 7-10-1-b	Bacteria; Proteobacteria; Gammaproteobacteria; Enterobacterales; Enterobacteriaceae; Klebsiella; Klebsiella pneumoniae	Bacteria	Proteobacteria	Gammaproteobacteria	Enterobacterales	Enterobacteriaceae	Klebsiella	Klebsiella pneumoniae	x	10436	739	546	2388	379	906	2170	16175	202	254	292	6335	7566	428	1909	3477	1526	822	2970	850	3030	3662	7501	7884	1268	43505	1223	78	1328	10932	2430	2121	2363	3435	620	1037	1151
UP000027602	CP007739	796606	Bacillus methanolicus MGA3	Bacteria; Proteobacteria; Gammaproteobacteria; Enterobacterales; Enterobacteriaceae; Klebsiella; Klebsiella variicola	Bacteria	Proteobacteria	Gammaproteobacteria	Enterobacterales	Enterobacteriaceae	Klebsiella	Klebsiella variicola	x	9618	11999	3680	17331	1625	5218	9844	13105	3223	2268	1086	7697	9325	1160	11070	8901	3544	6971	9846	3017	4278	15994	11355	9593	3819	11813	5128	131	4309	4185	1742	1731	1100	7473	1749	1294	10592
UP000019772	CP004078	1268072	Paenibacillus sabinae T27	Bacteria; Proteobacteria; Gammaproteobacteria; Enterobacterales; Enterobacteriaceae; Klebsiella; Klebsiella aerogenes	Bacteria	Proteobacteria	Gammaproteobacteria	Enterobacterales	Enterobacteriaceae	Klebsiella	Klebsiella aerogenes	x	3483	7751	3565	6038	1214	3346	6238	8825	826	833	871	5870	6148	1074	5164	5064	2175	1175	3795	2300	2718	9306	4475	3943	954	5399	3111	170	3264	3711	1361	1530	560	5903	1207	1002	8248
UP000028585	CP006030	1344042	Enterococcus faecium T110	Bacteria; Terrabacteria group; Firmicutes; Clostridia; Clostridiales; Lachnospiraceae; Lachnoclostridium; Lachnoclostridium phytofermentans	Bacteria	Firmicutes	Clostridia	Clostridiales	Lachnospiraceae	Lachnoclostridium	Lachnoclostridium phytofermentans	Lachnoclostridium phytofermentans ISDg	582	5209	1341	2289	367	786	4039	6059	206	206	352	2254	2360	338	5105	1538	506	305	1170	1083	848	3362	3528	1181	284	1640	548	35	976	1273	486	524	114	1155	373	347	2875
UP000183509	CP006620	1352	Enterococcus faecium (Streptococcus faecium)	Bacteria; Terrabacteria group; Firmicutes; Clostridia; Clostridiales; Lachnospiraceae; Lachnoclostridium; [Clostridium] saccharolyticum	Bacteria	Firmicutes	Clostridia	Clostridiales	Lachnospiraceae	Lachnoclostridium	[Clostridium] saccharolyticum	[Clostridium] saccharolyticum WM1	16375	6240	3175	9914	3097	2125	16367	31211	2491	8185	329	3627	11051	1120	7320	5893	9835	2118	8649	5518	2385	18666	17278	10437	1614	7677	2391	702	2914	6342	1525	2912	637	8834	1106	2144	4680
UP000190755	CP003351	1352	Enterococcus faecium (Streptococcus faecium)	Bacteria; Terrabacteria group; Firmicutes; Clostridia; Clostridiales; Lachnospiraceae; Lachnoclostridium; [Clostridium] saccharolyticum	Bacteria	Firmicutes	Clostridia	Clostridiales	Lachnospiraceae	Lachnoclostridium	[Clostridium] saccharolyticum	[Clostridium] cf. saccharolyticum K10	20176	6164	2833	4717	6473	1324	17444	11972	626	407	244	2157	14830	961	3984	8554	9456	8698	9119	1612	1679	2801	6042	10731	1373	4626	10148	98	6198	6334	2684	387	2283	5299	1232	15570	7417
UP000002895	CP003504	768486	Enterococcus hirae (strain ATCC 9790 / DSM 20160 / JCM 8729 / LMG 6399 / NBRC 3181 / NCIMB 6459 / NCDO 1258)	Bacteria; Terrabacteria group; Firmicutes; Bacilli; Lactobacillales; Lactobacillaceae; Lactobacillus; Lactobacillus ruminis	Bacteria	Firmicutes	Bacilli	Lactobacillales	Lactobacillaceae	Lactobacillus	Lactobacillus ruminis	Lactobacillus ruminis ATCC 27782	637	4175	1029	1736	451	1076	4049	3559	238	67	177	1465	1467	176	1617	791	277	320	417	442	606	1358	1632	595	124	799	401	29	787	735	286	264	132	952	262	172	2074
UP000006381	CP005926	272621	Lactobacillus acidophilus (strain ATCC 700396 / NCK56 / N2 / NCFM)	Bacteria; Terrabacteria group; Firmicutes; Bacilli; Lactobacillales; Lactobacillaceae; Lactobacillus; Lactobacillus rhamnosus	Bacteria	Firmicutes	Bacilli	Lactobacillales	Lactobacillaceae	Lactobacillus	Lactobacillus rhamnosus	Lactobacillus rhamnosus LMS2-1	525	2673	1148	1696	364	873	1572	2451	323	581	454	2524	1148	617	1616	1108	634	211	2008	615	633	1127	1731	1055	521	614	709	124	481	795	556	391	391	2333	308	341	3031
UP000015561	AP012541	1226298	actobacillus paracasei subsp paracasei JCM 8130	Bacteria; Terrabacteria group; Firmicutes; Bacilli; Lactobacillales; Lactobacillaceae; Lactobacillus; Lactobacillus acidophilus	Bacteria	Firmicutes	Bacilli	Lactobacillales	Lactobacillaceae	Lactobacillus	Lactobacillus acidophilus	Lactobacillus acidophilus NCFM	1217	4221	1462	3722	423	1369	2514	4799	288	558	228	1358	1809	503	2619	1539	1250	440	2018	996	867	1782	2013	2118	483	1298	1756	27	1192	1060	641	305	306	1583	766	369	2514
UP000004525	CP003094	525361	Lactobacillus rhamnosus LMS2-1	Bacteria; Terrabacteria group; Firmicutes; Bacilli; Lactobacillales; Lactobacillaceae; Lactobacillus; Lactobacillus casei group; Lactobacillus paracasei; Lactobacillus paracasei subsp. paracasei	Bacteria	Firmicutes	Bacilli	Lactobacillales	Lactobacillaceae	Lactobacillus	Lactobacillus paracasei	x	602	3558	1025	2148	326	549	1697	3426	160	222	291	1762	1660	282	2762	1312	758	499	1661	992	713	2675	1660	1354	206	1676	834	10	1296	1263	425	458	162	920	425	477	2812
UP000001279	CP003032	1069534	Lactobacillus ruminis (strain ATCC 27782 / RF3)	Bacteria; Terrabacteria group; Firmicutes; Bacilli; Lactobacillales; Streptococcaceae; Lactococcus; Lactococcus lactis; Lactococcus lactis subsp. lactis	Bacteria	Firmicutes	Bacilli	Lactobacillales	Streptococcaceae	Lactococcus	Lactococcus lactis	Lactococcus lactis subsp lactis KLDS 4.0325	2053	4572	2501	3662	585	19280	2256	4288	137	403	210	2447	2724	467	5466	2501	1462	2574	5079	1143	1377	3632	3179	8903	277	2984	1439	51	743	3189	607	548	206	3035	974	875	5247
UP000002166	DQ489736	349519	Leuconostoc citreum (strain KM20)	Bacteria; Terrabacteria group; Firmicutes; Bacilli; Lactobacillales; Leuconostocaceae; Leuconostoc; Leuconostoc citreum	Bacteria	Firmicutes	Bacilli	Lactobacillales	Leuconostocaceae	Leuconostoc	Leuconostoc citreum	Leuconostoc citreum KM20	301	2077	550	1354	127	597	1193	1529	75	122	157	818	740	308	865	518	323	191	363	299	269	537	1091	487	75	453	316	38	328	343	246	263	214	935	138	193	1338
UP000017161	CP006766	1399116	Lactococcus lactis subsp lactis KLDS 4.0325	Bacteria; Terrabacteria group; Firmicutes; Clostridia; Clostridiales; Ruminococcaceae; Mageeibacillus; Mageeibacillus indolicus	Bacteria	Firmicutes	Clostridia	Clostridiales	Ruminococcaceae	Mageeibacillus	Mageeibacillus indolicus	Mageeibacillus indolicus UPII9-5	1448	2186	1594	4649	350	943	5867	5400	253	396	380	2100	1209	268	7468	2722	489	435	4413	950	861	1892	3541	1190	835	2689	6773	654	5606	19985	537	368	498	1346	295	392	1085
UP000017124	CP006776	1156433	Streptococcus sp I-P16	Bacteria; Terrabacteria group; Firmicutes; Negativicutes; Selenomonadales; Selenomonadaceae; Megamonas; Megamonas hypermegale	Bacteria	Firmicutes	Negativicutes	Selenomonadales	Selenomonadaceae	Megamonas	Megamonas sp. Calf98-2	x	4688	15744	5577	12965	1618	5623	5943	14399	1144	3142	604	4691	4872	2192	11212	6236	2539	4331	5530	5003	3409	12301	8961	6577	1992	9933	5346	333	3781	4861	1913	2752	1356	4402	1426	1269	6122
UP000030306	CP009913	1304	Streptococcus salivarius	Archaea; Euryarchaeota; Methanobacteria; Methanobacteriales; Methanobacteriaceae; Methanobrevibacter; Methanobrevibacter smithii	Archaea	Euryarchaeota	Methanobacteria	Methanobacteriales	Methanobacteriaceae	Methanobrevibacter	Methanobrevibacter smithii	Methanobrevibacter smithii ATCC 35061	7251	24521	15668	21669	2790	14068	9907	51537	2523	2054	1460	10430	10181	1830	14529	10557	4157	4854	11395	4969	6715	19610	17583	11289	2835	15070	17145	643	4193	13708	3147	3731	1302	7476	2076	1593	9700
UP000008563	FN568063	365659	Streptococcus mitis (strain B6)	Archaea; Euryarchaeota; Thermoplasmata; Methanomassiliicoccales; Methanomassiliicoccaceae; Methanomassiliicoccus; Candidatus Methanomassiliicoccus intestinalis	Archaea	Euryarchaeota	Thermoplasmata	Methanomassiliicoccales	Methanomassiliicoccaceae	Methanomassiliicoccus	Candidatus Methanomassiliicoccus intestinalis	Candidatus Methanomassiliicoccus intestinalis Issoire-Mx1	6660	47507	6728	38739	18511	1479	26463	8342	2062	20684	171	3743	7818	4285	5768	4336	3476	3608	3892	8110	1261	7185	14998	5922	1908	30806	3853	437	4462	3774	1814	1358	1536	3111	1798	3084	2859
UP000001502	CP002843	760570	Streptococcus parasanguinis (strain ATCC 15912 / DSM 6778 / CIP 104372 / LMG 14537)	Bacteria; FCB group; Bacteroidetes/Chlorobi group; Bacteroidetes; Bacteroidia; Bacteroidales; Odoribacteraceae; Odoribacter; Odoribacter splanchnicus	Bacteria	Bacteroidetes	Bacteroidia	Bacteroidales	Odoribacteraceae	Odoribacter	Odoribacter splanchnicus	Odoribacter splanchnicus DSM 20712	3822	23763	11213	14747	1106	8746	4239	15725	1773	1407	608	3400	2785	1383	7360	3454	2007	1969	4982	1800	6240	6049	4421	8034	1698	9969	27357	688	1765	4338	1600	1604	535	4367	622	1095	4938
UP000002865	CP003122	1114965	Streptococcus parasanguinis FW213	Bacteria; FCB group; Bacteroidetes/Chlorobi group; Bacteroidetes; Flavobacteriia; Flavobacteriales; Flavobacteriaceae; Ornithobacterium; Ornithobacterium rhinotracheale	Bacteria	Bacteroidetes	Flavobacteriia	Flavobacteriales	Flavobacteriaceae	Ornithobacterium	Ornithobacterium rhinotracheale	Ornithobacterium rhinotracheale DSM 15997	7782	30190	15283	26873	2610	10990	7785	21542	1660	2382	886	7068	5797	2822	13836	9577	4829	8241	9707	5495	9402	13410	14999	13375	2916	18934	28881	945	3464	7570	3606	4995	1473	7831	2052	2194	11468
UP000007946	AP012054	981540	Streptococcus pasteurianus (strain ATCC 43144 / JCM 5346 / CDC 1723-81)	Bacteria; Terrabacteria group; Firmicutes; Clostridia; Clostridiales; Oscillospiraceae; Oscillibacter; Oscillibacter valericigenes	Bacteria	Firmicutes	Clostridia	Clostridiales	Oscillospiraceae	Oscillibacter	Oscillibacter valericigenes	Oscillibacter valericigenes Sjm18-20	9484	4185	7657	32157	1536	1702	7113	10885	6049	2293	364	5460	4393	956	11025	6749	4214	2939	4321	1502	1461	7984	30598	5267	1339	26203	2363	406	949	5590	2046	833	638	6745	1959	1586	2870
UP000000293	CP002888	1046629	Streptococcus salivarius (strain 57I)	Bacteria; Terrabacteria group; Firmicutes; Bacilli; Bacillales; Paenibacillaceae; Paenibacillus; Paenibacillus sabinae	Bacteria	Firmicutes	Bacilli	Bacillales	Paenibacillaceae	Paenibacillus	Paenibacillus sabinae	Paenibacillus sabinae T27	8197	25619	12209	25358	2759	12573	9872	63472	2121	1881	1429	9008	9686	2012	18159	12289	4998	7937	12017	4854	6937	25221	18055	10017	3358	19862	17752	701	4089	14463	3611	4491	1512	8830	2372	1478	9479
UP000000508	FR873481	1048332	Streptococcus salivarius (strain CCHSS3)	Bacteria; Terrabacteria group; Firmicutes; Clostridia; Clostridiales; Peptostreptococcaceae; Paeniclostridium	Bacteria	Firmicutes	Clostridia	Clostridiales	Peptostreptococcaceae	Paeniclostridium	Paeniclostridium sordellii	x	385	8700	5151	2829	379	5001	1424	36821	395	179	297	685	2870	233	888	512	149	206	592	242	869	2412	1527	879	77	1547	8207	215	492	3292	246	274	146	1754	207	271	1463
UP000234759	FR873482	1304	Streptococcus salivarius	Bacteria; FCB group; Bacteroidetes/Chlorobi group; Bacteroidetes; Bacteroidia; Bacteroidales; Tannerellaceae; Parabacteroides; Parabacteroides distasonis	Bacteria	Bacteroidetes	Bacteroidia	Bacteroidales	Tannerellaceae	Parabacteroides	Parabacteroides distasonis	Parabacteroides distasonis ATCC 8503	431	7150	6592	3474	296	6399	1461	26125	368	222	249	465	2183	243	863	508	211	214	554	259	1029	2266	1566	801	91	1987	14950	226	491	2728	239	263	261	1295	168	295	1119
UP000002359	CP000837	423211	Streptococcus suis (strain GZ1)	Bacteria; Terrabacteria group; Firmicutes; Tissierellia; Tissierellales; Peptoniphilaceae; Parvimonas	Bacteria	Firmicutes	Tissierellia	Tissierellales	Peptoniphilaceae	Parvimonas	Parvimonas micra	x	23107	9726	6177	65375	2051	8100	6162	6746	327	1021	1404	3282	6338	547	19003	19060	3412	1135	5313	1965	1134	6667	28441	5765	1476	7951	2349	300	1617	3080	11793	1969	603	5094	1717	957	4636
UP000001170	CP000024	264199	Streptococcus thermophilus (strain ATCC BAA-250 / LMG 18311)	Bacteria; FCB group; Bacteroidetes/Chlorobi group; Bacteroidetes; Bacteroidia; Bacteroidales; Porphyromonadaceae; Porphyromonas; Porphyromonas asaccharolytica	Bacteria	Bacteroidetes	Bacteroidia	Bacteroidales	Porphyromonadaceae	Porphyromonas	Porphyromonas asaccharolytica	Porphyromonas asaccharolytica DSM 20707	703	4464	2533	2007	359	1243	1961	6512	2043	206	2522	770	2178	289	2093	467	171	230	3152	314	492	2974	1539	1375	287	2072	2901	351	796	15092	1559	322	399	3154	192	191	1117
UP000024500	CP000419	1415776	Streptococcus thermophilus TH1435	Bacteria; FCB group; Bacteroidetes/Chlorobi group; Bacteroidetes; Bacteroidia; Bacteroidales; Porphyromonadaceae; Porphyromonas; Porphyromonas gingivalis	Bacteria	Bacteroidetes	Bacteroidia	Bacteroidales	Porphyromonadaceae	Porphyromonas	Porphyromonas gingivalis	Porphyromonas gingivalis ATCC 33277	2638	8061	6227	6835	1388	3770	4500	19165	8709	868	6480	2307	5623	688	7626	2680	962	1919	12345	924	1393	10300	4908	5254	1439	7674	10430	1017	1476	51491	2765	834	1206	6870	710	498	3282
UP000001476	CP001106	515620	Eubacterium eligens (strain ATCC 27750 / VPI C15-48)	Bacteria; FCB group; Bacteroidetes/Chlorobi group; Bacteroidetes; Bacteroidia; Bacteroidales; Prevotellaceae; Prevotella; Prevotella ruminicola	Bacteria	Bacteroidetes	Bacteroidia	Bacteroidales	Prevotellaceae	Prevotella	Prevotella ruminicola	Prevotella ruminicola 23	56391	215310	165942	66120	50833	289710	737818	290473	2006	20868	4442	538315	480622	33164	822992	865518	62159	100019	418250	125414	18874	388291	288746	1616536	128123	649558	63457	3333	14918	147751	28928	30329	40425	566885	134207	181423	215444
UP000006873	CP002273	903814	Eubacterium limosum (strain KIST612)	Bacteria; FCB group; Bacteroidetes/Chlorobi group; Bacteroidetes; Bacteroidia; Bacteroidales; Prevotellaceae; Prevotella; Prevotella melaninogenica	Bacteria	Bacteroidetes	Bacteroidia	Bacteroidales	Prevotellaceae	Prevotella	Prevotella melaninogenica	Prevotella melaninogenica ATCC 25845	15265	23336	10992	28308	6606	8576	14286	46403	863	2951	1036	23773	16465	2309	30298	21748	11266	10112	16067	9650	9570	35276	31529	19003	4407	21072	7968	637	4349	11307	6495	7858	2957	15810	4022	6944	25461
UP000008960	FP929061	649756	Anaerostipes hadrus	Bacteria; FCB group; Bacteroidetes/Chlorobi group; Bacteroidetes; Bacteroidia; Bacteroidales; Prevotellaceae; Prevotella; Prevotella denticola	Bacteria	Bacteroidetes	Bacteroidia	Bacteroidales	Prevotellaceae	Prevotella	Prevotella denticola	Prevotella denticola F0289	115206	45010	113698	184645	20448	24438	166459	234598	3608	36043	38810	74986	75075	10995	85822	75073	57401	98310	61924	37569	44186	109833	170322	92987	27497	170448	37502	4456	24520	122348	27863	6511	8345	85073	21025	45012	43418
UP000008956	FP929055	657313	Ruminococcus torques L2-14	Bacteria; FCB group; Bacteroidetes/Chlorobi group; Bacteroidetes; Bacteroidia; Bacteroidales; Prevotellaceae; Prevotella; Prevotella intermedia	Bacteria	Bacteroidetes	Bacteroidia	Bacteroidales	Prevotellaceae	Prevotella	Prevotella intermedia	Prevotella intermedia 17	346020	343867	234795	381507	75027	139034	666478	386011	10219	83553	13082	253062	105525	43984	797985	473102	215838	125426	821593	143974	154067	709395	573485	906224	118052	1110649	178227	37137	58784	335769	113110	71036	27277	637236	96052	39675	233383
UP000008955	FP929054	657314	Blautia obeum A2-162	Bacteria; FCB group; Bacteroidetes/Chlorobi group; Bacteroidetes; Bacteroidia; Bacteroidales; Prevotellaceae; Prevotella; Prevotella dentalis	Bacteria	Bacteroidetes	Bacteroidia	Bacteroidales	Prevotellaceae	Prevotella	Prevotella dentalis	Prevotella dentalis DSM 3688	253133	161875	203075	253606	68531	71144	180295	276026	6138	29393	7024	225091	92569	32081	236592	229761	103801	70552	242012	122805	117084	436956	183396	263994	54909	532759	52949	13252	41113	235330	65215	55684	19032	162243	42853	36160	172433
UP000008799	FP929039	751585	Coprococcus sp ART55/1	Bacteria; FCB group; Bacteroidetes/Chlorobi group; Bacteroidetes; Bacteroidia; Bacteroidales; Prevotellaceae; Prevotella; Prevotella sp. oral taxon 299	Bacteria	Bacteroidetes	Bacteroidia	Bacteroidales	Prevotellaceae	Prevotella	Prevotella sp. oral taxon 299	Prevotella sp. oral taxon 299 str. F0039	60626	161080	444097	474315	24123	36976	52708	435275	996	6850	1954	87557	42179	7221	154180	109374	32937	26527	390084	50352	24223	359334	55402	685845	18620	290719	53908	4032	10539	764541	87060	26182	6602	55657	43173	7688	106644
UP000008798	FP929038	717962	Coprococcus catus GD/7	Bacteria; FCB group; Bacteroidetes/Chlorobi group; Bacteroidetes; Bacteroidia; Bacteroidales; Prevotellaceae; Prevotella	Bacteria	Bacteroidetes	Bacteroidia	Bacteroidales	Prevotellaceae	Prevotella	Prevotella intermedia	x	174204	125180	92457	296589	46232	63765	140056	188720	2204	22085	3564	130345	65045	19342	267504	186057	157833	61866	223829	76303	60398	343624	155406	253065	46769	464502	52267	7454	39877	196368	27639	33181	13990	181709	64626	34852	91451
UP000001662	CP002109	610130	Clostridium saccharolyticum (strain ATCC 35040 / DSM 2544 / NRCC 2533 / WM1)	Bacteria; Proteobacteria; Gammaproteobacteria; Enterobacterales; Enterobacteriaceae; Raoultella; Raoultella ornithinolytica	Bacteria	Proteobacteria	Gammaproteobacteria	Enterobacterales	Enterobacteriaceae	Raoultella	Raoultella ornithinolytica	x	15396	75692	18433	86386	8341	12247	48474	43073	2681	2828	3017	34024	23956	9106	42421	49789	40676	4063	61956	42546	12793	34953	55436	59920	7841	49761	95195	2858	6126	26818	39317	7780	1901	21509	27601	14296	32604
UP000008797	FP929037	717608	[Clostridium] cf saccharolyticum K10	Bacteria; Terrabacteria group; Firmicutes; Clostridia; Clostridiales; Lachnospiraceae; Roseburia; Roseburia hominis	Bacteria	Firmicutes	Clostridia	Clostridiales	Lachnospiraceae	Roseburia	Roseburia hominis	Roseburia hominis A2-183	110047	84402	37777	244025	28998	37105	78292	118533	5036	7555	4653	71688	90493	8091	137682	132849	56853	71584	136920	56995	41511	144242	239808	127324	17475	125701	64621	3197	20442	54105	31019	43879	10552	49859	22863	11346	68913
UP000000370	CP000885	357809	Lachnoclostridium phytofermentans (strain ATCC 700394 / DSM 18823 / ISDg) (Clostridium phytofermentans)	Bacteria; Terrabacteria group; Firmicutes; Clostridia; Clostridiales; Lachnospiraceae; Roseburia; Roseburia intestinalis	Bacteria	Firmicutes	Clostridia	Clostridiales	Lachnospiraceae	Roseburia	Roseburia intestinalis	Roseburia intestinalis M50/1	49623	35048	33168	24492	13744	17969	16210	48177	11381	12979	3737	48034	24927	4272	57164	57290	27297	14358	71356	23053	8993	61065	50365	78553	14595	76955	19463	1387	4494	53750	5864	6299	2842	36753	9635	12710	36415
UP000008178	CP003040	585394	Roseburia hominis (strain DSM 16839 / NCIMB 14029 / A2-183)	Bacteria; Terrabacteria group; Firmicutes; Clostridia; Clostridiales; Lachnospiraceae; Roseburia; Roseburia intestinalis	Bacteria	Firmicutes	Clostridia	Clostridiales	Lachnospiraceae	Roseburia	Roseburia intestinalis	Roseburia intestinalis XB6B4	175201	316335	350321	536950	170570	199536	388616	539061	5776	63066	13364	350618	129095	35555	587899	456852	221716	158762	577488	258692	144745	1169340	359067	627627	117074	1159034	142118	15068	82287	648795	110671	107280	36982	393796	83894	54956	415883
UP000008807	FP929049	657315	Roseburia intestinalis M50/1	Bacteria; PVC group; Planctomycetes; Planctomycetia; Planctomycetales; Planctomycetaceae; Rubinisphaera; Rubinisphaera brasiliensis	Bacteria	Planctomycetes	Planctomycetia	Planctomycetales	Planctomycetaceae	Rubinisphaera	Rubinisphaera brasiliensis	Rubinisphaera brasiliensis DSM 5305	63794	186997	176848	226809	58069	73951	83734	168640	2346	277074	5641	254365	88737	20863	1177276	218582	438820	74659	380063	581744	26383	1055068	308452	631133	238741	318551	189407	3009	30589	490842	248541	72211	13345	99288	29761	162969	291697
UP000008953	FP929050	718255	Roseburia intestinalis XB6B4	Bacteria; Terrabacteria group; Firmicutes; Clostridia; Clostridiales; Ruminococcaceae; Ruminiclostridium; Eubacterium siraeum	Bacteria	Firmicutes	Clostridia	Clostridiales	Ruminococcaceae	Ruminiclostridium	Eubacterium siraeum	Eubacterium siraeum V10Sc8a	167143	218175	228248	267165	108023	204052	108502	163517	6316	796140	10233	271289	89073	39217	1143474	330578	831288	167357	422539	661426	49742	1141496	254799	930608	608776	205880	527869	6877	33467	816865	482258	82085	27797	183135	38426	189293	445093
UP000001477	CP001107	515619	Agathobacter rectalis (strain ATCC 33656 / DSM 3377 / JCM 17463 / KCTC 5835 / VPI 0990) (Eubacterium rectale)	Bacteria; Terrabacteria group; Firmicutes; Clostridia; Clostridiales; Ruminococcaceae; Ruminiclostridium; Eubacterium siraeum	Bacteria	Firmicutes	Clostridia	Clostridiales	Ruminococcaceae	Ruminiclostridium	Eubacterium siraeum	Eubacterium siraeum 70/3	389343	252143	2510956	409829	138518	238021	366445	254528	3773	240942	3389	442514	143088	48588	2049564	2054763	1142043	701562	2300988	1772628	323092	722431	4756390	2676810	217118	6317850	366875	73405	349210	1300536	75985	164357	98499	223335	690465	27124	408848
UP000007057	FP929042	657318	Eubacterium rectale DSM 17629	Bacteria; Terrabacteria group; Firmicutes; Clostridia; Clostridiales; Ruminococcaceae; Ruminococcus; Ruminococcus champanellensis	Bacteria	Firmicutes	Clostridia	Clostridiales	Ruminococcaceae	Ruminococcus	Ruminococcus champanellensis	Ruminococcus champanellensis 18P13 = JCM 17042	404954	325497	2413280	334108	161838	279222	378172	222471	2009	287252	8209	547263	167923	43542	2146707	1953964	1113183	583953	2196133	1559597	369513	879064	4480005	2656184	218845	5635429	358267	67669	312825	1303592	68043	197375	87272	236859	696319	26271	435802
UP000008802	FP929043	657317	Eubacterium rectale M104/1	Bacteria; Terrabacteria group; Firmicutes; Clostridia; Clostridiales; Ruminococcaceae; Ruminococcus	Bacteria	Firmicutes	Clostridia	Clostridiales	Ruminococcaceae	Ruminococcus	Ruminococcus sp. SR1/5	x	252616	200912	1516893	219252	116550	183289	275872	109493	1048	143629	1353	335425	107693	35063	1439595	1123243	573202	403453	1282689	1191928	194884	471056	2600199	1536721	109912	2955044	232962	53132	238453	895980	54742	136356	58540	169039	358226	18508	307151
UP000005219	AP012044	693746	Oscillibacter valericigenes (strain DSM 18026 / NBRC 101213 / Sjm18-20)	Bacteria; Terrabacteria group; Firmicutes; Clostridia; Clostridiales; Ruminococcaceae; Ruminococcus	Bacteria	Firmicutes	Clostridia	Clostridiales	Ruminococcaceae	Ruminococcus	Ruminococcus bicirculans	x	40601	40975	16951	77678	6698	25383	27160	38300	1453	2228	2495	29251	41277	4221	34539	45382	9626	16235	30669	22788	32771	51667	39849	28168	15676	43928	11638	3072	20902	14448	22999	31909	7741	22249	8761	2982	40500
UP000001978	CP003939	272563	Peptoclostridium difficile (strain 630) (Clostridium difficile)	Bacteria; Terrabacteria group; Firmicutes; Clostridia; Clostridiales; Ruminococcaceae; Ruminococcus; Ruminococcus bromii	Bacteria	Firmicutes	Clostridia	Clostridiales	Ruminococcaceae	Ruminococcus	Ruminococcus bromii	x	0	0	0	0	0	0	0	0	0	0	0	0	0	0	0	0	0	0	0	0	0	0	0	0	0	0	0	0	0	0	0	0	0	0	0	0	0
UP000032801	LN679998	1505	Paeniclostridium sordellii (Clostridium sordellii)	Bacteria; FCB group; Bacteroidetes/Chlorobi group; Bacteroidetes; Sphingobacteriia; Sphingobacteriales; Sphingobacteriaceae; Sphingobacterium	Bacteria	Bacteroidetes	Sphingobacteriia	Sphingobacteriales	Sphingobacteriaceae	Sphingobacterium	Sphingobacterium faecium	Sphingobacterium faecium PCAi_F2.5	3321	3192	1254	2529	591	1595	1619	4829	331	636	466	1904	2065	400	2755	2853	683	423	767	949	2102	2473	1702	931	712	1393	402	54	1219	6543	587	752	280	1182	540	322	2469
UP000001551	CP002400	663278	Ethanoligenens harbinense (strain DSM 18485 / JCM 12961 / CGMCC 15033 / YUAN-3)	Bacteria; Terrabacteria group; Firmicutes; Bacilli; Lactobacillales; Streptococcaceae; Streptococcus; Streptococcus salivarius	Bacteria	Firmicutes	Bacilli	Lactobacillales	Streptococcaceae	Streptococcus	Streptococcus salivarius	Streptococcus salivarius 57.I	6281	8049	3054	7269	1131	3322	7348	12291	179	1040	212	6689	3727	697	12856	7892	3863	1524	6884	2535	2550	19650	17676	5261	2781	20852	2104	167	1308	3272	1899	1947	808	3541	1802	443	5621
UP000007059	FP929046	657322	Faecalibacterium prausnitzii SL3/3	Bacteria; Terrabacteria group; Firmicutes; Bacilli; Lactobacillales; Streptococcaceae; Streptococcus; Streptococcus salivarius	Bacteria	Firmicutes	Bacilli	Lactobacillales	Streptococcaceae	Streptococcus	Streptococcus salivarius	Streptococcus salivarius CCHSS3	330717	2282932	455761	3922147	84492	181712	1046164	409287	3271	91305	15538	777213	482700	52772	2907278	1181944	1528099	227537	1911014	706790	497548	1074314	577529	1911473	82912	1017986	529962	10702	192025	618503	193592	149694	115474	204183	368044	34175	691812
UP000008804	FP929045	718252	Faecalibacterium prausnitzii L2-6	Bacteria; Terrabacteria group; Firmicutes; Bacilli; Lactobacillales; Streptococcaceae; Streptococcus; Streptococcus thermophilus	Bacteria	Firmicutes	Bacilli	Lactobacillales	Streptococcaceae	Streptococcus	Streptococcus thermophilus	Streptococcus thermophilus LMG 18311	459479	1281951	398485	1082100	93346	179742	579221	741685	5203	105217	23978	785644	297121	74563	1691164	788619	433369	157177	1235984	721153	544286	676162	406976	1302191	79405	308588	929128	14423	114057	647767	331351	262798	94429	269863	275090	60846	593498
UP000008234	CP001850	699246	Mageeibacillus indolicus (strain UPII9-5) (Clostridiales genomosp BVAB3 (strain UPII9-5))	Bacteria; Terrabacteria group; Firmicutes; Bacilli; Lactobacillales; Streptococcaceae; Streptococcus; Streptococcus parasanguinis	Bacteria	Firmicutes	Bacilli	Lactobacillales	Streptococcaceae	Streptococcus	Streptococcus parasanguinis	Streptococcus parasanguinis ATCC 15912	4329	6624	2409	4546	963	2584	6874	6521	3356	299	207	4151	2151	407	6293	5363	827	1118	3900	1701	2637	10702	5803	5345	818	10319	1097	231	1110	3963	1358	1360	395	5739	806	442	5600
UP000007050	FP929059	717961	Eubacterium siraeum V10Sc8a	Bacteria; Terrabacteria group; Firmicutes; Bacilli; Lactobacillales; Streptococcaceae; Streptococcus; Streptococcus suis	Bacteria	Firmicutes	Bacilli	Lactobacillales	Streptococcaceae	Streptococcus	Streptococcus suis	Streptococcus suis GZ1	71382	312767	35403	155163	171152	27588	322757	693682	880	5320	1483	95111	63732	6106	1076535	169749	50310	153681	1052668	381795	36205	146468	206983	1046667	554953	198547	36836	2139	20895	54817	189796	28872	8652	59935	33137	6211	79803
UP000008803	FP929044	657319	Eubacterium siraeum 70/3	Bacteria; Terrabacteria group; Firmicutes; Bacilli; Lactobacillales; Streptococcaceae; Streptococcus; Streptococcus parasanguinis	Bacteria	Firmicutes	Bacilli	Lactobacillales	Streptococcaceae	Streptococcus	Streptococcus parasanguinis	Streptococcus parasanguinis FW213	52630	162999	52178	226983	127957	13312	478978	476768	1086	2984	2708	71070	28956	4395	3497062	235638	48495	41745	450094	815704	21213	284149	147118	402379	564300	96805	10443	807	17389	114399	202122	27823	3652	38025	15117	7208	77466
UP000007055	FP929053	657323	Ruminococcus sp SR1/5	Bacteria; Terrabacteria group; Firmicutes; Bacilli; Lactobacillales; Streptococcaceae; Streptococcus; Streptococcus pasteurianus	Bacteria	Firmicutes	Bacilli	Lactobacillales	Streptococcaceae	Streptococcus	Streptococcus pasteurianus	Streptococcus pasteurianus ATCC 43144	214157	122034	225143	154004	57639	60177	111259	263470	9061	71070	4461	111264	71893	35781	123867	154648	98760	98357	234298	68816	84719	199977	152622	262763	43233	416775	47217	32515	41864	111774	26199	31480	9202	109904	30815	50014	95041
UP000027600	HF545617	1160721	Ruminococcus bicirculans	Bacteria; Terrabacteria group; Firmicutes; Bacilli; Lactobacillales; Streptococcaceae; Streptococcus; Streptococcus mitis	Bacteria	Firmicutes	Bacilli	Lactobacillales	Streptococcaceae	Streptococcus	Streptococcus mitis	Streptococcus mitis B6	169753	70534	101082	30435319	624256	23903	344113	465854	319	1987	289	334749	151353	141649	70952	3314441	193163	18285884	40699	11230	64874	3169794	7076868	113797	20241	72856	58227	309	2841	240083	4208	223981	58175	16007	38138	3319	161256
UP000198616	FP929051	40518	Ruminococcus bromii	Bacteria; Terrabacteria group; Firmicutes; Bacilli; Lactobacillales; Streptococcaceae; Streptococcus	Bacteria	Firmicutes	Bacilli	Lactobacillales	Streptococcaceae	Streptococcus	Streptococcus sp. I-P16	x	62595	85943	646036	698097	164695	35792	3915816	1373680	646	169641	3244	539590	823710	3962	361949	1111000	402880	91306	153332	88937	20643	2884773	269560	136867	787769	453918	38534	1441	12772	733733	769951	234473	13199	31502	309856	8567	274513
UP000007054	FP929052	213810	Ruminococcus champanellensis (strain DSM 18848 / JCM 17042 / KCTC 15320 / 18P13)	Bacteria; Terrabacteria group; Firmicutes; Bacilli; Lactobacillales; Streptococcaceae; Streptococcus; Streptococcus thermophilus	Bacteria	Firmicutes	Bacilli	Lactobacillales	Streptococcaceae	Streptococcus	Streptococcus thermophilus	Streptococcus thermophilus TH1435	8357	21287	5628	504978	9380	18304	14568	17299	127	502	174	29216	5398	1073	14522	17618	3283	105652	9047	4280	2273	87225	102590	10153	2337	21277	1838	150	1570	6342	5352	5794	1478	6721	2167	376	73422
UP000064844	CP011307	1297617	Intestinimonas butyriciproducens	Bacteria; Terrabacteria group; Firmicutes; Bacilli; Lactobacillales; Streptococcaceae; Streptococcus	Bacteria	Firmicutes	Bacilli	Lactobacillales	Streptococcaceae	Streptococcus	Streptococcus salivarius	x	165253	113801	67504	225590	30616	65904	98479	177229	4554	5850	5039	103053	111389	9556	145232	186691	49665	176712	96734	56498	77042	127172	196240	88560	83016	185674	56408	5840	36234	40247	46355	81101	27907	83244	34340	12939	109846
UP000008959	FP929060	245012	butyrate-producing bacterium SM4/1	Bacteria; Terrabacteria group; Firmicutes; Bacilli; Lactobacillales; Streptococcaceae; Streptococcus; Streptococcus salivarius	Bacteria	Firmicutes	Bacilli	Lactobacillales	Streptococcaceae	Streptococcus	Streptococcus salivarius	x	104552	63219	50723	173145	28185	26064	59791	106253	5580	7298	4820	58133	57884	7333	101520	107605	40390	19219	111790	50292	51379	167030	140111	118863	19788	59675	51036	3606	18511	66147	33974	35608	12907	41992	19107	11698	64409
UP000008961	FP929062	245014	butyrate-producing bacterium SS3/4	Bacteria; FCB group; Bacteroidetes/Chlorobi group; Bacteroidetes; Bacteroidia; Bacteroidales; Tannerellaceae; Tannerella; Tannerella forsythia	Bacteria	Bacteroidetes	Bacteroidia	Bacteroidales	Tannerellaceae	Tannerella	Tannerella forsythia	Tannerella forsythia 92A2	112724	162187	198129	184296	43964	70856	74142	136488	4099	18557	3972	164076	143161	25449	215515	198658	129450	46904	331312	103785	97694	239084	153948	357671	51711	284606	214679	2860	61830	151525	54414	51080	22069	105838	32054	43629	150222
UP000008801	FP929041	717960	Faecalitalea cylindroides T2-87	Bacteria; Spirochaetes; Spirochaetia; Spirochaetales; Spirochaetaceae; Treponema; Treponema succinifaciens	Bacteria	Spirochaetes	Spirochaetia	Spirochaetales	Spirochaetaceae	Treponema	Treponema succinifaciens	Treponema succinifaciens DSM 2489	111770	64898	57222	95070	25183	29831	65669	89484	3460	13941	5071	62668	32448	11113	98079	114427	58382	19978	163915	50204	47365	288610	94738	183136	28334	287083	24792	4143	14276	91343	15930	21030	6159	72834	25116	15039	40016
UP000001902	CP001859	591001	Acidaminococcus fermentans (strain ATCC 25085 / DSM 20731 / VR4)	Bacteria; Terrabacteria group; Firmicutes; Clostridia; Clostridiales; unclassified Clostridiales; unclassified Clostridiales (miscellaneous)	Bacteria	Firmicutes	Clostridia	Clostridiales	unclassified Clostridiales	unclassified Clostridiales (miscellaneous)	butyrate-producing bacterium SM4/1	x	8730	28455	16496	22567	1754	12347	5772	25070	32672	3832	2400	12760	26313	5725	35548	14721	13966	5197	11738	5588	32597	59178	14685	19173	3003	28500	14476	1432	24098	4310	4369	8150	3215	16206	2256	3157	9217
UP000007093	CP003058	568816	Acidaminococcus intestini (strain RyC-MR95)	Bacteria; Terrabacteria group; Firmicutes; Clostridia; Clostridiales; unclassified Clostridiales; unclassified Clostridiales (miscellaneous)	Bacteria	Firmicutes	Clostridia	Clostridiales	unclassified Clostridiales	unclassified Clostridiales (miscellaneous)	butyrate-producing bacterium SS3/4	x	2228	6662	4107	6883	563	2281	1522	10139	3568	653	534	9771	8095	1099	11169	9531	3363	55395	5068	2069	872389	18986	5801	5862	507	942860	305603	501	5750	2370	4808	2703	521	3671	580	39648	8427
UP000198801	FP929048	1855330	Megamonas sp Calf98-2	Bacteria; Terrabacteria group; Firmicutes; Clostridia; Clostridiales; Lachnospiraceae; unclassified Lachnospiraceae; Eubacterium rectale	Bacteria	Firmicutes	Clostridia	Clostridiales	Lachnospiraceae	unclassified Lachnospiraceae	Eubacterium rectale	Eubacterium rectale ATCC 33656	1026	2054	1187	2176	225	1400	613	1651	482826	435	272	1298	2919	41677	2309	1247	836	575	1321	497	2406	4846	1075	2452	291	1713	1346	111	2519	417	263	383	207	1217	202	161	2208
UP000007968	CP001820	479436	Veillonella parvula (strain ATCC 10790 / DSM 2008 / JCM 12972 / Te3) (Veillonella alcalescens)	Bacteria; Terrabacteria group; Firmicutes; Clostridia; Clostridiales; Lachnospiraceae; unclassified Lachnospiraceae; Eubacterium rectale	Bacteria	Firmicutes	Clostridia	Clostridiales	Lachnospiraceae	unclassified Lachnospiraceae	Eubacterium rectale	Eubacterium rectale DSM 17629	2689	29671	18133	28332	1548	10008	1795	22079	17418	595	2121	4497	8609	6225	4671	1338	1216	1469	2556	2848	40677	97644	1413	5345	826	1877	17301	534	10684	8145	948	1473	2071	8615	652	523	4545
UP000002294	CP001708	525919	Anaerococcus prevotii (strain ATCC 9321 / DSM 20548 / JCM 6508 / PC1) (Peptostreptococcus prevotii) (Peptococcus prevotii)	Bacteria; Terrabacteria group; Firmicutes; Clostridia; Clostridiales; Lachnospiraceae; unclassified Lachnospiraceae; Eubacterium rectale	Bacteria	Firmicutes	Clostridia	Clostridiales	Lachnospiraceae	unclassified Lachnospiraceae	Eubacterium rectale	Eubacterium rectale M104/1	2168	2923	1330	3284	381	947	2034	3857	182	415	127	2637	1529	240	3395	2479	1077	1158	2118	756	692	2940	3172	2381	456	4050	871	46	337	1327	496	314	129	1203	448	171	2419
UP000031386	CP009761	33033	Parvimonas micra	Bacteria; Terrabacteria group; Firmicutes; Negativicutes; Veillonellales; Veillonellaceae; Veillonella; Veillonella parvula	Bacteria	Firmicutes	Negativicutes	Veillonellales	Veillonellaceae	Veillonella	Veillonella parvula	Veillonella parvula DSM 2008	3124	6503	1846	8934	879	2141	2397	8021	573	724	218	4015	2652	344	5578	5484	1167	3214	2722	939	1384	6310	5302	3161	1168	4709	1015	197	1232	1346	801	695	300	3087	859	235	7554
Sum	Sum	Sum	Sum	Unaligned	Unaligned	x	x	x	x	x	x	x	140733618	122070698	136937395	131279906	147578360	143735033	137517557	124038927	165576088	162867416	131906281	109349277	116276072	122663681	97264207	112388794	86988125	147048596	94298140	138824435	104916327	110297043	106712081	107820933	165236413	105071856	88604553	76197692	124864822	113870918	111580632	100395804	109059286	120795476	34719493	116009617	126058742
Unaligned	Unaligned	Unaligned	Unaligned	Unaligned	Unaligned	x	x	x	x	x	x	x	55802070	92030459	99930018	74827830	71288546	98887849	72225453	79500256	21834316	30863932	19329494	57989101	93272107	63603545	64780153	65258512	59053376	42372067	49219540	51478964	50777106	77050618	70632396	54534352	41098323	69387164	30285060	29161022	71767538	48986369	46040130	55868076	65065562	70013702	16740255	30059714	93879268
[truncated: 62 more columns]
