# Supplementary material for: Baseline human gut microbiota profile in healthy people and standard reporting template
Source: PLoS One. 2019 Sep 11;14(9):e0206484. doi: 10.1371/journal.pone.0206484 (PMC6738582; doi:10.1371/journal.pone.0206484)
Supplement: S10 Table — (XLSX) [file pone.0206484.s014.xlsx]

## Sheet: b-nutRESULTS.tsv
	Variable	Taxonomy	Feature	Coefficient	Rank	N	N.not.0	P.value	Q.value
8	Waist circumference #1 (cm)	Spirochaetaceae	var_id_12	-0.000179893	1	48	48	6.64727e-17	2.27603e-13
58	PUFA 18:4 (parinaric acid) (g)	Akkermansiaceae	var_id_85	13.7447	1	48	44	4.21504e-13	3.60808e-10
63	PUFA 22:6 (docosahexaenoic acid [DHA]) (g)	Methanobacteriaceae	var_id_89	1.19401	2	48	44	3.97111e-13	3.60808e-10
59	PUFA 20:5 (eicosapentaenoic acid [EPA]) (g)	Sphingobacteriaceae	var_id_87	0.59325	3	48	44	3.03291e-13	3.60808e-10
22	Cholesterol (mg)	Odoribacteraceae	var_id_50	-0.000185773	2	48	44	6.69033e-13	4.58154e-10
3	TRANS 18:1 (trans-octadecenoic acid) (g)	Methanobacteriaceae	var_id_104	0.143881	4	48	48	7.41967e-11	4.23416e-08
16	Alcohol (g)	Spirochaetaceae	var_id_49	-0.000186189	3	48	44	8.95948e-11	4.38247e-08
46	Height #1 (cm)	Sphingobacteriaceae	var_id_7	-0.000274449	4	48	48	1.40773e-09	6.02506e-07
15	Vegetable Protein (g)	Unaligned	var_id_48	0.121675	5	48	40	2.05686e-09	7.82521e-07
37	Vitamin K (phylloquinone) (mcg)	Flavobacteriaceae	var_id_65	-0.000275525	5	48	40	3.11257e-08	1.06574e-05
13	Animal Protein (g)	Sphingobacteriaceae	var_id_47	-0.000387906	6	48	40	6.02984e-08	1.87693e-05
44	Height #1 (cm)	Acidaminococcaceae	var_id_7	-0.000620196	7	48	40	2.12035e-07	6.05006e-05
43	Riboflavin (vitamin B2) (mg)	Methanobacteriaceae	var_id_68	0.103022	6	48	40	3.05421e-07	8.04431e-05
21	Cholesterol (mg)	Methanobacteriaceae	var_id_50	-0.000740208	8	48	11	7.2103e-07	0.000176343
64	Weight #1 (kg)	Flavobacteriaceae	var_id_9	-0.000878919	9	48	44	1.15349e-06	0.000263303
7	Waist circumference #1 (cm)	Prevotellaceae	var_id_12	-0.00121333	10	48	44	2.00067e-06	0.000428144
53	Sodium (mg)	Akkermansiaceae	var_id_81	-4.97928e-05	11	48	40	3.09988e-06	0.000624351
36	Vitamin D (calciferol) (mcg)	Sphingobacteriaceae	var_id_62	-0.00175811	12	48	44	4.9431e-06	0.000940288
48	Pantothenic Acid (mg)	Odoribacteraceae	var_id_70	0.0264618	7	48	48	5.52006e-06	0.000994773
5	Body Mass Index Visit 1	Oscillospiraceae	var_id_11	-0.00180808	13	48	48	7.98376e-06	0.00136682
65	Weight #1 (kg)	Akkermansiaceae	var_id_9	0.0109862	8	48	40	8.83608e-06	0.00139264
45	Height #1 (cm)	Eubacteriaceae	var_id_7	-0.00345912	14	48	11	8.94806e-06	0.00139264
68	Weight #1 (kg)	Methanobacteriaceae	var_id_9	0.00961947	9	48	48	1.09266e-05	0.00162663
23	Starch (g)	Akkermansiaceae	var_id_54	0.00402341	10	48	40	1.39478e-05	0.00198989
38	Vitamin K (phylloquinone) (mcg)	Akkermansiaceae	var_id_65	0.0026607	11	48	48	1.56922e-05	0.00214921
28	Insoluble Dietary Fiber (g)	Veillonellaceae	var_id_57	0.00251783	12	48	48	1.89454e-05	0.00240256
19	Alcohol (g)	Lachnospiraceae	var_id_49	-0.0040838	15	48	40	1.84137e-05	0.00240256
18	Alcohol (g)	Akkermansiaceae	var_id_49	-0.004475	16	48	40	2.13049e-05	0.00260528
69	Oxalic Acid (mg)	Unaligned	var_id_92	-0.00488881	17	48	48	2.37809e-05	0.00280779
12	Hip circumference #1 (cm)	Prevotellaceae	var_id_14	0.00225325	13	48	48	3.48585e-05	0.00397851
25	Total Dietary Fiber (g)	Flavobacteriaceae	var_id_55	0.00155981	14	48	40	4.08752e-05	0.00451473
47	Height #1 (cm)	Methanobacteriaceae	var_id_7	-0.00875263	18	48	40	5.75133e-05	0.00615392
14	Vegetable Protein (g)	Sphingobacteriaceae	var_id_48	0.00126562	15	48	48	7.22728e-05	0.00749886
9	Hip circumference #1 (cm)	Akkermansiaceae	var_id_14	-0.0104057	19	48	48	7.67671e-05	0.0077309
66	Weight #1 (kg)	Acidaminococcaceae	var_id_9	0.000678122	16	48	11	9.21406e-05	0.00901398
11	Hip circumference #1 (cm)	Methanobacteriaceae	var_id_14	-0.0104536	20	48	48	0.000150191	0.0142849
41	Thiamin (vitamin B1) (mg)	Bacillaceae	var_id_67	-0.0108291	21	48	48	0.000161362	0.0149326
10	Hip circumference #1 (cm)	Bacteroidaceae	var_id_14	-0.0120761	22	48	48	0.000182674	0.0164599
67	Weight #1 (kg)	Campylobacteraceae	var_id_9	0.000455762	17	48	48	0.00019521	0.0171385
40	Thiamin (vitamin B1) (mg)	Spirochaetaceae	var_id_67	-0.0123934	23	48	48	0.000221416	0.018806
29	Pectins (g)	Sphingobacteriaceae	var_id_58	-0.0124851	24	48	48	0.000225189	0.018806
35	Retinol (mcg)	Odoribacteraceae	var_id_61	0.000343954	18	48	44	0.000359291	0.0292908
6	Waist circumference #1 (cm)	Flavobacteriaceae	var_id_12	0.000335888	19	48	48	0.000398491	0.031731
1	Age (calculated)	Methanobacteriaceae	var_id_1	-0.0172571	25	48	48	0.000440801	0.0343023
17	Alcohol (g)	Sphingobacteriaceae	var_id_49	0.000318714	20	48	48	0.000484867	0.036893
24	Starch (g)	Flavobacteriaceae	var_id_54	0.000305209	21	48	48	0.000505454	0.0374283
2	% Calories from PUFA	Methanobacteriaceae	var_id_100	-0.0179656	26	48	40	0.000513765	0.0374283
57	Potassium (mg)	Akkermansiaceae	var_id_82	0.000305061	22	48	48	0.000605984	0.0432268
20	Cholesterol (mg)	Flavobacteriaceae	var_id_50	0.00014145	23	48	44	0.000675484	0.0472012
42	Riboflavin (vitamin B2) (mg)	Flavobacteriaceae	var_id_68	-0.0197944	27	48	11	0.000694635	0.0475686
27	Insoluble Dietary Fiber (g)	Akkermansiaceae	var_id_57	-0.038993	28	48	44	0.000857957	0.0576009
50	Vitamin B-12 (cobalamin) (mcg)	Akkermansiaceae	var_id_73	-0.0541003	29	48	11	0.000876247	0.0576975
33	Total Vitamin A Activity (International Units) (IU)	Bacteroidaceae	var_id_59	9.60582e-05	24	48	11	0.00103067	0.066406
4	Body Mass Index Visit 1	Akkermansiaceae	var_id_11	-0.0789115	30	48	48	0.00104729	0.066406
39	Vitamin K (phylloquinone) (mcg)	Sphingobacteriaceae	var_id_65	5.48763e-05	25	48	48	0.00111583	0.0692245
26	Soluble Dietary Fiber (g)	Unaligned	var_id_56	-0.0957939	31	48	48	0.00113218	0.0692245
30	Pectins (g)	Akkermansiaceae	var_id_58	-0.098509	32	48	48	0.00117236	0.0704237
56	Sodium (mg)	Methanobacteriaceae	var_id_81	5.13454e-05	26	48	48	0.00138148	0.0815552
54	Sodium (mg)	Odoribacteraceae	var_id_81	4.40064e-05	27	48	11	0.00147456	0.0855742
34	Retinol (mcg)	Flavobacteriaceae	var_id_61	3.65759e-05	28	48	11	0.00216255	0.121386
62	PUFA 22:6 (docosahexaenoic acid [DHA]) (g)	Sphingobacteriaceae	var_id_89	-0.142336	33	48	48	0.00213286	0.121386
52	Calcium (mg)	Oscillospiraceae	var_id_74	1.92853e-05	29	48	11	0.00247555	0.136714
51	Calcium (mg)	Spirochaetaceae	var_id_74	1.3398e-05	30	48	48	0.00268215	0.145773
49	Pantothenic Acid (mg)	Akkermansiaceae	var_id_70	-0.158961	34	48	48	0.00313799	0.167883
31	Pectins (g)	Bacteroidaceae	var_id_58	-0.187389	35	48	11	0.00320526	0.168843
60	PUFA 22:5 (docosapentaenoic acid [DPA]) (g)	Sphingobacteriaceae	var_id_88	-0.509219	36	48	11	0.00370136	0.192022
32	Total Vitamin A Activity (International Units) (IU)	Sphingobacteriaceae	var_id_59	4.03378e-06	31	48	48	0.00408117	0.208566
55	Sodium (mg)	Spirochaetaceae	var_id_81	3.10685e-06	32	48	48	0.00471347	0.237337
61	PUFA 22:5 (docosapentaenoic acid [DPA]) (g)	Methanobacteriaceae	var_id_88	-6.23657	37	48	48	0.00496019	0.24614
