# Supplementary material for: Baseline human gut microbiota profile in healthy people and standard reporting template
Source: PLoS One. 2019 Sep 11;14(9):e0206484. doi: 10.1371/journal.pone.0206484 (PMC6738582; doi:10.1371/journal.pone.0206484)
Supplement: S11 Table — This table demonstrates the range of correlation for features that have been measured, and the organisms that have been detected. (XLSX) [file pone.0206484.s015.xlsx]

## Sheet: Strain
IDs	HMB_01-1	HMB_01-2	HMB_01-3	HMB_06-1	HMB_06-2	HMB_06-3	HMB_14-1	HMB_14-2	HMB_14-3	HMB_18-1	HMB_18-2	HMB_18-3	HMB_21-1	HMB_21-2	HMB_21-3	HMB_25-1	HMB_25-2	HMB_25-3	HMB_31-1	HMB_31-2	HMB_31-3	HMB_32-1	HMB_32-2	HMB_32-3	NNS_03-1	NNS_03-2	NNS_03-3	NNS_06-1	NNS_06-2	NNS_06-3	NNS_09-1	NNS_09-2	NNS_09-3	NNS_12-1	NNS_12-2	NNS_12-3	NNS_15-1	NNS_15-2	NNS_15-3	NNS_16-1	NNS_16-2	NNS_16-3	NNS_19-1	NNS_19-2	NNS_19-3	NNS_22-1	NNS_22-2	NNS_22-3
Methanomassiliicoccus intestinalis (strain Issoire-Mx1)	0	0	0	0	0	0	0	0	0	0	0	0	0	0	0	0	0	0	1.55e-06	0	0	0.000192276	0.000364488	8.27e-05	0	0	1.14e-06	0.000461659	0.00034385	0.000922623	0.000681829	7.97e-05	0.000934467	0	0	0	0	0	0	0	0	0	0	0	0	0	0	0
Methanobrevibacter smithii (strain ATCC 35061 / DSM 861 / OCM 144 / PS)	0	0	0	0	0	0	0	0	0	0	0	0	0	1.48e-06	0	0	0	0	0	0	0	0	0	0	0	0	0	0	0	0	0	0	0	0	0	0	0	0	0	0	0	0	0	0	0	0	0	0
Bifidobacterium adolescentis	0.0711986	0.0791174	0.084272	0.00500754	0.00526284	0.00473688	0.00282463	0.00282899	0.00334387	0.00785421	0.00712346	0.0080404	0.050792	0.0370447	0.026148	0.00381901	0.00339505	0.00225635	0.0697062	0.0604849	0.0785055	0.00315031	0.00778803	0.0029922	0.00372702	0.0029514	0.00276877	0.00759212	0.00761416	0.0216827	0.0117841	0.0074749	0.0220177	0.00681298	0.00903466	0.00941563	0.0105458	0.0117593	0.0121972	0.00176278	0.0042929	0.00208446	0.028801	0.0231159	0.0149328	0.000837585	0.000891582	0.00115604
Bifidobacterium adolescentis	0.211135	0.138799	0.223179	0.175954	0.196391	0.164907	0.195032	0.111845	0.100583	0.0947645	0.0803653	0.099303	0.110834	0.183949	0.122018	0.166498	0.174308	0.126531	0.274353	0.28845	0.354023	0.03978	0.0687838	0.0487191	0.180493	0.11895	0.0423044	0.0408207	0.0923496	0.0918413	0.173636	0.199736	0.0919398	0.0804976	0.0900349	0.0616091	0.149702	0.183669	0.112265	0.0489566	0.0301404	0.0517334	0.121841	0.130264	0.134862	0.00850195	0.00481504	0.0155633
Bifidobacterium bifidum	0.00742353	0.00598198	0.00842459	0.0306993	0.0249269	0.012934	0.0918591	0.0747504	0.0656758	0.0278389	0.0215207	0.0361081	0.0268162	0.0336869	0.0193788	0.0676021	0.0540535	0.030491	0.0260038	0.0379842	0.0374796	0.00688197	0.00912585	0.00731517	0.0578023	0.0190251	0.0170474	0.00913709	0.0118144	0.0105224	0.0236346	0.031771	0.0104647	0.0238183	0.0312242	0.037124	0.0125727	0.0160647	0.00832847	0.0102032	0.00779386	0.0142348	0.0176466	0.0163888	0.0138598	0.00112449	0.000788477	0.00186732
Bifidobacterium breve	0.00240029	0.00146564	0.00260424	0.00279694	0.00285018	0.00233115	0.00231702	0.00360662	0.00965004	0.00478092	0.00423357	0.00554244	0.000713795	0.000974647	0.000675003	0.00150976	0.00139765	0.000859522	0.0011185	0.00121335	0.00124264	0.000757793	0.00112008	0.000679496	0.00344431	0.00348333	0.00149861	0.000300673	0.000889675	0.000776077	0.00309574	0.00266693	0.000886952	0.00376444	0.00275198	0.00203459	0.00479408	0.00453203	0.00338274	0.001613	0.000891579	0.00186576	0.00111886	0.000966169	0.00121075	0.000128414	9.96e-05	0.000222381
Bifidobacterium longum	0.00459371	0.00267886	0.00508872	0.00323036	0.00343872	0.00284848	0.00453909	0.00572315	0.0139521	0.00387426	0.00336623	0.00418687	0.00192895	0.00254565	0.00137846	0.00286952	0.00286962	0.0017423	0.00214451	0.00206395	0.00265689	0.00144622	0.00246678	0.00127632	0.003849	0.00323844	0.00197712	0.00153507	0.00362167	0.00314352	0.00201896	0.00203835	0.00324009	0.00618989	0.00539171	0.00428113	0.00376265	0.00421213	0.00278717	0.00284173	0.00172351	0.00307936	0.00315649	0.00301637	0.00338037	0.000402596	0.000384028	0.000651866
Bifidobacterium longum	0.00691504	0.0047959	0.00813063	0.0082778	0.00826256	0.00635472	0.00856366	0.0109104	0.0232063	0.0117958	0.0110743	0.0135697	0.00745024	0.0105713	0.00602311	0.0048893	0.00518644	0.00335089	0.00563448	0.00576071	0.00694905	0.00325662	0.00548848	0.00340454	0.00730737	0.00628764	0.00386275	0.00417128	0.0101507	0.00856368	0.00943017	0.00897583	0.00882201	0.0129956	0.0123114	0.0100267	0.0161883	0.0167256	0.0113368	0.00454826	0.00322999	0.00494642	0.00896353	0.0082393	0.0101073	0.00162658	0.00160136	0.00215591
Bifidobacterium longum	0.00199919	0.00144393	0.00154164	0.00180015	0.00187594	0.00162339	0.00128023	0.00132713	0.00137069	0.0046286	0.00427306	0.00525602	0.00219662	0.00269474	0.0014503	0.00150895	0.00145241	0.000904367	0.000877546	0.000727177	0.000934153	0.00201173	0.00306334	0.00209091	0.00136875	0.00120378	0.00168615	0.00137953	0.00297158	0.00278232	0.00127475	0.00146158	0.00303645	0.00150589	0.00219486	0.00222113	0.00429682	0.00481956	0.00310998	0.000500843	0.000567945	0.000470031	0.00361175	0.00334431	0.0038544	0.000345909	0.000313299	0.000516061
Bifidobacterium adolescentis (strain ATCC 15703 / DSM 20083 / NCTC 11814 / E194a)	0.00219974	0.00163934	0.00216657	0.00336879	0.00364305	0.00242874	0.000839964	0.00072422	0.000799986	0.00088593	0.000883905	0.000893835	0.00208403	0.00269103	0.00160464	0.00222897	0.00236962	0.00152057	0.00251449	0.00251927	0.00295871	0.0022221	0.00330633	0.00180964	0.00134025	0.00114733	0.000633089	0.000797997	0.00192736	0.00188446	0.0017311	0.00177924	0.00183952	0.00372768	0.00454129	0.00384545	0.00239804	0.00281809	0.00183676	0.00084242	0.000666939	0.000836263	0.00342433	0.00290733	0.00362954	0.00110251	0.000931429	0.00134787
Bifidobacterium animalis subsp lactis (strain BB-12)	0.0198845	0.0104956	0.0173435	0.0201426	0.0174401	0.014317	0.0146126	0.0111883	0.0176926	0.0148443	0.014303	0.0115079	0.00671945	0.0167388	0.0166852	0.0198556	0.0276258	0.0111024	0.00840548	0.00869694	0.00930013	0.00422026	0.00737917	0.00733634	0.0124297	0.0145527	0.00665425	0.00580888	0.0102468	0.0176248	0.00868939	0.00738757	0.0178635	0.0151867	0.019304	0.0142118	0.0368105	0.0286781	0.0178761	0.0171297	0.0100441	0.0165196	0.0132655	0.0129739	0.0131589	0.00606208	0.00642985	0.00591093
Bifidobacterium bifidum BGN4	0.140867	0.094911	0.161855	0.152408	0.171507	0.145635	0.177104	0.0928541	0.0834362	0.0710589	0.0592191	0.0725998	0.0647719	0.0846081	0.0455104	0.149808	0.155297	0.108887	0.0169112	0.0179784	0.0226767	0.0301488	0.0520917	0.0371041	0.147887	0.0919492	0.0323995	0.0276381	0.0635562	0.0592337	0.0191841	0.0213345	0.0602833	0.0519928	0.060065	0.0392435	0.11541	0.149155	0.0907724	0.0357835	0.0129809	0.0259085	0.102254	0.11005	0.114074	0.00615347	0.00359571	0.0114908
Bifidobacterium bifidum (strain PRL2010)	0.0154076	0.0136196	0.0164159	0.0412735	0.0387602	0.0170909	0.0367141	0.0335586	0.0285083	0.0326199	0.0312462	0.0364184	0.00659694	0.00838537	0.00545337	0.0189288	0.0157894	0.00883772	0.00960948	0.0133544	0.0146353	0.010787	0.0164968	0.01273	0.0282225	0.0096024	0.0118093	0.00489448	0.0071174	0.00717252	0.00854448	0.0149978	0.00711598	0.0134801	0.0168596	0.0187129	0.0215674	0.025944	0.0122547	0.00343474	0.0032503	0.00460043	0.0208011	0.0229323	0.0161651	0.000510186	0.000204217	0.00159402
Bifidobacterium bifidum (strain S17)	0.00138964	0.0010938	0.00139793	0.00155775	0.0017982	0.00111638	0.000683712	0.000583903	0.000731368	0.00139262	0.00129274	0.00150454	0.00157701	0.00291801	0.00183154	0.00107273	0.00107497	0.000676822	0.00140843	0.00145352	0.00189368	0.000963641	0.00153099	0.000690586	0.000852336	0.000799074	0.00064616	0.000265008	0.000655808	0.000755437	0.00166577	0.00160362	0.000825861	0.00216514	0.0024427	0.00215792	0.00300852	0.00242831	0.002088	0.000558451	0.000479739	0.000623444	0.00181601	0.00185937	0.00193328	0.000539109	0.00052698	0.0006977
Bifidobacterium breve JCM 7019	0.00559173	0.00574042	0.0057964	0.00737591	0.00745118	0.00558904	0.00519604	0.00666102	0.00993121	0.00200914	0.00179328	0.0020708	0.00480041	0.00709178	0.00356635	0.0252233	0.0197229	0.0139226	0.00177997	0.00184796	0.00204659	0.00244907	0.00490489	0.00174108	0.000918456	0.000821337	0.000531931	0.00112591	0.00355379	0.00242111	0.00326227	0.00461411	0.00241197	0.00718478	0.0092829	0.00840856	0.010443	0.00626003	0.00546223	0.00735881	0.00641429	0.00864596	0.00797321	0.00512591	0.00763453	0.00047548	0.000355138	0.000967614
Bifidobacterium dentium ATCC 27679	8.84e-05	0.000151992	8.49e-05	6.04e-05	6.07e-05	5.16e-05	1.81e-05	2.35e-05	1.17e-05	4.46e-05	3.06e-05	4.36e-05	1.42e-05	2.08e-05	1.85e-05	7.6218e-05	6.58e-05	5.15e-05	3.58e-05	3.5e-05	3.61e-05	2.34e-05	4.85e-05	2.6212e-05	8.74e-06	1.19e-05	1.36e-05	9.41e-06	8.18e-06	1.44e-05	1.18e-05	1.63e-05	2.72e-05	5.42e-05	5.53e-05	5.58e-05	0.000132171	0.000130867	8.66e-05	9.49e-06	1.14e-05	1.1098e-05	5.45e-05	6.09e-05	7.09e-05	6.83e-05	7.97e-05	5.26e-05
Bifidobacterium kashiwanohense JCM 15439 = DSM 21854	4.74e-06	0	8.71e-06	1.03e-05	2.52e-05	4.28e-05	1.73e-06	1.81e-06	6.69e-06	3.94e-05	5.35e-05	1.65e-05	1.13e-05	2.23e-05	1.56e-05	3.24e-06	7.82e-06	4.15e-06	0.000115037	0.00013843	0.000151574	1.28e-05	5.19e-05	2.42e-05	4.56e-06	1.35e-05	4.55e-06	2.18e-05	1.92e-05	7.64e-05	2.16e-05	2.69e-05	7.69e-05	2.05e-05	1.27e-05	2.35e-05	2.19e-05	1.97e-05	1.05e-05	2.7787e-05	1.08e-05	1.7e-05	1.58e-05	2.65e-05	1.08e-05	2.31e-05	4.53e-05	1.87e-05
Bifidobacterium kashiwanohense PV20-2	2.37e-05	1.09e-05	2.3952e-05	3.45e-05	4.44e-05	9.52e-06	3.02e-05	4.71e-05	5.69e-05	3.11e-05	3.82e-05	2.22e-05	2.27e-05	3.93e-05	3.49e-05	1.3e-05	1.1734e-05	6.64e-06	3.6532e-05	4.34e-05	4.34e-05	9.5e-05	0.000102384	8.77e-05	2.32e-05	3.34e-05	1.36e-05	3.57e-05	5.52e-05	2.89e-05	2.36e-05	2.69e-05	4.299e-05	7.9543e-05	0.000116748	0.000127665	4.34e-05	2.25e-05	3.05e-05	4.07e-05	2.79e-05	3.72e-05	3.36e-05	2.89e-05	2.566e-05	3.82e-05	1.05e-05	2.3766e-05
Bifidobacterium longum (strain DJO10A)	3e-05	2.71e-06	6.53e-06	2.42e-05	3.26e-05	2.7e-05	2.94e-05	3.71e-05	6.4434e-05	9.84e-05	0.000100617	9.55e-05	2.83e-05	2.0027e-05	1.49e-05	4.86e-06	7.82e-06	4.15e-06	0.000104932	0.000114247	0.000112846	4.15e-05	4.03e-05	4.23e-05	4.6e-05	2.94e-05	3.18e-05	9.46e-05	0.000206065	9.49e-05	5.6e-05	0.000100766	7.92e-05	2.65e-05	2.5e-05	3.1e-05	2.14e-05	2.77e-05	1.9e-05	0.000593693	0.000123108	0.000463503	3.48e-05	2.8063e-05	2.77e-05	0.000627032	0.000770546	0.000522851
Bifidobacterium longum (strain NCC 2705)	3.32e-05	2.71e-06	1.09e-05	9.0068e-05	8e-05	9.44e-05	2.68e-05	4.35e-05	4.27e-05	1.97e-05	2.29e-05	1.98e-05	8.29e-05	0.000111261	6.47e-05	8.51e-05	7.63e-05	5.73e-05	0.000332675	0.000256847	0.000361909	6.6354e-05	3.55e-05	5.04e-05	2.36e-05	1.03e-05	3.64e-05	8.32e-05	0.000213833	8.26e-05	2.21e-05	1.54e-05	0.000122182	0.000110276	0.000126579	0.000135722	1.4e-05	1.22e-05	1.2e-05	0.000737372	0.000125646	0.000455016	2.9127e-05	3.77e-05	4.59e-05	0.00107128	0.00148929	0.000719769
Bifidobacterium longum subsp infantis (strain ATCC 15697 / DSM 20088 / JCM 1222 / NCTC 11817 / S12)	1.1054e-05	2.71e-06	2.18e-06	6.04e-06	1.04e-05	4.76e-06	1.04e-05	7.24e-06	3.35e-06	6.22e-06	1.02e-05	8.23e-06	3.54e-06	5.19e-06	1.42e-06	5.68e-06	2.61e-06	4.15e-06	2.7982e-05	1.5e-05	1.34e-05	4.67e-05	3.21e-05	3.53e-05	9.12e-06	0	9.09e-06	0.000312066	0.000859011	0.000712092	5.4e-06	1.15e-05	0.000649376	1.39e-05	1.68e-05	1.1775e-05	6.48e-06	8.44e-06	1.2e-05	0.000287358	5.2e-05	0.000223918	3.8e-06	4.009e-06	7.43e-06	0.00067215	0.000687863	0.000417602
Bifidobacterium longum subsp infantis (strain 157F)	3.79e-05	2.17e-05	3.7e-05	3.14e-05	3.18e-05	3.41e-05	3.19e-05	2.72e-05	7.11e-05	2.18e-05	2.17e-05	2.22e-05	1.91e-05	1.85e-05	7.82e-06	1.54e-05	1.1734e-05	1.25e-05	1.63e-05	1.67e-05	3.14e-05	2.04e-05	4.03e-05	2.22e-05	1.178e-05	1.51e-05	5.11e-06	3.42e-05	6.0511e-05	3.1e-05	1.2772e-05	1.92e-05	6.7879e-05	2.53e-05	2.8675e-05	3.35e-05	2.19e-05	3.05e-05	1.8e-05	0.000133513	3.55e-05	9.2e-05	2.9127e-05	2.33e-05	2.16e-05	0.000347066	0.000439814	0.000212196
Bifidobacterium longum subsp longum (strain ATCC 15707 / DSM 20219 / JCM 1217 / NCTC 11818 / E194b)	9.95e-05	5.7e-05	8.93e-05	0.000664327	0.000675159	0.000429255	6.3e-05	2.72e-05	4.27e-05	0.000138848	0.000149016	0.000143211	0.000210315	0.00021733	0.000143678	0.000113516	9.39e-05	3.9e-05	8.63e-05	0.000105074	0.000128872	7.77e-05	7.85e-05	5.95e-05	0.000331359	0.00023853	0.000224479	0.000219932	0.000475502	0.000324053	0.000150317	0.000153548	0.000287354	0.00041278	0.000509185	0.000547845	0.00196212	0.00237014	0.00149193	0.0031318	0.000543831	0.00218238	0.000183627	0.000206063	0.000244445	0.00554495	0.00565432	0.00343248
Bifidobacterium longum subsp longum F8	5.53e-05	4.07e-05	3.27e-05	2.72e-05	1.9248e-05	1.27e-05	1.55e-05	1.27e-05	8.37e-06	1.66e-05	1.27e-05	9.88e-06	1.98e-05	2.67e-05	1.14e-05	1.54e-05	2.9987e-05	1.16e-05	5.44e-06	1.67e-06	2.67e-06	0.000165131	5.8e-05	8.27e-05	2.36e-05	2.3853e-05	1.53e-05	3.02e-05	8.42e-05	8.46e-05	1.52e-05	2.5e-05	4.98e-05	7.653e-05	9.75e-05	4.71e-05	2.74e-05	4.32e-05	1.75e-05	0.000705518	0.000114858	0.000481129	2.41e-05	2.57e-05	3.44e-05	0.0011673	0.00112519	0.000707886
Bifidobacterium longum subsp longum (strain JDM301)	4.26e-05	1.8999e-05	3.92e-05	4.65e-05	6.66e-05	5.47e-05	6.91e-05	4.07e-05	6.19e-05	3e-05	1.66e-05	3.21e-05	1.7e-05	2.67e-05	4.98e-06	4.14e-05	2.61e-05	1.66e-05	7.77e-07	2.5e-06	1.27e-05	6.33e-05	2.94e-05	5.44e-05	4.48e-05	2.86e-05	1.08e-05	3.81e-05	7.52e-05	5.7793e-05	9.33e-06	1.92e-05	2.4889e-05	3.98e-05	3.2e-05	2.97e-05	2.6933e-05	4.36e-05	2.2e-05	0.000592337	0.000111685	0.000436737	3.5459e-05	4.97e-05	2.9e-05	0.00111292	0.00154806	0.000780881
Bifidobacterium longum subsp longum KACC 91563	0.0128352	0.00773532	0.00667827	0.00828565	0.0128495	0.00653721	0.000338403	0.000449922	0.000519656	0.00278835	0.00213717	0.00196216	0.00680938	0.0078172	0.00529618	0.00982563	0.00748044	0.00662953	0.042877	0.0297509	0.0138827	0.00261194	0.00748429	0.00149409	0.000687037	0.00135723	0.000788804	0.00263027	0.00393035	0.00366366	0.00401434	0.00250763	0.0036451	0.00363548	0.00490506	0.00893657	0.00552327	0.00118953	0.00277516	0.0010742	0.00167655	0.00132066	0.00229787	0.00202374	0.00230738	0.000360948	0.00040694	0.000420997
Bifidobacterium longum subsp longum GT15	0.00361465	0.00266529	0.00225585	0.00489692	0.00553897	0.00415449	0.00185086	0.0017164	0.00207026	0.0213877	0.0154276	0.0144215	0.0156164	0.01488	0.00743357	0.0033617	0.00269948	0.00201469	0.0122996	0.0105507	0.00589204	0.00539729	0.00885078	0.00275831	0.00659069	0.0148469	0.0042617	0.00183921	0.0025615	0.00326117	0.00406592	0.00326769	0.00299799	0.00513956	0.00660671	0.00995604	0.0107308	0.0058543	0.00896608	0.00384138	0.00819808	0.00636304	0.0125424	0.0103256	0.0126781	0.000670993	0.000543915	0.000843691
Bifidobacterium thermophilum RBL67	0.0133532	0.0106177	0.0206096	0.0124475	0.00790499	0.00756076	0.00935356	0.00482331	0.00746849	0.00982088	0.00919822	0.0115351	0.00324678	0.00757539	0.00402228	0.0181974	0.0100834	0.00442052	0.0235857	0.0265978	0.0257864	0.00343684	0.00755732	0.00350334	0.0035412	0.00375445	0.00284947	0.00578065	0.014918	0.0153667	0.00129685	0.00126965	0.0153339	0.00453576	0.00323904	0.00465359	0.0061552	0.00757292	0.00538415	0.00361841	0.00534059	0.00769023	0.00548665	0.00496555	0.00497939	0.000783211	0.000133986	0.00212366
Gardnerella vaginalis (strain 409-05)	0.000197392	0.000138421	0.000148067	0.000648006	0.000726241	0.000666496	0.000355668	0.000389269	0.000411708	0.000249718	0.000226708	0.000256792	0.000273338	0.00040499	0.000182087	0.000124868	0.000132986	4.7336e-05	5.91e-05	6.67e-05	7.95e-05	0.00046297	0.000675054	0.000319585	0.000151619	0.000156634	0.00014378	9.96e-05	0.000223645	0.000198147	0.000108071	0.000102685	0.000242102	0.000655025	0.000765212	0.000813092	0.000535668	0.000403858	0.000348333	0.000437137	0.000399783	0.000480476	0.000134238	0.000116261	0.000164089	5.32e-05	4.18e-05	7.4693e-05
Propionibacterium acnes J139	0.000150018	0.000108566	0.00013718	0.00030466	0.000343502	0.000311031	0.000637958	0.000423669	0.000452712	0.000604091	0.00050054	0.000711941	0.000485069	0.000574107	0.000537015	0.000910561	0.000870274	0.000641112	0.0018779	0.00193302	0.0019885	0.000432809	0.000684609	0.000319585	0.000205579	0.000156634	0.000153442	0.000174856	0.000338535	0.000307541	0.00045881	0.000392506	0.000319031	0.000664064	0.000698031	0.000922785	0.000809488	0.000845709	0.000552028	7.73e-05	0.000179585	0.000150149	0.000331795	0.000315909	0.000401107	0.000158493	0.00020073	0.000140898
Adlercreutzia equolifaciens DSM 19450	0.000165809	0.000108566	0.000252585	6.71e-05	7.55e-05	3.17e-05	0.000143303	0.000146655	0.000147278	0	0	1.65e-06	7.93e-05	0.000124612	8.96e-05	0.000328386	0.000292699	0.000178548	0.000362211	0.000302712	0.000403976	7.54e-07	0	0	4.56e-06	3.18e-06	1.14e-06	4.21e-05	6.99e-05	9.29e-05	0.000265265	0.000314773	9.5e-05	3.19e-05	3.441e-05	3.35e-05	0.00110625	0.00122705	0.000733202	2.91e-05	4.44e-06	2.28e-05	0.000891541	0.00101027	0.00095955	0.000168905	0.000241574	0.000193523
Eggerthella sp (strain YY7918)	4.11e-05	3.53e-05	5.88e-05	2.84e-05	3.78e-05	3.25e-05	4.83e-05	3.17e-05	5.36e-05	2.59e-05	2.04e-05	2.88e-05	3.2574e-05	2.67e-05	2.06e-05	2.27e-05	2.22e-05	2.49e-05	2.18e-05	2.0848e-05	1.94e-05	4.37e-05	3.48e-05	3.63e-05	3.8e-06	1.67e-05	9.09e-06	7.93e-06	1.31e-05	1.24e-05	3.98e-05	5.37e-05	1.13e-05	4.82e-06	2.87e-06	6.2e-06	5.99e-06	2.81e-06	9.51e-06	4.74e-05	4.12e-05	4.18e-05	3.5459e-05	3.29e-05	7.97e-05	4.0491e-05	4.03e-05	5.77e-05
Eggerthella lenta (strain ATCC 25559 / DSM 2243 / JCM 9979 / NCTC 11813 / VPI 0255) (Eubacterium lentum)	3.95e-05	5.97e-05	2.61e-05	5.02e-05	4.37e-05	6.59e-05	1.21e-05	1.81e-05	2.76e-05	2.07e-05	8.92e-06	2.88e-05	9.77e-05	1.26e-05	9.9579e-05	1.14e-05	1.37e-05	2.66e-05	2.33e-05	2.84e-05	1.469e-05	4.37e-05	6.6891e-05	0.000107873	4.26e-05	1.91e-05	3.92e-05	0.000277887	0.000163952	0.00021466	4.86e-05	5.95e-05	0.000226263	5.91e-05	4.71e-05	4.71e-05	3.19e-05	4.17e-05	5.46e-05	1.97e-05	6.85e-05	3.07e-05	7.98e-05	8.018e-05	5.27e-05	9.95e-05	4.38e-05	7.98e-05
Gordonibacter pamelaeae 7-10-1-b	6.32e-06	5.43e-06	2.18e-06	4.23e-06	5.18e-06	7.93e-07	2.59e-06	3.62e-06	4.18e-06	2.07e-06	8.92e-06	6.58e-06	6.37e-06	5.93e-06	8.54e-06	6.49e-06	2.61e-06	6.64e-06	4.66e-06	4.17e-06	6.68e-07	1.51e-05	2.05e-06	1.01e-06	6.46e-06	0	6.25e-06	6.93e-06	2.04e-06	6.19e-06	6.88e-06	1.92e-06	0	2.53e-05	4.51e-06	6.2e-06	9.98e-07	1.41e-06	3e-06	1.36e-06	1.14e-05	4.57e-06	5.7e-06	2.65e-05	2.7e-06	3.47e-06	7.47e-06	1.36e-05
Bacteroides cellulosilyticus	0.00011054	0.000135707	7.6211e-05	0.000114852	0.000138437	0.000190427	2.16e-05	6.61e-05	0.000128868	2.28e-05	3.31e-05	2.96e-05	0.000280419	6.3e-05	0.000279532	3.97e-05	5.48e-05	8.22e-05	7.31e-05	7.59e-05	3.9396e-05	0.000183982	0.000160402	0.000248006	8.36e-05	4.21e-05	8.13e-05	0.000707845	0.000456286	0.000613018	6.63e-05	9.79e-05	0.000642588	8.98e-05	6.84e-05	7.13e-05	6.13e-05	0.000103662	0.000145139	5.2863e-05	0.000133895	7.638e-05	0.000246947	0.000238135	0.000134377	0.000195514	0.000134484	0.000173152
Bacteroides dorei	2.21e-05	4.61e-05	3.92e-05	3.81e-05	3.41e-05	6.0302e-05	1.64e-05	4.71e-05	7.11e-05	4.14e-06	1.401e-05	2.22e-05	7.51e-05	1.706e-05	7.82e-05	1.3e-05	2.09e-05	5.98e-05	6.22e-05	5.75e-05	3.27e-05	3.85e-05	3.07e-05	7.06e-05	7.07e-05	2.86e-05	4.38e-05	0.000156033	8.3e-05	0.00011765	5.45e-05	6.91e-05	7.47e-05	0.000102442	8.64e-05	8.24e-05	3.7407e-05	5.25e-05	7.01e-05	4e-05	6.09e-05	3.53e-05	4.94e-05	4.97e-05	3.98e-05	4.0491e-05	2.29e-05	4.07e-05
Bacteroides dorei	0	0	0	0	2.96e-06	0	4.32e-06	4.53e-06	1.51e-05	1.04e-06	0	0	3.54e-06	0	1.99e-05	0	6.52e-07	0	1.55e-06	5.84e-06	1.14e-05	7.54e-07	0	1.01e-06	2.66e-06	2.7e-05	3.41e-06	0	2.86e-06	0.00301556	0.000295721	1.63e-05	0.00312017	2.83e-05	1.02e-05	0.000172906	8.48e-06	0	6.16e-05	1.36e-06	1.27e-06	1.76e-05	6.97e-06	8.02e-07	7.43e-06	0	0	6.79e-06
Bacteroides fragilis (strain ATCC 25285 / DSM 2151 / JCM 11019 / NCTC 9343)	2.05e-05	8.14e-06	0.000104518	0.000232726	0.00079805	6.0302e-05	9.93e-05	0.000228129	0.000939732	2.3832e-05	4.2e-05	0.000333336	0.000308745	0.000155024	0.000427478	0.00042001	7.7575e-05	5.31e-05	3.34e-05	5.42e-05	1.54e-05	3.3177e-05	1.3e-05	2.02e-05	0.000218119	0.00158702	0.00057228	2.48e-05	1.68e-05	0.0022498	0.00029523	0.00219957	0.00200243	0.00158785	0.000162628	0.00093394	0.0015307	0.000353669	0.0333644	0.000551673	0.000316019	0.000991635	0.000192492	4.65e-05	0.000262002	0.000164278	0.000232608	0.00145142
Bacteroides fragilis (strain YCH46)	3.16e-06	2.71e-06	1.96e-05	6.04e-06	3.26e-05	7.93e-07	8.63e-06	2.44e-05	0.000106274	6.22e-06	0	3.7e-05	1.91e-05	1.63e-05	6.26e-05	6.41e-05	8.47e-06	1.66e-06	2.33e-06	7.51e-06	2e-06	1.21e-05	6.83e-07	0	2.32e-05	0.000220242	4.83e-05	6.44e-06	2.86e-06	0.000305477	3.93e-05	0.000362757	0.000348445	0.000116904	4.4651e-05	8.3e-05	0.00013666	2.2e-05	0.00607531	7.3195e-05	1.02e-05	0.000112938	1.39e-05	0	2.23e-05	1.74e-05	1.94e-05	0.000151084
Bacteroides fragilis (strain 638R)	1.58e-05	1.63e-05	4.57e-05	0.000296801	0.00103347	6.27e-05	6.04e-05	0.000183771	0.000321333	4.56e-05	3.44e-05	0.000213994	0.000187654	9.4201e-05	0.000110959	3.73e-05	8.3442e-05	8.64e-05	4.1973e-05	5.75e-05	1.07e-05	3.69e-05	2.25e-05	2.72e-05	0.000146679	0.000508068	0.000513177	2.08e-05	1.431e-05	0.000321989	5.5e-05	0.000151628	0.000314506	0.00154567	8.27e-05	0.000508182	0.000205988	7.13e-05	0.000734703	0.000252794	0.000348382	0.000418458	7.6e-05	4.57e-05	0.000276858	0.000121473	0.000503569	0.00419639
Bacteroides helcogenes (strain ATCC 35417 / DSM 20613 / JCM 6297 / P 36-108)	3.16e-06	0	2.18e-06	1.21e-05	5.03e-05	3.17e-06	8.63e-07	4.53e-06	5.36e-05	1.04e-06	0	1.07e-05	2.97e-05	1.11e-05	3.98e-05	1.86e-05	5.87e-06	4.98e-06	1.3991e-05	0	3.34e-06	0	0	4.03e-06	1.56e-05	8.75e-05	8.64e-05	1.49e-06	1.23e-06	0.000247684	5.99e-05	0.000239918	0.000273779	0.000119917	1.02e-05	5.58e-05	7.83e-05	1.03e-05	0.00150945	4.07e-05	3.81e-05	8.36e-05	1.08e-05	1.6e-06	1.62e-05	1.27e-05	2.99e-05	0.000144293
Bacteroides ovatus (strain ATCC 8483 / DSM 1896 / JCM 5824 / NCTC 11153)	3.16e-06	1.63e-05	1.31e-05	7.98e-05	0.00021839	2.06e-05	1.55e-05	4.07e-05	8.12e-05	5.18e-06	1.27e-06	4.44e-05	0.000123923	4.38e-05	5.33e-05	2.76e-05	3.78e-05	4.07e-05	2.18e-05	4.42e-05	4.67e-06	1.13e-05	6.83e-07	1.3106e-05	6.5e-05	0.000228193	0.00016083	3.96e-06	8.59e-06	0.000101138	2.26e-05	7.49e-05	0.000122182	0.000960542	3.8916e-05	0.00018716	0.00010075	2.2e-05	0.000439921	6.17e-05	8.31e-05	0.000135787	2.15e-05	2.33e-05	0.000135728	3.0079e-05	7.77e-05	0.000538129
Bacteroides salanitronis (strain DSM 18170 / JCM 13567 / BL78)	3.16e-06	1.63e-05	1.52e-05	1.21e-06	2.44e-05	1.59e-06	1.81e-05	4.35e-05	4.52e-05	5.18e-06	3.82e-06	7.65e-05	4.25e-06	1.78e-05	8.25e-05	2.59e-05	6.52e-06	4.98e-06	0	3.34e-06	1.34e-06	1.28e-05	4.1e-06	4.03e-06	3.34e-05	0.000250456	8.87e-05	9.91e-06	2.86e-06	0.000163059	2.16e-05	0.000149709	0.000459314	0.000219346	4.3e-05	3.66e-05	5.64e-05	1.13e-05	0.0121626	0.000157234	1.97e-05	0.000169081	3.8e-06	1.6e-06	4.05e-06	4.4e-05	2.09e-05	0.00012562
Bacteroides thetaiotaomicron (strain ATCC 29148 / DSM 2079 / NCTC 10582 / E50 / VPI-5482)	3.16e-06	0	1.52e-05	0.000274435	0.000854314	3.0151e-05	8.63e-07	7.2422e-05	0.00014142	8.29e-06	7.64e-06	0.000178602	3.54e-05	1.56e-05	2.99e-05	7.3e-06	2.09e-05	1.41e-05	5.67e-05	3.17e-05	8.68e-06	0	6.83e-07	0	0.000128819	0.000508068	0.000596149	0	4.09e-07	0.00011765	1.9158e-05	5.85e-05	0.000142546	0.000827368	2.62e-05	0.000415222	0.000123693	3.1e-05	0.000691662	0.000188409	0.000307135	0.000379942	3.48e-05	8.02e-07	7.23e-05	5.09e-05	0.000241076	0.00186223
Bacteroides vulgatus (strain ATCC 8482 / DSM 1447 / JCM 5826 / NBRC 14291 / NCTC 11154)	0	2.71e-06	6.53e-06	0.000201293	0.000687745	2.46e-05	1.81e-05	0.000158423	0.000277819	8.29e-06	8.92e-06	0.000179425	5.24e-05	1.85e-05	2.92e-05	1.95e-05	6.39e-05	4.07e-05	5.0523e-05	4.42e-05	7.35e-06	2.26e-06	0	0	0.000123119	0.000434124	0.000547843	2.48e-06	1.23e-06	0.000101138	1.38e-05	7.97e-05	0.000178748	0.000689373	2.7446e-05	0.00032598	0.000102745	3.1e-05	0.000672644	0.000220263	0.000272233	0.000379942	2.53e-05	8.018e-06	6.62e-05	8.33e-05	0.000499087	0.0040487
Bacteroides xylanisolvens XB1A	0	1.63e-05	1.96e-05	3.7478e-05	0.000139178	7.14e-06	1.55e-05	3.8e-05	0.000287024	4.14e-06	0	6.75e-05	8.64e-05	3.49e-05	7.9e-05	0.000163788	5.87e-06	0	7e-06	2.5e-06	4.01e-06	1.51e-06	1.37e-06	5.04e-06	4.03e-05	0.00028544	6.08e-05	2.97e-06	2.45e-06	0.000606826	9.24e-05	0.000686167	0.000500042	0.000184395	4.79e-05	0.000198935	0.000357112	6.29e-05	0.0059562	6.91e-05	4.89e-05	0.00013644	4.24e-05	8.02e-07	6.82e-05	3.24e-05	2.49e-05	0.00013241
Bacteroides sp CAG:98	3.16e-06	0	1.74e-05	4.11e-05	0.000151763	2.62e-05	3.19e-05	3.26e-05	0.000286187	9.33e-06	1.15e-05	6.58e-05	8.78e-05	2.6e-05	5.9e-05	0.000181626	2.74e-05	1.827e-05	4.66e-06	1.25e-05	1e-05	1.96e-05	8.87e-06	4.03e-06	3.23e-05	0.00020116	4.26e-05	1.93e-05	1.59e-05	0.000703836	0.000112492	0.000757182	0.000330344	0.000166317	4.26e-05	0.000215668	0.000391028	6.24e-05	0.00672394	7.59e-05	6.98e-05	0.00013644	4.12e-05	2.65e-05	7.63e-05	5.09e-05	3.74e-05	0.000130713
Barnesiella viscericola DSM 18177	0	0	0	1.09e-05	3.48e-05	2.38e-06	1.73e-06	5.43e-06	2.85e-05	3.11e-06	0	1.65e-05	2.12e-05	5.93e-06	2.06e-05	5.27e-05	0	8.3e-07	3.89e-06	2.5e-06	2e-06	0	6.83e-07	0	8.74e-06	8.19e-05	3.98e-05	4.95e-07	0	6.1921e-05	2.7509e-05	0.000308055	7.01e-05	0.00010907	1.43e-05	7.68e-05	4.24e-05	5.16e-06	0.00389072	6.03e-05	3.36e-05	6.46e-05	4.43e-06	0	1.35e-05	1.62e-05	2.54e-05	8.83e-05
Odoribacter splanchnicus (strain ATCC 29572 / DSM 20712 / CIP 104287 / JCM 15291 / NCTC 10825 / 1651/6) (Bacteroides splanchnicus)	0	1.09e-05	8.71e-06	1.39e-05	4.74e-05	3.97e-06	5.18e-06	2.9e-05	0.000129705	0	7.64e-06	7.49e-05	3.33e-05	1.34e-05	6.76e-05	0.000123246	3.26e-06	2.49e-06	2.33e-06	2.5e-06	6.68e-07	3.02e-06	1.37e-06	0	3.95e-05	0.000268743	8.81e-05	2.48e-06	4.09e-07	0.000379782	5.3053e-05	0.000464482	0.000362021	0.00018078	4.92e-06	0.000112172	0.000181549	3.1e-05	0.0113474	0.000135546	2.03e-05	0.000163205	3.36e-05	5.61e-06	2.36e-05	1.5e-05	2.64e-05	0.000139201
Fermentimonas caenicola	3.16e-06	5.43e-06	1.31e-05	0.000106389	0.000336839	2.54e-05	9.496e-06	3.17e-05	6.95e-05	5.18e-06	1.27e-06	6.42e-05	0.000213855	9.4201e-05	8.6776e-05	3.24e-06	9.78e-06	5.81e-06	2.41e-05	8.34e-06	6.68e-06	3.02e-06	0	2.02e-06	9.04e-05	0.000259202	0.000254599	1.98e-06	7.36e-06	0.00011765	1.96e-05	5.37e-05	0.000142546	0.00122749	4.26e-05	0.000200794	8.88e-05	3.24e-05	0.000398381	0.00010166	0.000135165	0.000171692	2.72e-05	2.8063e-05	0.000309271	2.31e-06	9.41e-05	0.000589056
Porphyromonas asaccharolytica (strain ATCC 25260 / DSM 20707 / BCRC 10618 / JCM 6326 / LMG 13178 / VPI 4198) (Bacteroides asaccharolyticus)	3.16e-06	2.71e-06	2.8307e-05	0.000241793	0.000886147	3.65e-05	1.99e-05	5.07e-05	0.00012301	2.8e-05	1.401e-05	0.000170372	8.36e-05	3.34e-05	5.83e-05	2.11e-05	2.8e-05	2.08e-05	0.000152346	0.000135929	3.27e-05	1.51e-06	2.05e-06	3.02e-06	0.000224199	0.000706842	0.00110251	1.29e-05	2.04e-06	0.00024562	3.8316e-05	8.92e-05	0.000153859	0.000890641	6.72e-05	0.000431335	0.000173569	4.5e-05	0.000467948	0.000622157	0.000940441	0.0010752	3.42e-05	1.2027e-05	0.000108717	4.97e-05	0.00014096	0.0012562
Porphyromonas gingivalis (strain ATCC 33277 / DSM 20709 / CIP 103683 / JCM 12257 / NCTC 11834 / 2561)	0	5.43e-06	1.09e-05	0.000377198	0.0012637	3.17e-06	3.45e-06	0.000194634	0.000377399	2.07e-06	3.82e-06	0.000266669	0.000106928	4.45e-05	5.19e-05	2.03e-05	9.58e-05	1.66e-06	6.3e-05	7.34e-05	8.68e-06	1.51e-06	2.05e-06	3.02e-06	0.000179359	0.000679809	0.000801306	9.91e-07	1.23e-06	0.00025594	4.91e-07	0	0.00034392	0.0013673	4.1e-07	0.000609819	0.000222946	6.6137e-05	0.000718187	0.00033751	0.000503219	0.00061104	5.38e-05	3.21e-06	0.000155311	0.000139983	0.000736676	0.00616726
Prevotella intermedia	4.74e-06	2.71e-06	4.79e-05	0.000133591	0.000496746	2.14e-05	1.55e-05	8.6e-05	0.000203344	4.14e-06	8.92e-06	0.000117697	8.78e-05	3.12e-05	0.000101002	3.49e-05	1.83e-05	4.98e-06	2.2541e-05	1.67e-05	3.34e-06	0	2.05e-06	0	8.44e-05	0.000601094	0.000275058	0	1.23e-06	0.00033231	3.78e-05	0.000153548	0.000493254	0.000910527	4.06e-05	0.000312966	0.00066385	0.000214828	0.00297034	0.000151812	0.000163721	0.000273532	7.03e-05	3.21e-06	9.52e-05	6.36e-05	0.000110576	0.00110851
Prevotella dentalis (strain ATCC 49559 / DSM 3688 / JCM 13448 / NCTC 12043 / ES 2772) (Mitsuokella dentalis)	0	0	8.71e-06	1.57e-05	1.48e-06	4.76e-06	0	0	0	1.04e-06	1.27e-06	0	4.04e-05	0	9.03e-05	1.54e-05	3.91e-06	0	1.55e-06	8.34e-07	1.34e-06	3.02e-06	6.83e-07	0	0	2.39e-06	3.41e-06	0	1.64e-06	1.24e-05	2.21e-05	5.37e-05	9.05e-06	0.000457372	0	1.3e-05	3.99e-06	0	0.0138973	0.000188409	4.44e-06	0.000252642	2.03e-05	0	1.96e-05	0	9.96e-07	0
Prevotella denticola (strain F0289)	1.58e-06	0	1.52e-05	2.18e-05	0.000128073	5.55e-06	7.77e-06	1.81e-05	0.000290371	3.11e-06	1.27e-06	7.24e-05	6.09e-05	2.6e-05	5.69e-05	0.000184058	7.17e-06	8.3e-07	3.89e-06	7.51e-06	4.01e-06	0	6.83e-07	2.02e-06	3.23e-05	0.00027908	8.41e-05	3.47e-06	1.64e-06	0.000650171	7.52e-05	0.0007639	0.000468365	0.000269362	3.73e-05	0	0.000404494	6.43e-05	0.00863476	9.69e-05	1.27e-06	0.000147537	2.47e-05	8.018e-06	6.415e-05	2.78e-05	2.59e-05	0.000142596
Prevotella intermedia (strain 17)	0	0	6.53e-06	1.39e-05	4.44e-05	4.76e-06	0	5.43e-06	4.52e-05	0	0	2.96e-05	3.54e-05	1.34e-05	5.83e-05	1.38e-05	1.3e-06	0	7e-06	5.84e-06	2.67e-06	2.26e-06	0	0	1.178e-05	0.000115289	8.35e-05	4.95e-07	0	0.000134162	4.42e-05	0.000237999	0.000151596	0.00018078	1.19e-05	8.1805e-05	9.13e-05	1.13e-05	0.00151245	4.2e-05	4.76e-05	8.7478e-05	1.33e-05	5.61e-06	2.566e-05	1.74e-05	3.09e-05	0.000173152
Prevotella melaninogenica (strain ATCC 25845 / DSM 7089 / JCM 6325 / VPI 2381 / B282) (Bacteroides melaninogenicus)	0	0	0	0	7.4e-07	7.93e-07	2.59e-05	2.26e-05	8.37e-07	0	1.27e-06	3.29e-06	4.25e-06	2.23e-06	1.7782e-05	0	1.3e-06	8.3e-07	0	0	0	5.28e-06	6.83e-07	0	3.42e-06	3.18e-06	1.14e-06	3.47e-06	1.23e-06	3.1e-05	1.2772e-05	2.88e-06	4.53e-05	1.21e-06	4.51e-06	6.82e-06	3.99e-06	6.57e-06	1.35e-05	1.36e-06	2.54e-06	9.14e-06	1.27e-06	3.21e-06	6.08e-06	0.000524069	5.98e-06	2.21e-05
Prevotella ruminicola (strain ATCC 19189 / JCM 8958 / 23)	0	0	0	0	1.48e-06	0	1.12e-05	1.45e-05	5.86e-06	0	0	3.29e-06	0	7.42e-07	1.85e-05	8.11e-07	2.61e-06	4.15e-06	0	8.34e-07	0	3.02e-06	0	0	4.18e-06	1.03e-05	1.36e-05	1.98e-06	0	2.48e-05	3.93e-06	0	2.72e-05	1.5065e-05	6.96e-06	1.12e-05	4.99e-07	0	3.5e-06	5.42e-06	1.02e-05	2.28e-05	6.33e-07	0	6.08e-06	0.000675621	8.47e-06	0.000100157
Prevotella sp oral taxon 299 str. F0039	0	2.71e-06	2.18e-06	1.81e-06	4.44e-06	7.93e-07	1.04e-05	9.05e-07	1.26e-05	3.11e-06	2.55e-06	8.23e-07	3.54e-06	1.48e-06	3.27e-05	5.68e-06	1.3e-06	4.98e-06	1.3991e-05	2.5e-06	1.14e-05	1.51e-06	4.78e-06	6.05e-06	6.84e-06	8.75e-06	0	1.49e-06	2.04e-06	2.06e-05	2.26e-05	8.64e-06	2.72e-05	6.03e-06	1.23e-06	1.3e-05	0	0	9.51e-06	0	1.27e-06	1.18e-05	2.85e-05	6.41e-06	1.55e-05	5.78e-06	3.98e-06	0
Alistipes finegoldii (strain DSM 17242 / JCM 16770 / AHN 2437 / CCUG 46020 / CIP 107999)	0	0	0	1.21e-06	3.7e-06	0	0	2.72e-06	1.67e-06	0	0	0.000130865	4.25e-06	2.97e-06	0.00142327	8.11e-07	0	4.98e-06	1.55e-06	1.67e-06	7.35e-06	9.8e-06	5.46e-06	4.03e-06	1.14e-05	5.57e-06	4.55e-06	4.8e-05	2.04e-06	2.27e-05	7.61e-05	0	2.26e-05	0.000260925	0.000306003	3.53e-05	4.99e-07	0	1.9e-05	2.71e-06	1.9e-06	1.24e-05	1.27e-05	0	5.4e-06	0.000114532	4.53e-05	1.1883e-05
Alistipes shahii WAL 8301	9.47e-06	0	0	6.04e-07	4.44e-06	4.76e-06	0	0	1e-05	0	2.55e-06	6.58e-06	1.49e-05	1.34e-05	0.000865626	0	0	2.49e-06	5.44e-06	7.51e-06	9.35e-06	5.28e-06	7.51e-06	7.06e-06	0.000166439	2.39e-06	5.68e-07	1.49e-06	6.54e-06	3.1e-05	3.44e-05	5.76e-06	1.13e-05	1.69e-05	2.13e-05	4.2142e-05	4.99e-07	1.88e-06	4e-06	1.0166e-05	6.35e-07	1.1098e-05	0	1.6e-06	1.76e-05	1.85e-05	0	1.02e-05
Parabacteroides distasonis (strain ATCC 8503 / DSM 20701 / CIP 104284 / JCM 5825 / NCTC 11152)	3.16e-05	5.7e-05	5.66e-05	1.69e-05	9.62e-06	2.06e-05	7.34e-05	2.81e-05	4.02e-05	2.9e-05	2.55e-05	2.88e-05	2.9e-05	2.6e-05	0.000106692	3.08e-05	5.22e-06	1.91e-05	1.24e-05	2.42e-05	3.34e-05	7.69e-05	1.64e-05	2.42e-05	1.6e-05	3.42e-05	1.1366e-05	1.34e-05	3.35e-05	0.000171315	0.000298669	3.74e-05	0.000110869	1.57e-05	2.1711e-05	3.22e-05	2.99e-06	2.81e-06	0.000117613	4.07e-05	1.9e-05	4.96e-05	1.65e-05	2.49e-05	7.16e-05	6.83e-05	5.08e-05	0.000134108
Tannerella forsythia (strain ATCC 43037 / JCM 10827 / FDC 338) (Bacteroides forsythus)	4.74e-06	5.43e-06	1.52e-05	0.000106389	1.63e-05	3.17e-05	0.00231357	0.000233561	0.000258573	1.7615e-05	4.46e-05	6.91e-05	1.98e-05	0.000232165	0.000996501	0.000355954	6.06e-05	0.000569693	6.68e-05	0.000184296	0.000744518	0.000992294	0.000346059	0.000627072	0.000423318	3.98e-06	5.11e-06	1.83e-05	8.38e-05	8.26e-06	0.00195363	0.000545095	6.79e-06	4.22e-05	0.000133134	0.000177864	1.55e-05	0.000264548	4.5e-06	0.000231106	0.000155471	0.000172345	1.77e-05	0.000221297	0.000463231	0.0011592	0.00050855	0.00689892
Ornithobacterium rhinotracheale (strain ATCC 51463 / DSM 15997 / CCUG 23171 / CIP 104009 / LMG 9086)	0	0	0	0	0	0	0	0	2.51e-06	0	0	1.65e-06	0	0	7.11e-07	2.43e-06	1.3e-06	0	0	0	0	1.51e-06	6.83e-07	2.02e-06	0	0	0	4.95e-07	0	0	9.82e-07	0	0	1.21e-06	1.64e-06	1.24e-06	0	9.38e-07	5e-07	0	0	6.53e-07	1.27e-06	1.6e-06	6.75e-07	0	0	0
Sphingobacterium faecium PCAi_F25	0.0100812	0.0282651	0.00924984	1.21e-06	1.48e-06	0	0	0	3.35e-06	0.00738483	0.00836526	0.00438358	0.00014021	0.000267026	0.000162883	3.08e-05	0.0015678	3.32e-05	0.00358014	0.00395361	0.00267158	3.77e-06	1.37e-06	0	0	1.59e-06	1.7e-06	0.000488408	0.000307461	7.02e-05	0.000682811	0.000139153	3.62e-05	0	3.69e-06	1.24e-06	0.00852231	0.00063135	0.0121291	0.00764278	0.0276047	0.0212284	6.33e-07	8.02e-07	2.03e-06	0	2.99e-06	0
Bacillus cytotoxicus	4.26e-05	8.14e-05	3.7e-05	7.5e-05	9.4e-05	8.17e-05	2.68e-05	5.7e-05	6.11e-05	9.33e-05	0.000117175	9.05e-05	0.000150832	9.49e-05	0.000179953	0.000121624	0.000112777	0.000130382	7.31e-05	6.0876e-05	2.14e-05	0.000105563	6.96e-05	8.77e-05	6.57e-05	0.000120855	0.00018413	0.000120864	7.97e-05	0.000115586	0.000190107	0.000113241	0.000140283	0.000156073	0.000125351	0.000130144	7.73e-05	7.74e-05	0.000139634	0.000120636	0.0001872	0.000163858	6.46e-05	4.89e-05	5.87e-05	5.21e-05	2.04e-05	6.281e-05
Bacillus methanolicus MGA3	0	8.14e-06	0	1.63e-05	7.4e-06	1.98e-05	0.00576062	0.0123751	0.00659737	0.00838992	0.0102643	0.00284036	0.000194736	2.3e-05	0.00023899	0.000798667	0.000363103	0.00114022	1.32e-05	1.5e-05	6.68e-06	0.00344211	0.00266336	0.00149308	1.064e-05	3.34e-05	3.92e-05	1.24e-05	5.32e-06	1.24e-05	0.000520705	0.000751424	1.36e-05	0.000386266	0.000646006	0.000428856	5.49e-06	4.69e-06	1e-06	0.00895148	0.00797471	0.00417544	6.97e-06	8.82e-06	3.38e-06	0.00598688	0.00122231	0.000371767
Paenibacillus sabinae T27	0	0	0	0.000183763	0.000153984	0.000309444	0.000116542	0.000516007	0.000494552	0.000282876	0.000331146	5.84e-05	0.00032928	2.37e-05	0.000159326	4.54e-05	2.93e-05	0.000116264	0	3.34e-06	2.67e-06	0.000183228	0.000176783	0.000126019	0.000205199	0.00112427	0.00105647	0.000178323	2.0034e-05	2.27e-05	5.8e-05	0.000126677	3.17e-05	0.000119315	0.000113061	0.000149976	0	5.16e-06	9.46e-05	9.0816e-05	0.000107878	4.24e-05	0	0	0	0.00014114	4.73e-05	4.75e-05
Enterococcus faecium (Streptococcus faecium)	0	0	8.71e-06	1.03e-05	1.48e-05	2.86e-05	0.0013726	0.00706658	0.00554886	0.00237077	0.00292809	0.000993425	0.000108344	1.56e-05	0.000142967	0.00024487	0.000322686	0.000808865	8.55e-06	8.34e-07	9.35e-06	0.000238271	0.000217737	0.000206672	1.71e-05	2.94e-05	4.43e-05	1.19e-05	4.91e-06	4.13e-06	0.000436705	0.00035316	9.05e-06	0.000111481	7.3326e-05	7.99e-05	1.0474e-05	5.63e-06	8.51e-06	0.0044344	0.00593455	0.00303627	1.27e-05	1.2027e-05	6.75e-06	0.00158956	0.000777021	0.00151932
Enterococcus faecium (Streptococcus faecium)	0	0	0	2.42e-06	8.14e-06	1.11e-05	0.00293167	0.00644647	0.00369701	0.00476019	0.00559255	0.00163705	8.78e-05	6.68e-06	8.04e-05	0.000419199	0.000201434	0.00056305	0	0	0	0.00186696	0.00149208	0.000891209	0	1.19e-05	4.55e-06	7.43e-06	0	0	0.00026723	0.000400184	4.53e-06	0.000209704	0.000344509	0.000231781	0	4.69e-07	1.05e-05	0.0047082	0.00414441	0.00212167	0	0	0	0.00323581	0.000678897	0.00018164
Enterococcus faecium T110	3.16e-06	2.17e-05	6.53e-06	6.65e-06	9.62e-06	5.55e-06	2.68e-05	0.000109538	5.86e-05	6.74e-05	7.51e-05	2.55e-05	4.6e-05	1.26e-05	2.63e-05	7.3e-06	1.5e-05	2.66e-05	1.17e-05	1.17e-05	8.01e-06	0.0064861	0.000103067	0.000151223	1.52e-05	3.5e-05	2.73e-05	9.91e-06	1.1e-05	1.44e-05	2.06e-05	1.92e-05	1.13e-05	4.46e-05	2.05e-05	4.8959e-05	1.2469e-05	6.1e-06	1.8e-05	4.81e-05	7.74e-05	6.33e-05	3.17e-06	8.02e-07	2.7e-06	2.78e-05	6.97e-06	1.87e-05
Enterococcus hirae (strain ATCC 9790 / DSM 20160 / JCM 8729 / LMG 6399 / NBRC 3181 / NCIMB 6459 / NCDO 1258)	3.16e-06	5.43e-06	4.35e-06	6.29e-05	9.1798e-05	0.000142027	0.000439406	0.00220525	0.00191963	0.000814434	0.00101127	0.000348974	0.00010622	7.94e-05	0.00017782	9.24e-05	0.000116037	0.000301456	0.000160119	0.000209314	8.15e-05	7.46e-05	5.67e-05	6.25e-05	0.000255359	7.2354e-05	0.000118207	5.94e-06	1.64e-06	0	0.000254949	0.000386748	0	0.000238027	0.000208508	0.00023302	1.35e-05	1.17e-05	1.75e-05	0.00138596	0.00206047	0.00100861	7.6e-06	7.22e-06	4.05e-06	0.000602737	0.000320272	0.000583963
Lactobacillus acidophilus (strain ATCC 700396 / NCK56 / N2 / NCFM)	0	0	0	1.81e-06	7.4e-07	7.93e-07	0.000504151	0.00264793	0.00216565	0.000944993	0.00110679	0.000434572	1.49e-05	0	2.13e-05	0.000110273	0.000143416	0.000323048	0	0	0	2.34e-05	1.02e-05	1.11e-05	1.52e-06	2.39e-06	0	0	0	0	0.000211721	0.000158346	0	1.08e-05	3.28e-06	8.06e-06	2.49e-06	1.41e-06	0	0.00164756	0.00261064	0.00125799	0	0	0	0.000692974	0.000349161	0.0006281
actobacillus paracasei subsp paracasei JCM 8130	2.53e-05	4.34e-05	2.18e-05	9.67e-06	1.63e-05	2.06e-05	0.000963412	0.00478619	0.00387608	0.00154183	0.00197287	0.000626343	3.54e-05	4.45e-06	2.06e-05	0.000188112	0.000263364	0.000579659	1.09e-05	5.84e-06	0	5.05e-05	3.41e-05	5.54e-05	1.63e-05	4.61e-05	3.41e-05	9.91e-07	3.27e-06	2.06e-06	0.000312914	0.000239918	4.53e-06	8.44e-06	5.33e-06	5.58e-06	3.39e-05	2.2e-05	4.3e-05	0.00287494	0.00405494	0.00208641	0	1.6e-06	0	0.00114647	0.000598705	0.00108814
Lactobacillus rhamnosus LMS2-1	0	5.43e-06	0	8.46e-06	1.26e-05	2.14e-05	2.59e-05	0.000105917	8.37e-05	0.000108798	0.000122269	3.37e-05	2.27e-05	5.19e-06	2.42e-05	8.11e-06	5.22e-06	1.66e-05	7e-06	8.34e-07	2e-06	2.79e-05	2.25e-05	1.61e-05	1.48e-05	9.22e-05	7.79e-05	1.44e-05	1.23e-06	6.19e-06	2.01e-05	1.73e-05	2.26e-06	1.99e-05	2.46e-05	2.35e-05	2.99e-06	1.88e-06	1.75e-05	2.71e-05	5.39e-05	2.546e-05	1.27e-06	0	2.03e-06	2.31e-05	5.98e-06	5.09e-06
Lactobacillus ruminis (strain ATCC 27782 / RF3)	0	1.63e-05	0	2.12e-05	1.63e-05	1.35e-05	6.04e-06	3.6211e-05	2.76e-05	7.25e-06	2.04e-05	9.88e-06	4.25e-05	1.48e-05	7.3973e-05	3.65e-05	1.1734e-05	4.4e-05	1.87e-05	2.0848e-05	4.67e-06	2.87e-05	3.75e-05	2.42e-05	4.94e-06	4.61e-05	7.3311e-05	1.7337e-05	6.54e-06	1.03e-05	2.6e-05	2.97e-05	1.36e-05	2.23e-05	1.97e-05	2.35e-05	4.49e-06	6.1e-06	8.01e-06	2.91e-05	6.41e-05	4.31e-05	1.08e-05	1.52e-05	6.75e-06	1.0412e-05	2.99e-06	1.36e-05
Leuconostoc citreum (strain KM20)	0	0	2.18e-06	0	0	3.17e-06	6.73e-05	0.000220887	7.11e-05	7.46e-05	9.93e-05	3.46e-05	7.86e-05	1.04e-05	6.47e-05	8.11e-06	5.87e-06	4.15e-06	0	0	2.67e-06	9.73e-05	0.000136512	7.96e-05	0	3.18e-06	3.41e-06	0	0	0	2.31e-05	4.51e-05	0	4.28e-05	3.28e-05	4.96e-05	9.98e-07	9.38e-07	0	0.000245339	0.000274137	0.000108368	0	8.018e-06	4.05e-06	0.000135356	2.1916e-05	0
Lactococcus lactis subsp lactis KLDS 4.0325	9.47e-06	1.63e-05	4.35e-06	2.42e-05	2.59e-05	3.33e-05	0.000729465	0.00247502	0.00109705	0.000358517	0.000596063	0.000169549	0.00181494	0.000180985	0.0018856	2.03e-05	2.09e-05	4.32e-05	1.63e-05	6.67e-06	4.67e-06	0.000873912	0.000899616	0.000601869	9.12e-06	6.28e-05	5.17e-05	3.616e-05	1.51e-05	2.06e-05	0.00013951	0.00044145	3.62e-05	0.00103285	0.000981913	0.000932081	1.2e-05	8.91e-06	1.95e-05	0.00167535	0.00108576	0.000583622	2.66e-05	1.84e-05	8.78e-06	8.68e-05	3.39e-05	2.55e-05
Streptococcus salivarius	0	0	2.18e-06	4.23e-05	3.78e-05	7.46e-05	0.000649181	0.00209571	0.00088283	0.000394783	0.000639367	0.000159672	0.00129517	0.000106069	0.00139411	1.22e-05	1.63e-05	1.41e-05	1.71e-05	1.17e-05	4.01e-06	0.00173651	0.00210229	0.00143158	6.23e-05	0.000140732	8.64e-05	2.23e-05	5.32e-06	2.06e-05	0.00010758	0.00035412	4.53e-06	0.000798443	0.000752103	0.000737484	4.49e-06	3.28e-06	2.4023e-05	0.0041999	0.00267918	0.00142054	3.17e-06	8.018e-06	6.08e-06	0.000167748	5.33e-05	2.21e-05
Streptococcus salivarius	0	0	1.31e-05	0.000759836	0.000672198	0.00106084	0.000742414	0.00296297	0.00240247	0.0014807	0.00165191	0.000390127	0.000843383	9.1234e-05	0.000440993	0.000243249	0.000166232	0.000411076	0	1.17e-05	2e-06	0.000502179	0.000487349	0.000339748	0.000717057	0.00509261	0.00298416	0.000404695	4.46e-05	4.13e-05	0.000161124	0.000348362	6.34e-05	0.000524864	0.000408004	0.000506323	1.95e-05	3.52e-05	0.000270759	0.000239917	0.000270964	0.000135787	1.65e-05	8.018e-06	9.45e-06	0.000370203	0.000100116	0.000151084
Streptococcus sp I-P16	0	5.43e-06	4.35e-06	0.000327026	0.00026503	0.000541925	0.000193373	0.000909802	0.000833458	0.000477677	0.000529834	0.000122635	0.000509145	3.7087e-05	0.000236856	7.95e-05	5.08e-05	0.000176887	1.55e-06	8.34e-07	1.34e-06	0.00034308	0.000287358	0.000230867	0.000358718	0.00202591	0.00192314	0.00029572	2.62e-05	8.26e-06	9.48e-05	0.000189056	4.53e-06	0.000169933	0.000147881	0.000253471	9.98e-07	0	0.000130125	5.96e-05	8.76e-05	4.24e-05	1.9e-06	4.009e-06	4.05e-06	0.00021171	7.57e-05	3.4e-06
Streptococcus mitis (strain B6)	1.42e-05	3.26e-05	2.18e-05	0.00158254	0.00139326	0.00245493	0.00137692	0.00509217	0.00464845	0.00245574	0.00272049	0.000665027	0.001611	0.000158732	0.000878429	0.000398928	0.000254889	0.000731632	3.34e-05	3.67e-05	1.2e-05	0.0010398	0.000985619	0.000890201	0.00188669	0.0076719	0.00566938	0.000929263	0.000125928	0.000105266	0.000269195	0.000485595	0.000140283	0.000729747	0.000581282	0.00067613	3.5412e-05	5.86e-05	0.000827792	0.00041816	0.000432781	0.000227182	4.4957e-05	2.97e-05	3.51e-05	0.000795937	0.000216669	0.000227474
Streptococcus parasanguinis (strain ATCC 15912 / DSM 6778 / CIP 104372 / LMG 14537)	1.26e-05	6.51e-05	8.71e-06	4.47e-05	4.22e-05	7.54e-05	2.8488e-05	0.000105917	9.79e-05	0.000126413	0.000164299	3.21e-05	6.66e-05	8.9e-06	7.26e-05	8.92e-06	4.56e-06	1.74e-05	1.55e-06	4.17e-06	1.34e-06	8.52e-05	8.67e-05	6.55e-05	2.74e-05	0.000166971	0.000170491	0.000139191	7.1959e-05	9.08e-05	3.54e-05	4.8e-05	5.88e-05	2.29e-05	2.21e-05	3.22e-05	5.99e-06	1.55e-05	3.05e-05	6.51e-05	0.000117397	4.96e-05	6.84e-05	4.89e-05	2.43e-05	5.9e-05	3.04e-05	3.06e-05
Streptococcus parasanguinis FW213	3.16e-06	0	0	0.000190412	0.000165088	0.000304684	0.000108772	0.000521439	0.000456896	0.000328468	0.000382092	8.07e-05	0.000267673	2.15e-05	0.00015008	5.51e-05	3.39e-05	0.000102977	0	6.67e-06	2.67e-06	0.000233747	0.000192482	0.000156264	0.000155799	0.000987512	0.000900191	0.000164454	1.23e-05	0	6.78e-05	0.000111322	3.17e-05	8.2e-05	7.09e-05	0.000123947	0	3.75e-06	9.91e-05	6.44e-05	0.000111051	3.98e-05	0	0	0	0.000209396	5.28e-05	5.6e-05
Streptococcus pasteurianus (strain ATCC 43144 / JCM 5346 / CDC 1723-81)	1.58e-06	0	0	0.000296801	0.000248003	0.000451472	0.000215818	0.000757716	0.000646014	0.000398928	0.000412659	9.3828e-05	0.000458868	2.6e-05	0.000264596	7.46e-05	7.7575e-05	0.000183531	2.1e-05	2.25e-05	4.67e-06	0.000303871	0.000238214	0.000179452	0.000271699	0.00161326	0.00161682	0.000282345	3.7615e-05	4.13e-05	0.000106597	0.000180419	3.17e-05	0.000219346	0.000181062	0.000293134	7.98e-06	1.55e-05	0.000107603	7.25e-05	0.000163721	7.96e-05	1.08e-05	3.21e-06	0	0.000202455	6.23e-05	6.79e-05
Streptococcus salivarius (strain 57I)	1.26e-05	0	1.74e-05	0.000630476	0.000595206	0.000923573	0.000669899	0.00258275	0.00229619	0.00142267	0.00142775	0.000363789	0.00068547	7.57e-05	0.000382668	0.000222167	0.000167536	0.000353774	2.2541e-05	1.0007e-05	8.68e-06	0.0005248	0.000425919	0.000342773	0.000711357	0.00404944	0.0023397	0.000367544	5.85e-05	6.1921e-05	0.000122808	0.000269668	4.53e-05	0.000430256	0.000361305	0.000391053	1.3e-05	3.8e-05	0.00032431	0.000294135	0.000307135	0.000186054	1.01e-05	7.22e-06	1.22e-05	0.000395655	9.02e-05	0.000113737
Streptococcus salivarius (strain CCHSS3)	3.95e-05	0	0	0.00170525	0.00153169	0.002616	0.00162036	0.00595852	0.00512041	0.00296554	0.00339934	0.000757209	0.00174412	0.000147606	0.000931775	0.000442713	0.000291395	0.000816339	3.89e-06	1.33e-05	1.34e-06	0.00124489	0.00110984	0.00092347	0.00200069	0.00911978	0.0065798	0.00107737	0.000112436	9.29e-05	0.000312914	0.000604594	8.82e-05	0.000882807	0.000726705	0.000951912	6.98e-06	5.63e-05	0.000692663	0.00074076	0.000863023	0.00035644	7.6e-06	2.8063e-05	1.76e-05	0.00105508	0.000290885	0.000275006
Streptococcus suis (strain GZ1)	0	0	0	0.000211569	0.000178414	0.00032452	0.000145893	0.000555839	0.000476979	0.0003523	0.000355345	8.48e-05	0.000308745	2.52e-05	0.000171418	4.78e-05	3.06e-05	0.000110451	1.55e-06	0	0	0.000236009	0.000204769	0.000174411	0.000208239	0.00123161	0.00117298	0.000197146	1.39e-05	2.06e-05	6.68e-05	0.000143951	1.58e-05	0.000119315	0.00010282	0.000158652	0	3.75e-06	8.76e-05	5.35e-05	8.25e-05	3e-05	0	0	6.75e-07	0.000181631	4.73e-05	4.07e-05
Streptococcus thermophilus (strain ATCC BAA-250 / LMG 18311)	2.05e-05	8.14e-06	8.71e-06	0.000528319	0.000488602	0.000794241	0.000652634	0.00245149	0.00189788	0.00106623	0.00125708	0.000377781	0.000612532	5.93e-05	0.000402584	0.000172707	0.000129726	0.000341318	3.26e-05	3.34e-05	1.87e-05	0.000497655	0.000436839	0.000439556	0.000710597	0.00322969	0.00241301	0.000384386	5.7649e-05	4.33e-05	0.000187159	0.000254313	7.92e-05	0.000364572	0.0002974	0.000369362	3.14e-05	4.27e-05	0.000291279	0.000532019	0.000617442	0.000302909	1.84e-05	1.52e-05	1.0129e-05	0.000417636	0.000138967	0.000151084
Streptococcus thermophilus TH1435	0	0	0	0.000255697	0.000210987	0.000407039	0.000127764	0.000627356	0.000562333	0.000369915	0.00037445	0.000106997	0.000380266	2.6e-05	0.000167862	6.81e-05	3.91e-05	0.000130382	0	1.67e-06	0	0.000253352	0.000213642	0.000179452	0.000237119	0.00125467	0.00126731	0.000208044	1.88e-05	0	7.07e-05	0.000166024	0	0.000151252	0.00012617	0.000199555	4.99e-07	3.75e-06	0.000101597	7.12e-05	9.07e-05	3.33e-05	0	0	0	0.000195514	6.03e-05	5.77e-05
Clostridium botulinum	3.16e-06	2.71e-06	8.71e-06	9.67e-06	5.18e-06	9.52e-06	2.5e-05	4.8e-05	3.77e-05	1.7615e-05	2.42e-05	1.65e-06	1.56e-05	1.11e-05	1.49e-05	1.22e-05	1.11e-05	1.25e-05	2.49e-05	1.83e-05	6.68e-06	3.2423e-05	1.16e-05	2.22e-05	9.88e-06	1.11e-05	2.16e-05	2.28e-05	1.02e-05	3.1e-05	4.22e-05	3.26e-05	2.26e-05	1.87e-05	1.76e-05	8.68e-06	8.98e-06	9.85e-06	1.8e-05	2.91e-05	4.38e-05	3.46e-05	5.07e-06	1.04e-05	2.03e-06	3.24e-05	3.98e-06	5.09e-06
Eubacterium eligens (strain ATCC 27750 / VPI C15-48)	0	0	0	1.21e-06	2.22e-06	2.38e-06	6.91e-06	2.08e-05	1.42e-05	3.11e-06	2.55e-06	8.23e-07	4.25e-06	1.48e-06	4.98e-06	0	3.26e-06	3.32e-06	4.66e-06	0	1.34e-06	3.02e-06	0	5.04e-06	1.52e-05	1.75e-05	1.25e-05	3.47e-06	1.64e-06	0	3.93e-06	2.88e-06	4.53e-06	1.14e-05	5.33e-06	1.24e-06	3.14e-05	2.72e-05	2.5e-05	1.69e-05	1.9e-05	1.04e-05	1.27e-06	3.21e-06	0	1.16e-06	3.49e-06	5.09e-06
Eubacterium limosum (strain KIST612)	3.79e-05	2.99e-05	4.35e-06	2.9e-05	9.62e-06	3.97e-06	8.63e-07	7.24e-06	3.1e-05	1.45e-05	1.401e-05	6.58e-06	9.21e-06	5.93e-06	5.69e-06	3.24e-06	6.52e-06	8.3e-06	1.17e-05	2.5e-06	6.01e-06	9.05e-06	1.84e-05	2.02e-05	1.14e-06	6.36e-06	2.22e-05	2.97e-06	9.4e-06	1.24e-05	8.84e-06	2.88e-06	1.81e-05	3.62e-06	4.51e-06	7.44e-06	0.000146635	0.000242033	9.71e-05	4.74e-05	7.61e-05	0.000111632	6.97e-06	1.76e-05	1.35e-06	3.12e-05	4.53e-05	2.55e-05
Anaerostipes hadrus	0.000829047	0.00331126	0.00126728	0.000140845	7.11e-05	0.000980701	0.000110499	0.00131627	0.00151545	0.000165788	0.000277653	0.000144034	0.000903574	0.000129805	0.000894077	0.000298385	0.000790743	0.0013769	0.00105632	0.00136929	0.000114182	0.000623577	0.000199991	0.00066135	8.13e-05	0.000365745	0.000271648	0.00208242	0.000939556	0.00130034	0.000226949	0.000279265	0.00118788	9.64e-06	6.55e-06	9.92e-06	0.00031372	0.000182932	0.000283772	0.000608603	0.000555254	0.000283977	0.000419176	0.000342369	0.00047336	5.44e-05	4.48e-06	5.43e-05
Ruminococcus torques L2-14	2.68e-05	0.000138421	3.92e-05	8.7e-05	0.000135476	8.89e-05	6.91e-06	5.52e-05	5.02e-05	4.35e-05	2.42e-05	2.3e-05	0.000103387	1.93e-05	7.82e-05	1.54e-05	2.15e-05	5.07e-05	1.48e-05	4.34e-05	1.34e-05	3.85e-05	1.7064e-05	2.92e-05	1.86e-05	2.4648e-05	6.59e-05	0.000125322	8.99e-05	8.46e-05	3.64e-05	2.3e-05	6.56e-05	6.93e-05	7.58e-05	7.13e-05	1.35e-05	1.03e-05	2.3022e-05	1.56e-05	2.41e-05	1.44e-05	2.09e-05	2.25e-05	2.43e-05	3.0079e-05	1.0958e-05	1.1883e-05
Blautia obeum A2-162	7.9e-05	0.000854956	0.000263472	9.07e-05	8.29e-05	0.000172178	0.000230494	0.00124747	0.000904587	0.000218633	0.000268738	0.000240331	0.000280419	4.23e-05	0.000499318	9.24e-05	0.000258149	0.000333844	0.000426725	0.000506189	8.55e-05	0.000174933	6.0748e-05	0.000155256	8.09e-05	0.000315654	0.000292107	0.000515156	0.000139421	0.000361206	7.8597e-05	6.05e-05	0.000269253	0.00065382	0.000435859	0.000621594	0.000389532	0.000195128	0.000505484	0.00012538	0.000173874	0.000114896	0.000315332	0.000343972	0.000262002	5.09e-05	1.84e-05	3.73e-05
Coprococcus sp ART55/1	4.9e-05	0.000377266	0.00011105	3.99e-05	2.8872e-05	0.000102355	6.56e-05	0.000344005	0.000256062	0.000103618	0.000188499	0.000122635	0.000201817	3.86e-05	0.000153636	2.68e-05	0.000196219	0.000235019	0.000143019	0.000195971	6.4102e-05	0.000135724	7.64e-05	0.000151223	3.04e-05	5.49e-05	0.000126731	0.00109322	0.000455059	0.000765757	7.12e-05	6.91e-05	0.000699154	0.000109673	9.14e-05	0.000142539	7.78e-05	6.5668e-05	0.000127122	0.000201964	0.000440396	0.00023828	0.000117141	0.000118666	8.17e-05	4.51e-05	1.74e-05	2.21e-05
Coprococcus catus GD/7	0.000232133	0.000409836	0.000163309	0.000161397	9.48e-05	0.000247556	0.000202006	0.000354868	0.00036401	0.000191693	0.000291663	0.000177779	0.000235807	0.000164666	0.000530614	0.000381901	0.000183833	0.000311421	0.000159342	0.000130091	7.01e-05	0.000398878	0.000204086	0.000502061	0.000254979	0.000430943	0.000458052	0.000484445	0.000259625	0.000590314	0.000723092	0.000460643	0.000260203	0.000360957	0.000360076	0.000535451	0.000107233	7.32e-05	0.00018768	0.000410705	0.000423897	0.000405402	0.00017033	0.000177198	0.000201904	0.000981039	0.00125569	0.000903106
Clostridium saccharolyticum (strain ATCC 35040 / DSM 2544 / NRCC 2533 / WM1)	3.16e-06	6.51e-05	3.48e-05	3.57e-05	1.7027e-05	2.301e-05	2.76e-05	8.42e-05	7.11e-05	3.523e-05	4.2e-05	2.96e-05	4.6e-05	2.82e-05	7.9e-05	2.27e-05	2.87e-05	4.48e-05	3.03e-05	2.17e-05	1.4e-05	4.9e-05	2.25e-05	6.35e-05	3.23e-05	4.61e-05	5.63e-05	3.72e-05	4.21e-05	4.95e-05	0.000134106	6.72e-05	4.75e-05	6.33e-05	4.79e-05	6.57e-05	1.35e-05	1.41e-05	4.1e-05	4.95e-05	6.79e-05	6.2018e-05	1.9e-05	1.84e-05	1.89e-05	0.000138826	0.000124523	0.000134108
[Clostridium] cf saccharolyticum K10	1.1054e-05	9.5e-05	8.71e-06	1.51e-05	5.18e-06	1.51e-05	1.21e-05	2.81e-05	1.76e-05	1.14e-05	1.53e-05	1.32e-05	3.04e-05	2.3e-05	4.2e-05	4.54e-05	1.24e-05	3.57e-05	6.22e-06	3.34e-05	4.67e-06	2.49e-05	1.57e-05	4.5367e-05	3.72e-05	3.66e-05	5.68e-05	3.72e-05	2.25e-05	7.43e-05	0.000102667	6.24e-05	1.81e-05	4.94e-05	8.07e-05	0.000103496	2.09e-05	5.63e-06	1.85e-05	2.3e-05	5.52e-05	5.61e-05	7.6e-06	6.41e-06	1.08e-05	3.35e-05	3.24e-05	6.62e-05
Lachnoclostridium phytofermentans (strain ATCC 700394 / DSM 18823 / ISDg) (Clostridium phytofermentans)	3.16e-05	0.000127565	4.14e-05	7.74e-05	4.66e-05	0.000125365	0.000176971	0.000208213	0.000189118	3.523e-05	6.37e-05	5.6e-05	0.000167827	8.83e-05	0.000275265	5.19e-05	8.3442e-05	0.000119586	0.00010571	9.01e-05	3.41e-05	0.000109333	7.1669e-05	0.000129044	3.88e-05	3.34e-05	6.31e-05	0.000172379	4.3339e-05	0.000105266	9.28e-05	7.49e-05	6.34e-05	6.03e-05	5.98e-05	6.26e-05	3.64e-05	4.32e-05	7.31e-05	0.000137579	0.000228447	0.000163858	5.57e-05	5.53e-05	5e-05	0.000384086	0.000154408	0.000269913
Roseburia hominis (strain DSM 16839 / NCIMB 14029 / A2-183)	3.16e-06	5.43e-06	0	1.21e-06	1.48e-06	1.35e-05	0.000144166	3.44e-05	1.51e-05	6.22e-06	1.27e-05	1.65e-06	9.21e-06	1.04e-05	1.14e-05	1.62e-06	5.87e-06	9.14e-06	4.66e-06	3.34e-06	1.34e-06	6.03e-06	6.14e-06	2.22e-05	3.04e-06	9.54e-06	2.61e-05	2.53e-05	1.431e-05	2.06e-05	4.62e-05	2.78e-05	2.26e-06	1.57e-05	1.8e-05	4.83e-05	2.99e-06	2.35e-06	1.85e-05	3.46e-05	2.22e-05	4.24e-05	2.53e-06	3.21e-06	1.35e-06	0.00010759	9.07e-05	3.9e-05
Roseburia intestinalis M50/1	3e-05	2.17e-05	2.18e-06	1.45e-05	9.62e-06	1.59e-05	0.000176108	0.000148465	0.000116316	1.66e-05	1.15e-05	3.29e-06	4.8861e-05	4.15e-05	6.117e-05	6.6488e-05	3.46e-05	4.7336e-05	1.32e-05	7.51e-06	0	3.2423e-05	1.02e-05	2.32e-05	9.92e-05	0.00012006	0.000132983	3.07e-05	1.23e-05	3.72e-05	5.01e-05	2.5e-05	2.4889e-05	1.57e-05	1.97e-05	3.1e-05	0.000135164	0.000100847	0.0001041	2.37e-05	4.12e-05	2.546e-05	7.6e-06	4.009e-06	0	0.000349379	0.0001564	0.000157874
Roseburia intestinalis XB6B4	0	1.09e-05	0	6.04e-06	2.22e-06	4.76e-06	0.000321137	7.97e-05	2.51e-06	9.33e-06	2.29e-05	4.12e-06	1.2e-05	1.26e-05	1.35e-05	7.3e-06	1.1734e-05	1.16e-05	3.89e-06	1.67e-06	6.68e-07	1.06e-05	2.73e-06	7.06e-06	2.66e-06	5.57e-06	7.96e-06	9.41e-06	4.09e-06	0	1.47e-05	2.4e-05	1.13e-05	1.57e-05	4.1e-06	2.48e-05	4.49e-06	6.1e-06	1.3e-05	1.15e-05	8.88e-06	1.1098e-05	8.86e-06	1.6e-06	4.73e-06	4.74e-05	6.77e-05	8.15e-05
Agathobacter rectalis (strain ATCC 33656 / DSM 3377 / JCM 17463 / KCTC 5835 / VPI 0990) (Eubacterium rectale)	6.32e-06	0	0	0	0	2.38e-06	3.45e-06	1.81e-06	1.67e-06	3.11e-06	2.55e-06	8.23e-07	7.08e-06	2.97e-06	1.07e-05	3.24e-06	2.61e-06	4.15e-06	9.33e-06	5e-06	1.34e-06	3.77e-06	2.73e-06	0	3.8e-06	1.51e-05	1.08e-05	3.47e-06	7.36e-06	4.13e-06	2.46e-05	2.59e-05	9.05e-06	2.41e-06	5.73e-06	2.1071e-05	9.98e-07	9.38e-07	0	2.03e-06	3.17e-06	5.88e-06	1.27e-06	1.6e-06	2.7e-06	1.9667e-05	3.34e-05	3.4e-05
[Eubacterium] rectale M104/1	6.32e-06	2.17e-05	4.35e-06	1.09e-05	5.18e-06	3.17e-06	2.59e-06	1.54e-05	1.51e-05	4.14e-06	5.09e-06	9.88e-06	1.35e-05	2.23e-06	1.64e-05	1.78e-05	1.3e-05	1.827e-05	1.01e-05	8.34e-06	3.34e-06	7.16e-05	1.98e-05	0.000463751	6.84e-06	1.11e-05	1.7e-05	2.08e-05	9.81e-06	2.68e-05	2.01e-05	2.11e-05	2.04e-05	1.69e-05	6.14e-06	3.53e-05	2.99e-06	1.31e-05	6.51e-06	1.08e-05	2.5383e-05	1.57e-05	1.08e-05	2.89e-05	5.27e-05	0.000202455	0.00019824	0.000169757
[Eubacterium] rectale DSM 17629	0	8.14e-06	0	5.44e-06	0	7.93e-07	1.73e-06	4.53e-06	2.51e-06	1.04e-06	0	3.29e-06	5.67e-06	0	1.14e-05	1.62e-06	1.3e-06	8.3e-06	6.22e-06	6.67e-06	0	1.58e-05	4.78e-06	0.000502061	2.28e-06	2.39e-06	7.39e-06	1.14e-05	3.27e-06	6.19e-06	2.06e-05	2.02e-05	9.05e-06	1.57e-05	3.69e-06	1.55e-05	1.5e-06	9.38e-07	8.01e-06	4.07e-06	3.81e-06	1.24e-05	0	1.6e-06	3.38e-06	0.000102963	0.000129503	9.51e-05
Oscillibacter valericigenes (strain DSM 18026 / NBRC 101213 / Sjm18-20)	3e-05	3.26e-05	2.61e-05	1.21e-05	1.48e-05	4.21e-05	2.5e-05	5.34e-05	3.51e-05	1.45e-05	3.44e-05	9.88e-06	6.23e-05	3.49e-05	0.000120206	3.8109e-05	3.39e-05	5.6471e-05	1.24e-05	1.33e-05	2e-06	0.00149824	0.000507143	0.0002843	4.56e-06	1.5902e-05	1.3071e-05	3.12e-05	1.64e-05	2.48e-05	5.65e-05	0.000121879	1.58e-05	3.43e-05	2.95e-05	3.72e-05	1.55e-05	6.57e-06	1.5e-05	8.47e-05	5.65e-05	5.74e-05	1.71e-05	1.68e-05	2.16e-05	0.0132845	0.00423526	0.00226965
Clostridioides difficile (Peptoclostridium difficile)	3.16e-06	5.43e-06	0	1.21e-06	2.22e-06	4.76e-06	8.63e-06	5.43e-06	1.59e-05	9.33e-06	1.401e-05	0	2.83e-06	4.45e-06	9.96e-06	1.62e-06	3.26e-06	3.32e-06	1.55e-06	0	0	3.02e-06	0	3.02e-06	1.52e-06	1.27e-05	0.000326205	2.97e-06	3.27e-06	4.13e-06	3.44e-06	1.92e-06	4.53e-06	6.03e-06	1.19e-05	1.3e-05	0	9.38e-07	1.2512e-05	2.71e-06	6.98e-06	6.53e-07	2.53e-06	8.02e-07	6.75e-07	1.74e-05	2.04e-05	3.73e-05
Peptoclostridium difficile (strain 630) (Clostridium difficile)	2.21e-05	1.09e-05	8.71e-06	2.42e-06	0	1.51e-05	0	9.05e-07	0.000714632	2.07e-06	7.64e-06	1.65e-06	2.12e-06	2.0027e-05	2.06e-05	6.49e-06	6.52e-07	4.98e-06	1.3991e-05	6.67e-06	6.68e-06	0.000166639	1.37e-06	1.11e-05	4.94e-06	1.43e-05	0.000134119	4.85e-05	1.92e-05	7.02e-05	7.8597e-05	4.7024e-05	0.000124445	1.27e-05	1.19e-05	4.28e-05	1.55e-05	1.97e-05	5e-06	5.42e-06	5.01e-05	3.2641e-05	3.8e-06	9.62e-06	4.05e-06	4.63e-06	9.96e-07	0
Clostridioides difficile NAP08	6.32e-06	3.26e-05	6.1e-05	1.9948e-05	9.62e-06	2.54e-05	4.58e-05	0.000129454	0.000277819	7.87e-05	6.62e-05	4.77e-05	3.8239e-05	2.82e-05	0.000226187	2.76e-05	6.5189e-05	0.000121247	4.74e-05	2.0848e-05	4.07e-05	0.000101039	6.14e-05	7.96e-05	3.61e-05	7.31e-05	0.000130141	5.4983e-05	4.46e-05	2.27e-05	8.89e-05	9.02e-05	4.98e-05	4.4e-05	5.08e-05	5.33e-05	2.39e-05	2.81e-05	2.2e-05	3.19e-05	7.49e-05	5.42e-05	1.65e-05	2.16e-05	3.31e-05	4.0491e-05	6.52e-05	5.26e-05
Peptoclostridium difficile (strain R20291) (Clostridium difficile)	1.26e-05	6.79e-05	1.96e-05	6.65e-05	0.000115488	5e-05	0.000135534	0.000598387	0.00030125	4.56e-05	7.26e-05	3.79e-05	2.97e-05	5.86e-05	0.00152	8.76e-05	0.000150587	0.00045509	0.000239401	5.42e-05	8.01e-05	0.000257876	0.000236849	0.000438547	6.19e-05	8.11e-05	0.000244938	0.000210521	0.000127973	8.05e-05	0.000155229	0.000140112	0.000104081	4.46e-05	3.11e-05	3.84e-05	2.04e-05	2.63e-05	2.6e-05	6.91e-05	0.000195449	0.000112938	2.22e-05	8.26e-05	4.93e-05	9.26e-05	0.000123028	5.0927e-05
Paeniclostridium sordellii (Clostridium sordellii)	7.9e-06	0.000119422	2.8307e-05	8.4e-05	6.14e-05	0.000148375	2.8488e-05	6.2464e-05	7.7e-05	7.46e-05	6.88e-05	4.6914e-05	3.61e-05	2.67e-05	0.000105981	4.46e-05	5.28e-05	6.48e-05	6.92e-05	6.42e-05	2.6e-05	4.75e-05	3.55e-05	0.000105856	8.25e-05	0.000158225	0.000245507	0.000126808	6.3e-05	6.1921e-05	5.5e-05	4.51e-05	4.98e-05	6.09e-05	5.16e-05	3.9663e-05	3.7407e-05	4.36e-05	5.15e-05	4.34e-05	5.2e-05	4.44e-05	4.1791e-05	5.13e-05	3.38e-05	5.67e-05	6.72e-05	6.96e-05
Ethanoligenens harbinense (strain DSM 18485 / JCM 12961 / CGMCC 15033 / YUAN-3)	2.21e-05	8.69e-05	5.66e-05	4.11e-05	2.81e-05	3.09e-05	0.000146756	0.00027973	0.000394972	0.000283912	0.000308221	0.000178602	1.42e-05	2.45e-05	0.000235433	0.000130544	0.000162973	0.000494952	0.000341225	7.76e-05	0.000208999	0.000159853	0.000145386	0.000163321	4.83e-05	9.94e-05	9.09e-05	8.92e-05	8.01e-05	9.08e-05	0.000120843	9.4048e-05	8.82e-05	4.58e-05	4.51e-05	3.78e-05	1.65e-05	2.35e-05	1.95e-05	3.25e-05	9.2e-05	6.14e-05	3.74e-05	8.66e-05	9.86e-05	0.000105277	0.000130002	8.49e-05
Faecalibacterium prausnitzii SL3/3	9.47e-06	2.71e-05	2.18e-05	3.32e-05	2e-05	1.43e-05	0.000116542	0.00024533	0.000349785	0.000313961	0.000261096	0.000195887	8.5e-06	1.56e-05	0.000202714	0.000133787	0.000123859	0.00052817	0.000310911	5.5e-05	0.000216344	0.000106317	0.000107162	9.38e-05	2.96e-05	4.37e-05	6.65e-05	3.22e-05	5.15e-05	3.3e-05	6.63e-05	4.9903e-05	3.17e-05	7.83e-06	1.02e-05	9.92e-06	7.48e-06	1.36e-05	3e-06	1.29e-05	4.25e-05	3.79e-05	1.58e-05	7.86e-05	7.56e-05	2.43e-05	9.41e-05	3.06e-05
Faecalibacterium prausnitzii L2-6	5.21e-05	0.000108566	4.14e-05	0.000103367	9.25e-05	0.00021185	3.45e-05	7.97e-05	7.53e-05	1.97e-05	3.82e-05	2.22e-05	8.5e-05	0.000130546	0.000130875	3.24e-05	4.56e-05	8.39e-05	8.55e-05	8.51e-05	4.21e-05	5.66e-05	2.39e-05	7.36e-05	0.000486018	0.000529536	0.000222774	0.000212007	9.5264e-05	7.43e-05	6.39e-05	5.85e-05	0.000104081	4.88e-05	4.14e-05	4.46e-05	3.49e-05	7.13e-05	0.000120115	7.73e-05	7.81e-05	5.88e-05	4.12e-05	5.37e-05	5.94e-05	4.0491e-05	3.14e-05	5.26e-05
Mageeibacillus indolicus (strain UPII9-5) (Clostridiales genomosp BVAB3 (strain UPII9-5))	8.0536e-05	5.7e-05	5.01e-05	4.17e-05	6.22e-05	5.63e-05	0.000106182	0.000730557	0.000234306	6.84e-05	8.28e-05	6.5e-05	3.4e-05	7.86e-05	0.00120348	0.000129733	0.00016884	0.000680144	0.00020831	5.42e-05	9.01e-05	0.000250336	0.00018907	0.0005192	9.04e-05	0.000131191	0.000305178	0.00037547	0.000198296	0.000181635	0.000162598	0.000172741	7.69e-05	0.000113891	9.54e-05	0.000153694	3.19e-05	4.9251e-05	4.1e-05	8e-05	0.000171335	9.14e-05	2.72e-05	8.74e-05	3.849e-05	0.000119159	0.000140461	0.000100157
[Eubacterium] siraeum 70/3	4.74e-06	2.71e-06	4.35e-06	2.84e-05	5.85e-05	2.78e-05	7.34e-05	0.000309604	0.000149788	2.28e-05	2.42e-05	2.72e-05	2.12e-06	2.15e-05	0.000976585	6.57e-05	0.000112125	0.000304778	0.000206756	2.59e-05	9.68e-05	0.000153067	0.000128322	8.17e-05	1.48e-05	1.99e-05	7.62e-05	0.000133743	5.27e-05	2.89e-05	5.7e-05	5.66e-05	2.72e-05	6.63e-06	7.37e-06	3.72e-06	9.48e-06	1.78e-05	1.1e-05	4.07e-05	0.000151664	6.27e-05	6.33e-06	6.17e-05	3.04e-05	2.2e-05	5.43e-05	1.7e-05
[Eubacterium] siraeum V10Sc8a	4.74e-06	1.09e-05	0	1.81e-05	3.7e-05	1.75e-05	7.51e-05	0.000439059	0.000129705	2.3832e-05	2.55e-05	5.51e-05	0	2.97e-05	0.000858513	7.22e-05	0.0001206	0.000376197	0.000145351	3e-05	5.01e-05	0.000114611	9.08e-05	9.68e-05	1.79e-05	2.86e-05	9.55e-05	0.00015108	6.42e-05	3.72e-05	5.35e-05	4.9903e-05	1.13e-05	6.63e-06	5.73e-06	1.1775e-05	1.0474e-05	1.59e-05	1.2512e-05	2.7787e-05	8.44e-05	4.5e-05	8.86e-06	5.37e-05	2.43e-05	4.74e-05	4.18e-05	1.7e-05
Ruminococcus bromii	1.1054e-05	5.43e-06	4.35e-06	2.06e-05	2.29e-05	2.62e-05	2.5e-05	2.81e-05	4.77e-05	1.14e-05	1.66e-05	2.06e-05	0.000116133	4.0054e-05	8.82e-05	2.11e-05	2.8e-05	5.15e-05	0.000102601	7.34e-05	4.61e-05	5.96e-05	3.8906e-05	7.76e-05	8.09e-05	0.000228988	0.000279605	0.000230334	0.000158228	0.0002353	5.55e-05	6.72e-05	0.000273779	9.7621e-05	7.66e-05	0.000131384	1.95e-05	3.05e-05	3.75e-05	4.13e-05	3.93e-05	3.92e-05	1.65e-05	1.04e-05	5.4e-06	1.85e-05	1.25e-05	1.7e-05
Ruminococcus sp SR1/5	2.68e-05	8.14e-06	6.53e-06	2.06e-05	2.59e-05	0.000221372	3.54e-05	0.000211834	0.000156483	3.83e-05	2.93e-05	9.88e-06	5.67e-06	1.706e-05	0.000403295	4.7e-05	7.1708e-05	0.000176887	0.000192765	5.25e-05	4.6741e-05	0.000190014	6.6891e-05	0.00384107	2.51e-05	2.31e-05	0.00014719	0.000112443	0.00034385	0.000340566	0.000140001	0.00032245	0.000371072	2.1091e-05	2.58e-05	1.67e-05	2.2943e-05	2.4391e-05	2.65e-05	1.22e-05	0.000164355	5.29e-05	6.65e-05	0.000101829	2.7e-05	3.59e-05	7.42e-05	5.77e-05
Ruminococcus bicirculans	7.9e-06	0	2.18e-06	4.23e-06	7.4e-07	8.3312e-05	6.04e-06	3.26e-05	5.6066e-05	1.24e-05	7.64e-06	2.47e-06	1.42e-06	7.42e-07	5.83e-05	1.22e-05	2.8e-05	4.65e-05	4.9e-05	1.92e-05	4.01e-06	6.33e-05	1.0921e-05	0.000993033	6.46e-06	1.67e-05	5.4557e-05	2.58e-05	9.2e-05	0.000175443	5.11e-05	0.000188096	0.000181011	9.64e-06	1.93e-05	6.2e-06	1.3e-05	8.44e-06	6.51e-06	7.46e-06	8.3764e-05	2.28e-05	3.48e-05	3.53e-05	6.75e-06	0	1.34e-05	1.1883e-05
Ruminococcus champanellensis (strain DSM 18848 / JCM 17042 / KCTC 15320 / 18P13)	0	0	0	1.21e-06	2.96e-06	4.13e-05	3.45e-06	1.99e-05	4.44e-05	2.8e-05	6.37e-06	0	0	1.48e-06	3.49e-05	1.46e-05	1.37e-05	2.82e-05	2.49e-05	2.17e-05	5.34e-06	4.3e-05	4.78e-06	0.00182274	0	6.36e-06	3.41e-05	1.63e-05	7.52e-05	0.000119714	4.6667e-05	0.000134354	0.000185536	3.62e-06	9.83e-06	6.2e-07	7.98e-06	3.75e-06	5e-06	5.42e-06	5.33e-05	1.04e-05	1.33e-05	2.25e-05	0	1.16e-06	1.49e-05	1.53e-05
Intestinimonas butyriciproducens	5.37e-05	8.14e-06	4.57e-05	0.000209151	1.7027e-05	5.55e-06	9.496e-06	1.72e-05	3.8493e-05	3.94e-05	1.15e-05	1.73e-05	4.6e-05	3.63e-05	0.000179242	0.000338927	2.74e-05	0.00012789	2.33e-05	2.0848e-05	2e-06	0.000113103	3e-05	5.95e-05	1.33e-05	9.54e-06	2.56e-05	4.95e-05	3.39e-05	4.33e-05	0.000452424	0.000165064	9.73e-05	0.000174754	5.78e-05	0.000200174	4.49e-06	6.57e-06	1.2512e-05	6.17e-05	5.08e-05	5.16e-05	6.97e-06	1.2027e-05	3.38e-06	5.78e-05	0.000538934	0.000280099
butyrate-producing bacterium SM4/1	0.00176232	0.00261372	0.00137398	0.000559752	0.000572997	0.00148533	0.00190783	0.00139231	0.00110291	0.00659733	0.00562566	0.00876057	0.00146937	0.00211619	0.00377831	0.000904075	0.00275619	0.00383339	0.00782563	0.010148	0.0043803	0.00885449	0.00151597	0.00737465	0.00375514	0.00747234	0.00515337	0.00147067	0.000679522	0.00056761	0.00738419	0.00287614	0.00064485	0.00395787	0.00535239	0.00352753	0.000380554	0.000604614	0.000687158	0.00214773	0.0022115	0.0026609	0.000643961	0.000969376	0.000576	0.000470852	0.000284908	0.000819925
butyrate-producing bacterium SS3/4	0.000101065	0.000165563	9.58e-05	7.1329e-05	6.22e-05	9.28e-05	6.3e-05	0.000110444	0.000101253	0.000125377	0.000100617	0.000120989	0.000149415	7.12e-05	0.00017782	0.000102165	9.26e-05	0.000148652	0.000101046	7.84e-05	4.34e-05	0.000152313	9.42e-05	0.000185501	7.52e-05	0.000129601	0.00022107	0.000161482	0.000131243	0.000179571	0.000194036	0.000134354	0.000187799	0.000221756	0.000149519	0.000205752	4.39e-05	3.38e-05	7.96e-05	0.000185698	0.000308404	0.000248072	8.55e-05	9.7e-05	6.415e-05	6.0158e-05	7.07e-05	5.0927e-05
Faecalitalea cylindroides T2-87	0.00142596	0.00607969	0.00102994	0.00407785	0.00580178	0.0081003	0.00369567	0.00871871	0.00654382	0.00173456	0.00262624	0.000990132	0.00450583	0.00109036	0.00809719	0.0015649	0.00785137	0.00640531	0.00364932	0.00834252	0.000706457	0.00377841	0.00229614	0.00328658	0.00229519	0.00112188	0.00432762	0.0109233	0.00257213	0.00395056	0.00204549	0.00314101	0.00384195	0.00610252	0.00604919	0.00354178	0.00168681	0.00201413	0.00295032	0.00355131	0.00735283	0.00276665	0.00361492	0.00329299	0.00254777	0.00443781	0.00138868	0.00185035
Acidaminococcus fermentans (strain ATCC 25085 / DSM 20731 / VR4)	0.0011275	0.00303441	0.00152204	0.00217674	0.0017412	0.00349037	0.00294117	0.0044621	0.00467942	0.00217079	0.00271285	0.00174981	0.00490522	0.00176534	0.00590503	0.00210167	0.00533312	0.00534565	0.0017924	0.00179709	0.000958859	0.0045837	0.00304286	0.00595517	0.00357047	0.00985445	0.00869446	0.0130845	0.00523502	0.00718284	0.00643169	0.0043051	0.00707525	0.00311845	0.00315179	0.0024337	0.00171723	0.00183401	0.00286224	0.0057702	0.00749751	0.00506197	0.00329832	0.00293298	0.002566	0.00512037	0.00663506	0.0171454
Acidaminococcus intestini (strain RyC-MR95)	0.00126331	0.00410922	0.00174632	0.00222631	0.0018826	0.00428065	0.00157892	0.00360481	0.00489447	0.00100716	0.0016137	0.00118931	0.00379841	0.00125651	0.0048495	0.00195248	0.00302803	0.00395131	0.00186002	0.00190467	0.000731831	0.00371205	0.00227088	0.0045125	0.00125248	0.00139937	0.00310122	0.00643203	0.00216327	0.00346964	0.00333202	0.00284255	0.00356817	0.00323475	0.00252053	0.00191188	0.00178057	0.00222755	0.00308795	0.00447709	0.00792204	0.00493728	0.00290511	0.00257698	0.0023722	0.00284478	0.000720737	0.00217459
Megamonas sp Calf98-2	0.000446896	0.000898382	0.000518235	0.000487818	0.000408649	0.000772818	0.000342719	0.000575755	0.000541413	0.000280804	0.000391007	0.00036132	0.00100271	0.000514768	0.0011985	0.000574878	0.000658409	0.00100901	0.000435275	0.000457821	0.000283785	0.00514394	0.00147843	0.00210503	0.000362518	0.000422197	0.000858705	0.00102635	0.000692606	0.000468536	0.00995431	0.0297556	0.000511355	0.0141593	0.0176052	0.0205262	0.000287785	0.000306763	0.000406389	0.0342586	0.00787635	0.0281764	0.000515422	0.000461837	0.000407859	0.000298476	0.000116553	0.000327631
Veillonella parvula (strain ATCC 10790 / DSM 2008 / JCM 12972 / Te3) (Veillonella alcalescens)	0.000712191	0.00182933	0.000966792	0.000888591	0.000832104	0.00175511	0.00203042	0.00431454	0.00419574	0.00122269	0.00185569	0.001014	0.00171155	0.000751383	0.00233655	0.00169139	0.00220013	0.00392889	0.00132837	0.00125922	0.000477426	0.00263531	0.00179036	0.00360718	0.00145349	0.000976381	0.00169809	0.00410788	0.00170657	0.0017792	0.00187945	0.00232049	0.00171055	0.00201449	0.00190402	0.00162866	0.00122845	0.00134526	0.00217408	0.00276447	0.004871	0.00318315	0.00101881	0.000983007	0.000924436	0.0022004	0.00100764	0.00218986
Anaerococcus prevotii (strain ATCC 9321 / DSM 20548 / JCM 6508 / PC1) (Peptostreptococcus prevotii) (Peptococcus prevotii)	0.000262137	0.000892954	0.000387588	0.000384451	0.000377556	0.000517328	0.000494655	0.000511481	0.000589948	0.000540884	0.000731069	0.000746509	0.000980052	0.000450978	0.000960937	0.000774342	0.000828553	0.00105717	0.000654468	0.000645453	0.000420669	0.000869388	0.000662767	0.000780312	0.000604577	0.000823722	0.00168274	0.000992667	0.000661124	0.00102995	0.000938252	0.000928004	0.000977457	0.000950901	0.000747597	0.000876924	0.000455368	0.000367741	0.000571547	0.000966445	0.00156486	0.00126582	0.000481863	0.000392882	0.000411236	0.000214024	0.000105595	0.000368372
Parvimonas micra	0.00027477	0.000455977	0.000226456	0.000469079	0.000401986	0.000622063	0.0002797	0.000344005	0.000242674	9.95e-05	0.000151563	0.000163787	0.000419213	0.000198045	0.000743997	0.000242438	0.000232725	0.000325539	0.000475694	0.000422797	0.000415995	0.000503687	0.000240262	0.000723855	0.000400518	0.00040232	0.00064616	0.000459678	0.00024695	0.000247684	0.000744707	0.000630506	0.000298668	0.000328416	0.000287569	0.000410884	0.000357611	0.000324587	0.000362347	0.000412061	0.000566676	0.00042825	0.000848484	0.00069516	0.000707001	0.0003864	0.000149427	0.000303865
Rubinisphaera brasiliensis (strain ATCC 49424 / DSM 5305 / JCM 21570 / NBRC 103401 / IFAM 1448) (Planctomyces brasiliensis)	0.000341094	0.000854956	0.000426782	0.000346974	0.000352386	0.000700614	0.000485159	0.000861822	0.00080417	0.000151282	0.000341335	0.000218932	0.000381682	0.000209171	0.000699898	0.000333251	0.000280313	0.000612046	0.000272824	0.000301045	0.000141559	0.000773627	0.000460047	0.00116845	0.000721617	0.000291006	0.00061604	0.000933721	0.000654173	0.000445831	0.000616495	0.00052878	0.000502304	0.000542941	0.000583331	0.000527394	0.000120201	0.00020404	0.00036535	0.000477801	0.000525429	0.00049288	0.000394482	0.000447404	0.000407184	0.000318143	0.000199236	0.000381953
Campylobacter coli	0.00189812	0.00425035	0.00245182	0.00233633	0.00233049	0.00472339	0.00241803	0.00482512	0.00274137	0.00125481	0.00218429	0.00504531	0.00360084	0.00263689	0.00687806	0.0103762	0.00320143	0.0109977	0.00139133	0.0014752	0.00119123	0.00361855	0.00170709	0.00425341	0.00429664	0.00328535	0.00387241	0.0102952	0.00310732	0.00282773	0.00347743	0.00346154	0.00246401	0.0030136	0.00272699	0.00286132	0.00163194	0.0010929	0.0017772	0.00331343	0.00366594	0.00290962	0.00219656	0.00228593	0.00190154	0.00119853	0.000573302	0.00180791
Campylobacter hominis (strain ATCC BAA-381 / LMG 19568 / NCTC 13146 / CH001A)	0.000674292	0.00149278	0.000825257	0.00297708	0.00164422	0.00567791	0.000459261	0.000911613	0.000710448	0.000407217	0.000576958	0.000618936	0.00141059	0.000832232	0.00388856	0.0017449	0.000606258	0.00172154	0.00109363	0.000988193	0.000892086	0.00431678	0.000997223	0.00415763	0.000470818	0.000413451	0.00154635	0.00378789	0.00690643	0.00147785	0.00363953	0.00318995	0.00150239	0.00121303	0.00126375	0.00238412	0.000693277	0.000317082	0.000707677	0.00142052	0.00174572	0.00129128	0.00218516	0.00256416	0.00234046	0.000615463	0.000372572	0.000524549
Campylobacter jejuni subsp jejuni	0.00169757	0.00274129	0.00192487	0.0095327	0.00551972	0.0167195	0.00163418	0.00279096	0.00157654	0.000566788	0.000857159	0.000906181	0.00219591	0.00171416	0.00703739	0.00542931	0.00132595	0.00337165	0.000675454	0.000718838	0.000686425	0.00865543	0.00168866	0.00813884	0.001083	0.000629718	0.00163898	0.00505398	0.0145353	0.00286488	0.00471386	0.00405942	0.00289164	0.00247909	0.00271552	0.00485748	0.0014494	0.00066137	0.00105251	0.00290747	0.0020611	0.00199176	0.00584061	0.00693076	0.00718008	0.000923194	0.000407438	0.00102873
Campylobacter jejuni subsp jejuni serotype O:2 (strain ATCC 700819 / NCTC 11168)	0.0041484	0.0110601	0.00691343	0.00738376	0.00478608	0.0151136	0.0135301	0.0212749	0.0210356	0.00576321	0.0102719	0.00455971	0.0040767	0.00345948	0.00941021	0.00906183	0.004897	0.0295136	0.0122312	0.00971348	0.00548472	0.0237849	0.0203622	0.0383361	0.0376882	0.00326626	0.00479363	0.0407509	0.0245102	0.0118785	0.00460136	0.00510163	0.011768	0.00383494	0.00462199	0.00519214	0.0034988	0.00526845	0.0102003	0.0049061	0.00602149	0.00392084	0.016931	0.0216181	0.0132649	0.0114231	0.00983928	0.00873399
Acidovorax sp KKS102	0.00270664	0.00704592	0.004405	0.00487999	0.00319442	0.00970148	0.00840914	0.0139666	0.0136274	0.00385768	0.00677576	0.00298357	0.00290333	0.002447	0.00691007	0.00683935	0.00364472	0.0195099	0.00817385	0.00703994	0.00372459	0.01457	0.0124165	0.0220151	0.0203869	0.00230499	0.00324557	0.0222028	0.0124362	0.00716839	0.00293412	0.00385981	0.00703453	0.00291899	0.003611	0.00378224	0.00265889	0.00375105	0.00644216	0.00369974	0.00388424	0.0025349	0.010948	0.0129739	0.0083888	0.00743299	0.00578133	0.00537111
Citrobacter freundii CFNIH1	0.00389415	0.0108457	0.00668262	0.00625459	0.00399766	0.0134513	0.0115955	0.0200519	0.0191043	0.00568446	0.00993311	0.00408069	0.0030924	0.00265098	0.00787599	0.00947049	0.00518318	0.0309345	0.0124598	0.00996282	0.00550008	0.0241498	0.0205745	0.039191	0.0377015	0.0035533	0.00464871	0.0392926	0.0225587	0.0120891	0.00378985	0.00327633	0.0119716	0.0037108	0.0046478	0.00510351	0.00263096	0.00437161	0.00798564	0.00406639	0.00482468	0.00351087	0.0153898	0.0198261	0.0117516	0.00998276	0.00840129	0.00696682
Escherichia coli	0.000107381	0.000130279	9.15e-05	7.19e-05	6.2926e-05	9.7594e-05	9.67e-05	0.000226319	0.000235979	0.000350227	0.000382092	0.000290538	0.000277587	0.000133513	0.000179953	0.000298385	0.000297262	0.000263255	0.00017411	0.000157611	6.94e-05	0.000264662	0.000297597	0.000187517	9.99e-05	0.000425378	0.000305178	0.00023826	0.000138194	0.000208467	0.000277546	0.000166983	0.000208162	0.000385663	0.000322798	0.000422039	0.000226437	6.43e-05	0.000180673	0.000462213	0.000857946	0.000592108	7.22e-05	5.05e-05	3.51e-05	4.74e-05	3.44e-05	8.49e-05
Escherichia coli (strain K12)	9.32e-05	0.000214418	0.000126293	0.000249652	0.000232456	0.00053161	7.5968e-05	0.000172002	0.000197486	9.84e-05	0.000131185	9.63e-05	0.00023864	0.000143156	0.000371287	0.000139463	0.000200782	0.000289829	0.000296143	0.000239335	0.000105501	0.000177949	0.000127639	0.000221794	0.000347319	0.000360975	0.000546707	0.000413116	0.000237138	0.000251812	0.000178808	0.000194814	0.000217213	0.000168728	0.000176146	0.000194597	0.000375566	0.000341942	0.000433915	0.000239239	0.000399783	0.000269615	0.000134871	0.000152342	0.000150584	9.37e-05	0.000442304	0.00019522
Escherichia coli (strain K12)	3.16e-06	2.17e-05	1.09e-05	4.84e-06	2.96e-06	1.35e-05	5.18e-06	1.09e-05	1.42e-05	3.11e-06	3.82e-06	0	2.69e-05	1.34e-05	5.76e-05	8.92e-06	1.96e-06	2.08e-05	5.44e-06	2.5e-06	6.68e-06	1.81e-05	6.83e-06	1.71e-05	1.6e-05	2.54e-05	2.16e-05	3.52e-05	1.7172e-05	3.51e-05	2.21e-05	8.64e-06	1.58e-05	1.45e-05	1.47e-05	2.23e-05	1.2e-05	1.78e-05	1.7e-05	7.46e-06	1.14e-05	7.18e-06	5.7e-06	8.82e-06	4.73e-06	4.63e-06	0.000134982	5.6e-05
Escherichia coli O6:H1 (strain CFT073 / ATCC 700928 / UPEC)	0.000138964	0.000295842	0.000124115	0.00016986	0.000185077	0.000251523	0.000197689	0.000277014	0.000305434	0.000144028	0.000129911	0.000138273	0.000267673	0.000141672	0.000354928	0.000350278	0.000350717	0.000510731	0.00034822	0.000322726	0.000236376	0.000284267	0.000161085	0.000337732	0.000184679	0.000291006	0.000450664	0.000524568	0.000341805	0.000350886	0.000404283	0.000350281	0.000400486	0.000348302	0.000305184	0.000370601	0.000194516	0.000172144	0.000333819	0.000312434	0.000428339	0.00036558	0.000250113	0.000195639	0.000197852	0.000149238	0.000583762	0.000281796
Escherichia coli O78:H11 (strain H10407 / ETEC)	9e-05	0.000217132	0.000148067	0.000109412	8.29e-05	0.000193601	9.496e-05	0.000150276	0.00018075	0.000141956	0.000212698	0.00017531	0.000240764	0.000143156	0.000332167	0.000187302	0.000198175	0.000288168	0.00011426	0.000135929	5.94e-05	0.000238271	0.000131734	0.000304463	0.000154279	0.000211496	0.000367123	0.000476024	0.000263714	0.000311669	0.000249545	0.000229362	0.000346183	0.000203076	0.000157712	0.000218147	9.9752e-05	9.0997e-05	0.000144638	0.000229073	0.000383284	0.000287241	0.00013677	0.000161162	0.000127625	0.000161964	0.000488129	0.000242752
Escherichia coli (strain UTI89 / UPEC)	0.000176863	0.000510259	0.000267827	0.000152934	0.000116228	0.000356258	0.00014244	0.000205498	0.000292882	0.000109835	0.000179583	7e-05	0.000276879	0.000106069	0.000318653	0.000138652	0.000301825	0.000579659	0.000223856	0.000215151	9.08e-05	0.000267678	0.000197943	0.000448629	0.000211279	0.000277489	0.000434183	0.000400237	0.000213833	0.000381846	0.000286388	0.000289821	0.000255678	0.000224769	0.000212604	0.000321023	0.000219953	0.000234997	0.000346832	0.000359198	0.000640287	0.000431515	0.000181727	0.000168378	0.000170166	0.000157336	0.00159389	0.000460041
Escherichia coli (strain SMS-3-5 / SECEC)	1.74e-05	5.16e-05	2.18e-05	4.65e-05	1.9248e-05	5.79e-05	4.23e-05	5.2506e-05	5.86e-05	5.08e-05	5.9861e-05	4.28e-05	8.5e-05	4.0054e-05	0.000112382	5.59e-05	5.48e-05	0.000120416	1.55e-05	4e-05	1.34e-05	6.94e-05	7.99e-05	0.00016937	3.08e-05	2.94e-05	5e-05	6.89e-05	6.66e-05	8.26e-05	0.000107088	8.35e-05	4.07e-05	4.4e-05	4.14e-05	9.36e-05	1.65e-05	2.53e-05	6.0558e-05	7.12e-05	0.00010534	7.7e-05	3.8625e-05	2.8063e-05	3.92e-05	7.75e-05	0.00100515	0.000256333
Escherichia coli (strain B / BL21-DE3)	2.84e-05	4.89e-05	4.57e-05	6.04e-06	1.7027e-05	2.06e-05	2.16e-05	6.07e-05	3.8493e-05	4.35e-05	5.22e-05	2.47e-05	4.96e-05	4.0054e-05	6.26e-05	3.41e-05	4.89e-05	5.23e-05	2.72e-05	2.5e-05	1.07e-05	4.3e-05	5.05e-05	5.75e-05	2.81e-05	7.55e-05	0.000104568	8.62e-05	4.7e-05	8.88e-05	6.98e-05	2.97e-05	9.5e-05	5.91e-05	3.65e-05	7.003e-05	2.44e-05	8.44e-06	3.4533e-05	8.47e-05	8.8206e-05	7.83e-05	2.41e-05	3.13e-05	2.2959e-05	1.85e-05	1.54e-05	2.55e-05
Escherichia coli O17:K52:H18 (strain UMN026 / ExPEC)	0.00368255	0.00712192	0.00686988	0.00524208	0.00473278	0.00444886	0.00706847	0.00944202	0.0081053	0.00190449	0.00460548	0.00409798	0.0105504	0.00539097	0.0137647	0.0107532	0.0109563	0.0148818	0.00694964	0.00932988	0.0058019	0.00724088	0.00461275	0.00855117	0.00528578	0.0105072	0.00540342	0.00589606	0.00451502	0.00456152	0.0081397	0.0134575	0.00453432	0.0103978	0.00917886	0.00959225	0.00283645	0.00229181	0.00263502	0.0138223	0.0150388	0.0135258	0.0105009	0.00813426	0.00693158	0.00406067	0.00219807	0.00418111
Escherichia coli H386	0.00623602	0.0201905	0.0091671	0.0158544	0.01648	0.0124587	0.00978519	0.0161012	0.0173227	0.00210965	0.00899953	0.00837045	0.00730153	0.00336528	0.0106109	0.01246	0.0197712	0.0277497	0.00145817	0.00138097	0.000857364	0.0100662	0.00498065	0.00996561	0.00454136	0.00867691	0.00644909	0.0149182	0.0050216	0.00487525	0.00859409	0.0103578	0.00483751	0.00628872	0.00605697	0.00771074	0.00813927	0.0067244	0.00947757	0.0206044	0.0232439	0.0223911	0.017002	0.0134502	0.0104105	0.0096785	0.00463822	0.0105317
Escherichia coli UMNK88	4.26e-05	8.69e-05	3.05e-05	2.3e-05	9.62e-06	3.0151e-05	2.59e-05	3.35e-05	2.93e-05	2.3832e-05	2.04e-05	2.8e-05	8.71e-05	6.08e-05	0.000118072	4.14e-05	5.41e-05	5.73e-05	3.81e-05	3.67e-05	1e-05	5.81e-05	2.39e-05	4.23e-05	2.39e-05	3.82e-05	4.09e-05	4.21e-05	1.84e-05	4.13e-05	6.53e-05	4.03e-05	3.39e-05	6.27e-05	3.81e-05	7.75e-05	2.14e-05	1.59e-05	2.8e-05	5.22e-05	7.3e-05	6.01e-05	2.15e-05	1.6036e-05	2.36e-05	3.93e-05	2.29e-05	3.73e-05
Escherichia coli 1303	0.000116856	0.000233417	0.000178552	0.000198875	0.000155464	0.000299923	0.000101003	0.000225414	0.000235142	0.000165788	0.00022416	0.000170372	0.00770233	0.00201605	0.00327757	0.000376225	0.00100782	0.00162853	0.000282929	0.000245172	0.000106837	0.00163849	0.00114329	0.000957747	9.08e-05	0.000239325	0.000509767	0.00381711	0.00114685	0.00150468	0.00574004	0.00333679	0.00141415	0.000520043	0.000502221	0.000871967	0.000439906	0.000126645	0.000382366	0.000334122	0.00652471	0.00254535	0.000360922	0.000337558	0.000176244	9.37e-05	5.03e-05	8.83e-05
Escherichia coli O25b:H4-ST131	0.000353727	0.000909239	0.000487751	0.000333675	0.000279836	0.000458613	0.000415234	0.000572134	0.000523003	0.000262153	0.000439405	0.000379427	0.0101985	0.00369312	0.00419512	0.00118543	0.00406388	0.00488391	0.000526994	0.000413624	0.00027043	0.00169203	0.00134601	0.00141041	0.000382658	0.000579627	0.000939972	0.00280909	0.000987392	0.00145514	0.0111721	0.00652098	0.00139152	0.000859908	0.000677139	0.00160139	0.000935674	0.000379467	0.000799265	0.000800401	0.00567945	0.0032641	0.000451469	0.000474666	0.000375447	0.000273025	9.51e-05	0.00025803
Escherichia coli O104:H4 (strain 2011C-3493)	0.00285824	0.00933123	0.0036516	0.00269962	0.00225941	0.00523437	0.00490598	0.015129	0.0149202	0.00229099	0.0040196	0.00221237	0.00338982	0.000881187	0.00687166	0.00165085	0.00276988	0.00378522	0.00370062	0.00278445	0.00059695	0.00590551	0.00407626	0.00994343	0.000909336	0.000757729	0.00176117	0.0129364	0.00664027	0.0111128	0.00186815	0.00276674	0.0110349	0.00300275	0.00299817	0.00133801	0.00215115	0.00397432	0.00620093	0.00485459	0.0064879	0.00416173	0.00574563	0.00477231	0.00532986	0.00421338	0.000992196	0.00243431
Escherichia coli O83:H1 (strain NRG 857C / AIEC)	0.000148439	0.00063511	0.000217746	0.00104878	0.00101496	0.00669987	0.00331842	0.024838	0.00972954	0.0204199	0.017482	0.000441979	0.0023432	0.000834458	0.00309264	0.00174409	0.0188944	0.0232511	0.00587544	0.0022349	0.00176214	0.00182172	0.000503048	0.000721839	0.00560764	0.0592563	0.00162421	0.00148553	0.000220375	0.000260068	0.000773689	0.00130132	0.000285092	0.00073035	0.000398992	0.00136961	0.000140152	5.16e-05	0.000156149	0.000350387	0.000353459	0.000414541	0.000410311	0.000509143	0.00030657	8.21e-05	2.39e-05	4.92e-05
Klebsiella aerogenes (Enterobacter aerogenes)	0.000464266	0.00165834	0.000516058	0.000478146	0.00036201	0.000542718	0.000299556	0.000447206	0.00056317	0.000356445	0.00054257	0.00040988	0.0053478	0.00344242	0.00770812	0.00210735	0.00310495	0.00921973	0.00379545	0.00376764	0.00165664	0.0061581	0.00946304	0.00648849	0.0043449	0.0123423	0.017423	0.00229294	0.000654173	0.00114141	0.00127573	0.00106428	0.00122861	0.00372647	0.00405382	0.00450919	0.00282598	0.000408548	0.00686807	0.00086343	0.00152806	0.00115158	0.000883943	0.00091325	0.000578701	0.000139983	9.31e-05	0.000308957
Klebsiella pneumoniae	3.4741e-05	0.000132993	5.44e-05	2.48e-05	2.59e-05	0.000132506	2.94e-05	0.000170192	9.79e-05	0.000316034	0.000336241	4.86e-05	0.000186946	7.86e-05	0.00012234	4.22e-05	0.000145372	0.000160278	0.00013136	4.84e-05	2.8e-05	0.000108579	0.000103749	7.1579e-05	2.28e-05	0.000135167	8.35e-05	0.000181791	5.6e-05	9.29e-05	0.000153755	0.000108443	0.000113132	0.000265143	0.000184339	0.000154934	3.7407e-05	1.88e-05	7.61e-05	0.000153845	0.000253196	0.000189318	7.66e-05	0.000103432	5.87e-05	3.0079e-05	7.97e-06	2.55e-05
Klebsiella variicola	0.000432684	0.000800673	0.000359281	0.000311309	0.000245041	0.000442744	0.000417824	0.000661756	0.000528024	0.00251894	0.00213589	0.00116462	0.000992798	0.000520702	0.000859224	0.000807586	0.000943937	0.00103973	0.00047958	0.000394443	0.000200319	0.000932726	0.00120745	0.000540371	0.00100776	0.00179215	0.0160443	0.000992172	0.000749437	0.0010444	0.000942673	0.000474079	0.000934467	0.00146552	0.00112693	0.00147001	0.0011681	0.000384158	0.000899361	0.000874951	0.00194307	0.00125603	0.000683219	0.000372837	0.000258626	0.000149238	5.78e-05	0.000159571
Klebsiella aerogenes (strain ATCC 13048 / DSM 30053 / JCM 1235 / KCTC 2190 / NBRC 13534 / NCIMB 10102 / NCTC 10006) (Enterobacter aerogenes)	0.00106118	0.00199218	0.00167664	0.00142235	0.00186483	0.00372047	0.00274693	0.00154983	0.00142675	0.00091598	0.00132968	0.00181812	0.00203517	0.00137815	0.0029703	0.0044774	0.00232594	0.00285926	0.00100657	0.00176874	0.00161657	0.00282608	0.00122998	0.0024357	0.00177269	0.00170628	0.00163273	0.00229889	0.00220047	0.00188446	0.00231714	0.00345291	0.00171508	0.00191385	0.00165537	0.00185363	0.00146586	0.00238234	0.00095141	0.00226904	0.00257447	0.0022914	0.00161592	0.0022715	0.00329866	0.000891958	0.000551386	0.0017434
Klebsiella oxytoca (strain ATCC 8724 / DSM 4798 / JCM 20051 / NBRC 3318 / NRRL B-199 / KCTC 1686)	0.000344252	0.000542829	0.000341861	0.000375989	0.000351646	0.000514947	0.000470483	0.000499712	0.000485347	0.000570933	0.000673755	0.000645273	0.000915612	0.000554822	0.00108541	0.000618663	0.000623859	0.000857031	0.000376202	0.000253511	0.000333864	0.000499163	0.000357662	0.00055751	0.000563918	0.000516814	0.00106443	0.000888645	0.000613287	0.000652235	0.000962322	0.000692884	0.000606386	0.000540531	0.000496486	0.000495168	0.00053916	0.000611181	0.000654626	0.000815988	0.00161182	0.00115484	0.000351424	0.000285441	0.000352488	0.000224436	0.000122032	0.00036328
Raoultella ornithinolytica (Klebsiella ornithinolytica)	0.000244766	0.000727391	0.000324441	0.000681253	0.000609272	0.00118303	0.000533502	0.0010809	0.00123847	0.00024661	0.000361713	0.000237862	0.000834885	0.000407215	0.00112667	0.000397306	0.000407432	0.00069177	0.000537876	0.000479503	0.000206328	0.000893517	0.000322169	0.00062304	0.000802177	0.000545437	0.00119002	0.00120666	0.000602248	0.000549033	0.00104338	0.00064778	0.000540769	0.000605009	0.000540728	0.000605481	0.000423447	0.000518308	0.000766734	0.000973222	0.00160928	0.00109413	0.0003071	0.00038326	0.000260652	0.00052754	0.000263988	0.000582266
Haemophilus parainfluenzae (strain T3T1)	6.16e-05	0.000200847	6.53e-05	0.000129964	6e-05	0.000184873	0.000210638	0.000238087	0.000241837	4.66e-05	7.64e-05	8.48e-05	7.0813e-05	4.52e-05	0.000101713	0.000150003	0.000114081	0.000190175	9.7937e-05	0.000170119	0.000150907	0.000202078	0.000144703	0.000269177	0.000188859	0.000388803	0.000258009	0.000365068	0.000288654	0.000518073	0.00020337	0.000134354	0.000352971	0.000220551	0.000222436	0.000259049	5.24e-05	7.36e-05	9.5091e-05	8.065e-05	0.000123108	6.85e-05	0.000104477	8.26e-05	5.94e-05	0.00015965	0.000175328	0.000185035
Treponema succinifaciens (strain ATCC 33096 / DSM 2489 / 6091)	1.74e-05	1.8999e-05	4.35e-06	3.7478e-05	2.74e-05	5.24e-05	0.00133721	0.00180784	0.00254472	1.04e-05	1.66e-05	2.06e-05	7.01e-05	2.82e-05	8.25e-05	0.00079218	0.000105606	0.000142008	0.000122033	0.000132593	7.81e-05	0.000122152	5.53e-05	0.000138117	3.23e-05	9.94e-05	8.7e-05	9.11e-05	7.93e-05	0.000113522	0.000173405	0.00011708	8.37e-05	6.39e-05	6.96e-05	9.3e-05	2.39e-05	2.2e-05	4.25e-05	6.03e-05	0.000159279	0.00010184	3.99e-05	4.97e-05	3.849e-05	2.43e-05	2.84e-05	2.72e-05
Akkermansia muciniphila (strain ATCC BAA-835 / Muc)	6.32e-06	1.63e-05	6.53e-06	1.21e-05	7.4e-06	7.14e-06	8.63e-06	1.27e-05	7.53e-06	5.18e-06	3.82e-06	5.76e-06	1.7e-05	5.93e-06	1.71e-05	8.11e-06	3.91e-06	8.3e-06	1.55e-06	6.67e-06	6.68e-06	7.54e-06	8.19e-06	1.61e-05	0.00679893	0.00116164	0.000449527	1.83e-05	9.4e-06	3.3e-05	6.39e-06	9.6e-06	6.79e-06	5.42e-06	1.02e-05	1.49e-05	3.99e-06	2.35e-06	2.5e-06	7.46e-06	1.6499e-05	6.53e-06	7.6e-06	4.009e-06	2.03e-06	1.9667e-05	2.24e-05	5.0927e-05
age	21	21	21	23	23	23	21	21	21	21	21	21	28	28	28	23	23	23	26	26	26	33	33	33	19	19	19	21	21	21	28	28	28	21	21	21	21	21	21	21	21	21	21	21	21	19	19	19
Gender	1	1	1	1	1	1	1	1	1	0	0	0	1	1	1	0	0	0	0	0	0	0	0	0	0	0	0	1	1	1	1	1	1	0	0	0	0	0	0	0	0	0	0	0	0	1	1	1
Height #1 (cm)	180.6	180.6	180.6	185.5	185.5	185.5	180.8	180.8	180.8	169	169	169	181.1	181.1	181.1	171	171	171	165.1	165.1	165.1	162.5	162.5	162.5	158.7	158.7	158.7	182	182	182	181.5	181.5	181.5	161.8	161.8	161.8	176.5	176.5	176.5	172.5	172.5	172.5	166.1	166.1	166.1	177.5	177.5	177.5
Weight #1 (kg)	74.84	74.84	74.84	84.14	84.14	84.14	82.1	82.1	82.1	62.7	62.7	62.7	75.4	75.4	75.4	66.9	66.9	66.9	57.2	57.2	57.2	114.3	114.3	114.3	57.72	57.72	57.72	73.63	73.63	73.63	90.45	90.45	90.45	57.15	57.15	57.15	63	63	63	59.6	59.6	59.6	98.4	98.4	98.4	88.9	88.9	88.9
Body Mass Index Visit 1	22.95	22.95	22.95	24.45	24.45	24.45	25.12	25.12	25.12	21.95	21.95	21.95	22.99	22.99	22.99	22.88	22.88	22.88	20.98	20.98	20.98	43.29	43.29	43.29	22.92	22.92	22.92	22.23	22.23	22.23	27.46	27.46	27.46	21.83	21.83	21.83	20.22	20.22	20.22	20.03	20.03	20.03	35.67	35.67	35.67	28.22	28.22	28.22
Waist circumference #1 (cm)	81.53	81.53	81.53	83	83	83	82	82	82	74	74	74	78	78	78	69.5	69.5	69.5	70.1	70.1	70.1	133	133	133	73.4	73.4	73.4	32	32	32	90.17	90.17	90.17	69.5	69.5	69.5	71	71	71	71.5	71.5	71.5	103.5	103.5	103.5	96.1	96.1	96.1
Hip circumference #1 (cm)	97.28	97.28	97.28	86	86	86	101	101	101	94	94	94	97	97	97	93.8	93.8	93.8	87	87	87	136	136	136	89	89	89	35.5	35.5	35.5	91.44	91.44	91.44	87	87	87	93.5	93.5	93.5	95.5	95.5	95.5	117.2	117.2	117.2	108.1	108.1	108.1
Energy (kcal)	1.99562	1.99562	1.99562	2.52382	2.52382	2.52382	3.20692	3.20692	3.20692	1.3808	1.3808	1.3808	2.82851	2.82851	2.82851	1.84884	1.84884	1.84884	1.22232	1.22232	1.22232	1.41121	1.41121	1.41121	2.43109	2.43109	2.43109	1.80484	1.80484	1.80484	2.22446	2.22446	2.22446	1	1	1	1.56931	1.56931	1.56931	2.54737	2.54737	2.54737	1.99006	1.99006	1.99006	1.69118	1.69118	1.69118
Total Fat (g)	42.2436	42.2436	42.2436	43.9107	43.9107	43.9107	30.239	30.239	30.239	42.0357	42.0357	42.0357	41.6556	41.6556	41.6556	38.9853	38.9853	38.9853	29.1989	29.1989	29.1989	33.2223	33.2223	33.2223	40.9517	40.9517	40.9517	32.3801	32.3801	32.3801	44.245	44.245	44.245	37.2882	37.2882	37.2882	39.1507	39.1507	39.1507	36.2045	36.2045	36.2045	36.0799	36.0799	36.0799	39.6354	39.6354	39.6354
Total Carbohydrate (g)	85.2749	85.2749	85.2749	103.629	103.629	103.629	120.809	120.809	120.809	77.4879	77.4879	77.4879	99.1335	99.1335	99.1335	104.46	104.46	104.46	126.508	126.508	126.508	108.102	108.102	108.102	94.0294	94.0294	94.0294	119.587	119.587	119.587	105.165	105.165	105.165	92.6935	92.6935	92.6935	107.38	107.38	107.38	123.323	123.323	123.323	89.3787	89.3787	89.3787	110.326	110.326	110.326
Total Protein (g)	38.1333	38.1333	38.1333	34.2659	34.2659	34.2659	34.499	34.499	34.499	52.7755	52.7755	52.7755	28.3563	28.3563	28.3563	39.2795	39.2795	39.2795	40.1117	40.1117	40.1117	46.4174	46.4174	46.4174	47.1017	47.1017	47.1017	42.2611	42.2611	42.2611	30.0668	30.0668	30.0668	57.0238	57.0238	57.0238	39.2431	39.2431	39.2431	31.5567	31.5567	31.5567	46.0917	46.0917	46.0917	32.8941	32.8941	32.8941
Vegetable Protein (g)	9.77418	9.77418	9.77418	15.8079	15.8079	15.8079	9.13965	9.13965	9.13965	8.21203	8.21203	8.21203	14.6117	14.6117	14.6117	13.358	13.358	13.358	18.6768	18.6768	18.6768	8.08039	8.08039	8.08039	12.589	12.589	12.589	16.4015	16.4015	16.4015	11.2568	11.2568	11.2568	17.3087	17.3087	17.3087	16.473	16.473	16.473	11.9066	11.9066	11.9066	13.8628	13.8628	13.8628	12.2012	12.2012	12.2012
Alcohol (g)	8.85574	8.85574	8.85574	0	0	0	4.96957	4.96957	4.96957	4.03028	4.03028	4.03028	9.78982	9.78982	9.78982	1.29351	1.29351	1.29351	4.21963	4.21963	4.21963	2.444	2.444	2.444	0.0212721	0.0212721	0.0212721	0	0	0	0.0138075	0.0138075	0.0138075	0.0136667	0.0136667	0.0136667	0.012001	0.012001	0.012001	0.020974	0.020974	0.020974	8.98765	8.98765	8.98765	0.0146136	0.0146136	0.0146136
Cholesterol (mg)	232.977	232.977	232.977	110.762	110.762	110.762	112.001	112.001	112.001	209.295	209.295	209.295	116.167	116.167	116.167	178.12	178.12	178.12	93.2266	93.2266	93.2266	334.66	334.66	334.66	194.211	194.211	194.211	104.085	104.085	104.085	92.4324	92.4324	92.4324	360.382	360.382	360.382	116.084	116.084	116.084	92.7234	92.7234	92.7234	224.68	224.68	224.68	73.1645	73.1645	73.1645
Total Saturated Fatty Acids (SFA) (g)	14.4255	14.4255	14.4255	11.462	11.462	11.462	9.42832	9.42832	9.42832	14.4519	14.4519	14.4519	17.9166	17.9166	17.9166	13.5045	13.5045	13.5045	6.3146	6.3146	6.3146	10.2547	10.2547	10.2547	11.6656	11.6656	11.6656	10.9006	10.9006	10.9006	15.0097	15.0097	15.0097	10.5128	10.5128	10.5128	11.7528	11.7528	11.7528	10.8673	10.8673	10.8673	11.3191	11.3191	11.3191	11.3081	11.3081	11.3081
Total Monounsaturated Fatty Acids (MUFA) (g)	15.3059	15.3059	15.3059	18.6321	18.6321	18.6321	10.9143	10.9143	10.9143	15.75	15.75	15.75	11.2643	11.2643	11.2643	14.4016	14.4016	14.4016	12.2352	12.2352	12.2352	12.7422	12.7422	12.7422	14.7036	14.7036	14.7036	11.2348	11.2348	11.2348	15.2637	15.2637	15.2637	15.5942	15.5942	15.5942	16.6745	16.6745	16.6745	12.1355	12.1355	12.1355	14.483	14.483	14.483	13.3408	13.3408	13.3408
Total Polyunsaturated Fatty Acids (PUFA) (g)	8.5208	8.5208	8.5208	10.4985	10.4985	10.4985	7.12673	7.12673	7.12673	8.21483	8.21483	8.21483	9.2504	9.2504	9.2504	8.22975	8.22975	8.22975	7.85173	7.85173	7.85173	6.63887	6.63887	6.63887	10.9194	10.9194	10.9194	7.11453	7.11453	7.11453	10.9373	10.9373	10.9373	6.99333	6.99333	6.99333	8.02188	8.02188	8.02188	10.4266	10.4266	10.4266	6.92418	6.92418	6.92418	11.872	11.872	11.872
Total Dietary Fiber (g)	7.47995	7.47995	7.47995	10.1044	10.1044	10.1044	5.7261	5.7261	5.7261	7.3528	7.3528	7.3528	10.4434	10.4434	10.4434	6.98924	6.98924	6.98924	15.1091	15.1091	15.1091	8.64394	8.64394	8.64394	9.88136	9.88136	9.88136	10.4062	10.4062	10.4062	7.04189	7.04189	7.04189	14.1412	14.1412	14.1412	8.80853	8.80853	8.80853	7.98224	7.98224	7.98224	9.57112	9.57112	9.57112	7.24093	7.24093	7.24093
Total Vitamin A Activity (International Units) (IU)	2748.49	2748.49	2748.49	4217.13	4217.13	4217.13	2504.81	2504.81	2504.81	2562.04	2562.04	2562.04	2589.65	2589.65	2589.65	2885	2885	2885	22009.3	22009.3	22009.3	6018.77	6018.77	6018.77	3613.27	3613.27	3613.27	1463.8	1463.8	1463.8	2303.65	2303.65	2303.65	4151.28	4151.28	4151.28	3772.33	3772.33	3772.33	2582.25	2582.25	2582.25	3942.5	3942.5	3942.5	1074.93	1074.93	1074.93
Beta-Carotene Equivalents (derived from provitamin A carotenoids) (mcg)	1259.62	1259.62	1259.62	2039.53	2039.53	2039.53	1311.96	1311.96	1311.96	1102.16	1102.16	1102.16	1381.6	1381.6	1381.6	1079.95	1079.95	1079.95	12775.3	12775.3	12775.3	3339.52	3339.52	3339.52	1911.46	1911.46	1911.46	456.752	456.752	456.752	1063.31	1063.31	1063.31	1935.6	1935.6	1935.6	2123.86	2123.86	2123.86	1136.99	1136.99	1136.99	1803.82	1803.82	1803.82	545.359	545.359	545.359
Vitamin D (calciferol) (mcg)	1.9789	1.9789	1.9789	2.81504	2.81504	2.81504	0.590464	0.590464	0.590464	2.51501	2.51501	2.51501	1.55908	1.55908	1.55908	6.0859	6.0859	6.0859	1.59393	1.59393	1.59393	1.9665	1.9665	1.9665	1.48629	1.48629	1.48629	2.50842	2.50842	2.50842	1.59396	1.59396	1.59396	7.22083	7.22083	7.22083	1.10494	1.10494	1.10494	2.33238	2.33238	2.33238	2.33553	2.33553	2.33553	0.35757	0.35757	0.35757
Total Alpha-Tocopherol Equivalents (mg)	3.87742	3.87742	3.87742	7.37605	7.37605	7.37605	3.2441	3.2441	3.2441	3.76098	3.76098	3.76098	5.56662	5.56662	5.56662	3.27563	3.27563	3.27563	10.989	10.989	10.989	3.32075	3.32075	3.32075	4.59759	4.59759	4.59759	6.33963	6.33963	6.33963	4.77464	4.77464	4.77464	6.23367	6.23367	6.23367	4.80667	4.80667	4.80667	4.71366	4.71366	4.71366	8.13663	8.13663	8.13663	4.10533	4.10533	4.10533
Vitamin K (phylloquinone) (mcg)	78.5433	78.5433	78.5433	70.3812	70.3812	70.3812	31.3319	31.3319	31.3319	28.7753	28.7753	28.7753	80.0559	80.0559	80.0559	34.5038	34.5038	34.5038	34.7647	34.7647	34.7647	32.7586	32.7586	32.7586	100.246	100.246	100.246	24.0273	24.0273	24.0273	34.3458	34.3458	34.3458	149.139	149.139	149.139	28.9877	28.9877	28.9877	71.5295	71.5295	71.5295	62.5341	62.5341	62.5341	49.9246	49.9246	49.9246
Vitamin C (ascorbic acid) (mg)	23.6753	23.6753	23.6753	60.4902	60.4902	60.4902	53.6021	53.6021	53.6021	40.6922	40.6922	40.6922	67.2707	67.2707	67.2707	10.1831	10.1831	10.1831	69.1422	69.1422	69.1422	68.7875	68.7875	68.7875	36.0706	36.0706	36.0706	26.5335	26.5335	26.5335	20.9003	20.9003	20.9003	42.9532	42.9532	42.9532	46.9997	46.9997	46.9997	55.0826	55.0826	55.0826	24.8927	24.8927	24.8927	9.94918	9.94918	9.94918
Thiamin (vitamin B1) (mg)	0.595303	0.595303	0.595303	0.853467	0.853467	0.853467	0.665124	0.665124	0.665124	0.954936	0.954936	0.954936	0.465748	0.465748	0.465748	0.958641	0.958641	0.958641	0.93885	0.93885	0.93885	0.632587	0.632587	0.632587	0.671658	0.671658	0.671658	1.10813	1.10813	1.10813	0.673357	0.673357	0.673357	0.738167	0.738167	0.738167	1.26488	1.26488	1.26488	0.594058	0.594058	0.594058	0.891213	0.891213	0.891213	0.694612	0.694612	0.694612
Riboflavin (vitamin B2) (mg)	1.08094	1.08094	1.08094	0.790336	0.790336	0.790336	0.532866	0.532866	0.532866	0.897722	0.897722	0.897722	0.486784	0.486784	0.486784	1.30203	1.30203	1.30203	0.912904	0.912904	0.912904	1.03386	1.03386	1.03386	0.748343	0.748343	0.748343	1.14106	1.14106	1.14106	0.679201	0.679201	0.679201	1.22417	1.22417	1.22417	0.743956	0.743956	0.743956	0.722763	0.722763	0.722763	0.980227	0.980227	0.980227	0.50548	0.50548	0.50548
Niacin (vitamin B3) (mg)	9.94778	9.94778	9.94778	11.3792	11.3792	11.3792	9.8969	9.8969	9.8969	12.7198	12.7198	12.7198	7.29748	7.29748	7.29748	9.88193	9.88193	9.88193	11.3956	11.3956	11.3956	10.5905	10.5905	10.5905	12.7414	12.7414	12.7414	15.433	15.433	15.433	9.07763	9.07763	9.07763	16.4662	16.4662	16.4662	11.3425	11.3425	11.3425	8.15688	8.15688	8.15688	13.4291	13.4291	13.4291	10.4272	10.4272	10.4272
Pantothenic Acid (mg)	3.27667	3.27667	3.27667	2.08421	2.08421	2.08421	1.91345	1.91345	1.91345	2.42572	2.42572	2.42572	1.91832	1.91832	1.91832	2.6044	2.6044	2.6044	2.6735	2.6735	2.6735	2.83839	2.83839	2.83839	2.46609	2.46609	2.46609	2.80983	2.80983	2.80983	1.79234	1.79234	1.79234	4.306	4.306	4.306	2.29474	2.29474	2.29474	2.17177	2.17177	2.17177	2.16468	2.16468	2.16468	1.53207	1.53207	1.53207
Vitamin B-6 (pyridoxine, pyridoxyl, & pyridoxamine) (mg)	0.662164	0.662164	0.662164	0.821439	0.821439	0.821439	0.795245	0.795245	0.795245	0.85758	0.85758	0.85758	0.70355	0.70355	0.70355	0.756893	0.756893	0.756893	1.09277	1.09277	1.09277	0.966444	0.966444	0.966444	0.86058	0.86058	0.86058	1.16037	1.16037	1.16037	0.780991	0.780991	0.780991	1.19083	1.19083	1.19083	0.893066	0.893066	0.893066	0.614752	0.614752	0.614752	0.956107	0.956107	0.956107	0.788123	0.788123	0.788123
Total Folate (mcg)	154.244	154.244	154.244	239.414	239.414	239.414	130.75	130.75	130.75	121.207	121.207	121.207	168.094	168.094	168.094	217.697	217.697	217.697	217.101	217.101	217.101	142.685	142.685	142.685	173.51	173.51	173.51	296.657	296.657	296.657	141.912	141.912	141.912	233.808	233.808	233.808	144.776	144.776	144.776	176.732	176.732	176.732	199.226	199.226	199.226	142.974	142.974	142.974
Vitamin B-12 (cobalamin) (mcg)	1.61826	1.61826	1.61826	2.58239	2.58239	2.58239	1.41092	1.41092	1.41092	5.50149	5.50149	5.50149	1.46084	1.46084	1.46084	2.97159	2.97159	2.97159	0.726022	0.726022	0.726022	3.27895	3.27895	3.27895	1.50192	1.50192	1.50192	2.68659	2.68659	2.68659	2.16893	2.16893	2.16893	5.10283	5.10283	5.10283	1.18003	1.18003	1.18003	1.37559	1.37559	1.37559	2.12563	2.12563	2.12563	1.54448	1.54448	1.54448
Calcium (mg)	308.58	308.58	308.58	268.103	268.103	268.103	278.582	278.582	278.582	420.298	420.298	420.298	263.692	263.692	263.692	574.527	574.527	574.527	389.42	389.42	389.42	275.459	275.459	275.459	277.31	277.31	277.31	444.023	444.023	444.023	398.183	398.183	398.183	281.223	281.223	281.223	251.328	251.328	251.328	392.038	392.038	392.038	374.088	374.088	374.088	184.432	184.432	184.432
Phosphorus (mg)	508.102	508.102	508.102	508.359	508.359	508.359	429.028	429.028	429.028	743.971	743.971	743.971	513.696	513.696	513.696	706.147	706.147	706.147	617.004	617.004	617.004	604.218	604.218	604.218	553.054	553.054	553.054	567.757	567.757	567.757	513.595	513.595	513.595	769.846	769.846	769.846	537.544	537.544	537.544	545.49	545.49	545.49	620.783	620.783	620.783	423.877	423.877	423.877
Magnesium (mg)	106.65	106.65	106.65	152.911	152.911	152.911	87.3731	87.3731	87.3731	105.136	105.136	105.136	152.156	152.156	152.156	141.246	141.246	141.246	218.666	218.666	218.666	131.2	131.2	131.2	122.771	122.771	122.771	134.921	134.921	134.921	112.207	112.207	112.207	185.631	185.631	185.631	139.156	139.156	139.156	120.714	120.714	120.714	131.573	131.573	131.573	95.2196	95.2196	95.2196
Iron (mg)	4.86086	4.86086	4.86086	8.91545	8.91545	8.91545	4.67391	4.67391	4.67391	5.95712	5.95712	5.95712	5.91782	5.91782	5.91782	6.40516	6.40516	6.40516	9.34748	9.34748	9.34748	5.41288	5.41288	5.41288	6.46801	6.46801	6.46801	12.0277	12.0277	12.0277	5.26516	5.26516	5.26516	7.57733	7.57733	7.57733	6.49541	6.49541	6.49541	5.72226	5.72226	5.72226	5.73786	5.73786	5.73786	5.73007	5.73007	5.73007
Zinc (mg)	4.38524	4.38524	4.38524	3.88406	3.88406	3.88406	4.42026	4.42026	4.42026	5.7113	5.7113	5.7113	3.48549	3.48549	3.48549	5.32975	5.32975	5.32975	3.91131	3.91131	3.91131	5.0447	5.0447	5.0447	4.70689	4.70689	4.70689	7.5133	7.5133	7.5133	4.54537	4.54537	4.54537	5.555	5.555	5.555	5.23807	5.23807	5.23807	4.05292	4.05292	4.05292	5.09624	5.09624	5.09624	4.14909	4.14909	4.14909
Copper (mg)	0.362937	0.362937	0.362937	0.722713	0.722713	0.722713	0.458918	0.458918	0.458918	0.645383	0.645383	0.645383	0.901888	0.901888	0.901888	0.446022	0.446022	0.446022	0.831443	0.831443	0.831443	0.53905	0.53905	0.53905	0.582926	0.582926	0.582926	0.469294	0.469294	0.469294	0.47851	0.47851	0.47851	0.604667	0.604667	0.604667	0.578916	0.578916	0.578916	0.549419	0.549419	0.549419	0.463732	0.463732	0.463732	0.450489	0.450489	0.450489
Selenium (mcg)	52.8535	52.8535	52.8535	51.4952	51.4952	51.4952	51.5782	51.5782	51.5782	80.4419	80.4419	80.4419	45.3459	45.3459	45.3459	55.5705	55.5705	55.5705	59.71	59.71	59.71	70.3052	70.3052	70.3052	68.05	68.05	68.05	64.3935	64.3935	64.3935	41.3023	41.3023	41.3023	86.0178	86.0178	86.0178	53.569	53.569	53.569	43.3342	43.3342	43.3342	76.4941	76.4941	76.4941	52.7879	52.7879	52.7879
Sodium (mg)	1474.36	1474.36	1474.36	1422.84	1422.84	1422.84	1441.51	1441.51	1441.51	2094.69	2094.69	2094.69	1489.94	1489.94	1489.94	1589.58	1589.58	1589.58	1361.85	1361.85	1361.85	1404.67	1404.67	1404.67	1748.35	1748.35	1748.35	1533	1533	1533	1233.44	1233.44	1233.44	2630.2	2630.2	2630.2	3905.48	3905.48	3905.48	1229.71	1229.71	1229.71	1787.26	1787.26	1787.26	2047.66	2047.66	2047.66
Potassium (mg)	1099.04	1099.04	1099.04	1152.58	1152.58	1152.58	1017.47	1017.47	1017.47	1337.71	1337.71	1337.71	1198.88	1198.88	1198.88	1086.12	1086.12	1086.12	1702.2	1702.2	1702.2	1256.58	1256.58	1256.58	1004.13	1004.13	1004.13	1163.89	1163.89	1163.89	1047.75	1047.75	1047.75	1546.79	1546.79	1546.79	1360.91	1360.91	1360.91	1042.97	1042.97	1042.97	864.779	864.779	864.779	832.01	832.01	832.01
Caffeine (mg)	177.755	177.755	177.755	32.7842	32.7842	32.7842	1.648	1.648	1.648	13.0663	13.0663	13.0663	30.7173	30.7173	30.7173	65.6333	65.6333	65.6333	77.4923	77.4923	77.4923	43.5229	43.5229	43.5229	0.679356	0.679356	0.679356	80.0544	80.0544	80.0544	3.43396	3.43396	3.43396	127.609	127.609	127.609	12.028	12.028	12.028	37.2336	37.2336	37.2336	0.0897315	0.0897315	0.0897315	42.4112	42.4112	42.4112
Water (g)	871.577	871.577	871.577	580.525	580.525	580.525	497.264	497.264	497.264	500.477	500.477	500.477	526.194	526.194	526.194	592.701	592.701	592.701	955.435	955.435	955.435	732.214	732.214	732.214	359.853	359.853	359.853	463.334	463.334	463.334	332.079	332.079	332.079	923.999	923.999	923.999	659.497	659.497	659.497	757.116	757.116	757.116	599.523	599.523	599.523	647.804	647.804	647.804
% Calories from Fat	19.7691	19.7691	19.7691	16.4279	16.4279	16.4279	9.05185	9.05185	9.05185	27.8623	27.8623	27.8623	11.7567	11.7567	11.7567	19.7966	19.7966	19.7966	21.9092	21.9092	21.9092	22.8833	22.8833	22.8833	15.7439	15.7439	15.7439	16.7077	16.7077	16.7077	18.2084	18.2084	18.2084	33.8482	33.8482	33.8482	23.7543	23.7543	23.7543	12.9646	12.9646	12.9646	17.6446	17.6446	17.6446	22.5412	22.5412	22.5412
% Calories from Carbohydrate	18.0205	18.0205	18.0205	17.4802	17.4802	17.4802	16.3079	16.3079	16.3079	28.3768	28.3768	28.3768	16.9107	16.9107	16.9107	24.4984	24.4984	24.4984	44.7569	44.7569	44.7569	31.6312	31.6312	31.6312	17.005	17.005	17.005	28.4887	28.4887	28.4887	20.891	20.891	20.891	39.9163	39.9163	39.9163	29.1948	29.1948	29.1948	20.8348	20.8348	20.8348	19.6042	19.6042	19.6042	27.5683	27.5683	27.5683
% Calories from Protein	8.70992	8.70992	8.70992	5.7125	5.7125	5.7125	4.87139	4.87139	4.87139	14.9428	14.9428	14.9428	4.13667	4.13667	4.13667	9.50845	9.50845	9.50845	13.1697	13.1697	13.1697	15.4917	15.4917	15.4917	8.36757	8.36757	8.36757	10.1978	10.1978	10.1978	5.86248	5.86248	5.86248	26.1663	26.1663	26.1663	10.7301	10.7301	10.7301	5.46429	5.46429	5.46429	10.5994	10.5994	10.5994	9.03469	9.03469	9.03469
Dietary Folate Equivalents (mcg)	183.302	183.302	183.302	323.441	323.441	323.441	171.863	171.863	171.863	150.117	150.117	150.117	187.136	187.136	187.136	293.759	293.759	293.759	285.405	285.405	285.405	169.537	169.537	169.537	223.819	223.819	223.819	455.785	455.785	455.785	183.37	183.37	183.37	249.976	249.976	249.976	189.269	189.269	189.269	220.681	220.681	220.681	260.368	260.368	260.368	198.164	198.164	198.164
Total Sugars (g)	34.0973	34.0973	34.0973	38.5282	38.5282	38.5282	54.8059	54.8059	54.8059	27.6384	27.6384	27.6384	37.716	37.716	37.716	46.1708	46.1708	46.1708	43.0706	43.0706	43.0706	54.2103	54.2103	54.2103	25.6796	25.6796	25.6796	30.1559	30.1559	30.1559	45.8524	45.8524	45.8524	24.5238	24.5238	24.5238	42.6255	42.6255	42.6255	66.4266	66.4266	66.4266	17.0305	17.0305	17.0305	33.9063	33.9063	33.9063
Omega-3 Fatty Acids (g)	0.837047	0.837047	0.837047	0.926505	0.926505	0.926505	0.71858	0.71858	0.71858	0.937348	0.937348	0.937348	0.800951	0.800951	0.800951	0.949175	0.949175	0.949175	0.993548	0.993548	0.993548	0.657793	0.657793	0.657793	0.98786	0.98786	0.98786	0.711738	0.711738	0.711738	1.20536	1.20536	1.20536	1.6625	1.6625	1.6625	0.767852	0.767852	0.767852	1.0003	1.0003	1.0003	0.566959	0.566959	0.566959	1.37622	1.37622	1.37622

## Sheet: Strain_matrix
IDs	Methanomassiliicoccus intestinalis (strain Issoire-Mx1)	Methanobrevibacter smithii (strain ATCC 35061 / DSM 861 / OCM 144 / PS)	Bifidobacterium adolescentis	Bifidobacterium adolescentis	Bifidobacterium bifidum	Bifidobacterium breve	Bifidobacterium longum	Bifidobacterium longum	Bifidobacterium longum	Bifidobacterium adolescentis (strain ATCC 15703 / DSM 20083 / NCTC 11814 / E194a)	Bifidobacterium animalis subsp lactis (strain BB-12)	Bifidobacterium bifidum BGN4	Bifidobacterium bifidum (strain PRL2010)	Bifidobacterium bifidum (strain S17)	Bifidobacterium breve JCM 7019	Bifidobacterium dentium ATCC 27679	Bifidobacterium kashiwanohense JCM 15439 = DSM 21854	Bifidobacterium kashiwanohense PV20-2	Bifidobacterium longum (strain DJO10A)	Bifidobacterium longum (strain NCC 2705)	Bifidobacterium longum subsp infantis (strain ATCC 15697 / DSM 20088 / JCM 1222 / NCTC 11817 / S12)	Bifidobacterium longum subsp infantis (strain 157F)	Bifidobacterium longum subsp longum (strain ATCC 15707 / DSM 20219 / JCM 1217 / NCTC 11818 / E194b)	Bifidobacterium longum subsp longum F8	Bifidobacterium longum subsp longum (strain JDM301)	Bifidobacterium longum subsp longum KACC 91563	Bifidobacterium longum subsp longum GT15	Bifidobacterium thermophilum RBL67	Gardnerella vaginalis (strain 409-05)	Propionibacterium acnes J139	Adlercreutzia equolifaciens DSM 19450	Eggerthella sp (strain YY7918)	Eggerthella lenta (strain ATCC 25559 / DSM 2243 / JCM 9979 / NCTC 11813 / VPI 0255) (Eubacterium lentum)	Gordonibacter pamelaeae 7-10-1-b	Bacteroides cellulosilyticus	Bacteroides dorei	Bacteroides dorei	Bacteroides fragilis (strain ATCC 25285 / DSM 2151 / JCM 11019 / NCTC 9343)	Bacteroides fragilis (strain YCH46)	Bacteroides fragilis (strain 638R)	Bacteroides helcogenes (strain ATCC 35417 / DSM 20613 / JCM 6297 / P 36-108)	Bacteroides ovatus (strain ATCC 8483 / DSM 1896 / JCM 5824 / NCTC 11153)	Bacteroides salanitronis (strain DSM 18170 / JCM 13567 / BL78)	Bacteroides thetaiotaomicron (strain ATCC 29148 / DSM 2079 / NCTC 10582 / E50 / VPI-5482)	Bacteroides vulgatus (strain ATCC 8482 / DSM 1447 / JCM 5826 / NBRC 14291 / NCTC 11154)	Bacteroides xylanisolvens XB1A	Bacteroides sp CAG:98	Barnesiella viscericola DSM 18177	Odoribacter splanchnicus (strain ATCC 29572 / DSM 20712 / CIP 104287 / JCM 15291 / NCTC 10825 / 1651/6) (Bacteroides splanchnicus)
HMB_01-1	0	0	0.124129	0.135885	0.162973	0.0692406	0.0129424	0.00418472	0.00800879	0.0120559	0.00348543	0.00383508	0.0346671	0.245591	0.0268621	0.00242273	0.00974875	0.000154174	8.25932e-06	4.12966e-05	5.2309e-05	5.78152e-05	1.92717e-05	6.60746e-05	0.000173446	9.63587e-05	7.43339e-05	0.0223773	0.00630186	0.0232803	0.000344138	0.000261545	0.000289076	7.15808e-05	6.88277e-05	1.10124e-05	0.000192717	3.85435e-05	0	2.4778e-05	0	8.25932e-06	2.75311e-06	5.50621e-06	2.75311e-05	5.50621e-06	1.10124e-05	5.50621e-06	5.50621e-06
HMB_01-2	0	0	0.151257	0.100136	0.116486	0.0487344	0.0114364	0.00280202	0.00512147	0.00916884	0.00276051	0.00313411	0.0200656	0.181452	0.026038	0.00209114	0.0109746	0.00029058	0	2.07557e-05	5.18893e-06	5.18893e-06	5.18893e-06	4.15114e-05	0.000108968	7.78339e-05	3.63225e-05	0.0147884	0.00509553	0.0202991	0.000264635	0.000207557	0.000207557	6.74561e-05	0.000114156	1.03779e-05	0.000259446	8.82118e-05	0	0	0	2.59446e-05	1.03779e-05	5.18893e-06	4.67004e-05	0	4.15114e-05	3.11336e-05	0
HMB_01-3	0	0	0.132215	0.13766	0.152876	0.0596097	0.0132174	0.0040858	0.00798371	0.0127562	0.00241869	0.00339914	0.0272102	0.253935	0.0257549	0.00219321	0.00909398	0.000133233	1.36649e-05	3.75784e-05	1.02487e-05	1.70811e-05	3.41622e-06	5.80758e-05	0.000140065	5.12433e-05	6.1492e-05	0.0104776	0.00353921	0.0323345	0.000232303	0.000215222	0.000396282	9.2238e-05	4.09947e-05	3.41622e-06	0.000119568	6.1492e-05	0	5.80758e-05	3.41622e-05	4.78271e-05	3.75784e-05	3.0746e-05	9.90704e-05	1.36649e-05	4.09947e-05	2.39136e-05	2.39136e-05
HMB_06-1	0	0	0.00882766	0.126166	0.148932	0.0350869	0.054119	0.00493066	0.00569471	0.0145927	0.00317344	0.00593874	0.0355088	0.268677	0.07276	0.00274612	0.0130028	0.000106563	1.81157e-05	6.07408e-05	4.26251e-05	0.000158779	1.06563e-05	5.54126e-05	0.00117112	4.79532e-05	8.20533e-05	0.0146066	0.00863265	0.0219434	0.00114235	0.000537076	0.000118285	5.00845e-05	8.84471e-05	7.45939e-06	0.000202469	6.71345e-05	0	0.000189682	0.000112957	4.15595e-05	9.05784e-05	1.06563e-05	0.00154303	4.5822e-05	0.000328213	2.13126e-05	0.000483795
HMB_06-2	0	0	0.00891809	0.135248	0.162761	0.0347829	0.0422395	0.00482974	0.00582705	0.0140012	0.00317885	0.00617329	0.029553	0.290625	0.0656807	0.00304713	0.0126263	0.000102867	4.26523e-05	7.52687e-05	5.51971e-05	0.000135484	1.75627e-05	5.39426e-05	0.00114408	3.26164e-05	0.000112903	0.021774	0.00938601	0.0133953	0.00123064	0.000582078	0.000127957	6.39784e-05	7.40142e-05	8.78135e-06	0.000234587	5.7706e-05	5.01791e-06	0.00063853	0.000370071	0.000159319	0.000264695	5.51971e-05	0.00505806	0.000160573	0.000940859	0.000100358	0.00144767
HMB_06-3	0	0	0.00874825	0.126838	0.144884	0.0328345	0.023887	0.00430525	0.00526067	0.0117361	0.00299814	0.00448549	0.0264411	0.268964	0.031564	0.00206177	0.0103221	9.5249e-05	7.91299e-05	1.75844e-05	4.98225e-05	0.000174379	8.79221e-06	6.30109e-05	0.000792765	2.34459e-05	0.00010111	0.0120732	0.00767267	0.0139635	0.00123091	0.000574425	5.86148e-05	6.00801e-05	0.000121626	1.46537e-06	0.000351689	0.000111368	0	6.59416e-05	1.31883e-05	2.05152e-05	1.90498e-05	1.46537e-06	0.000167052	1.46537e-05	8.49914e-05	7.32684e-06	5.5684e-05
HMB_14-1	0	0	0.004244	0.128765	0.128157	0.0361142	0.138018	0.00348132	0.00681997	0.0128669	0.00192355	0.00126204	0.0219554	0.266098	0.0551629	0.00102728	0.00780704	2.72384e-05	2.59413e-06	4.53973e-05	4.41002e-05	4.0209e-05	1.55648e-05	4.79914e-05	9.46858e-05	2.33472e-05	0.000103765	0.00050845	0.00278091	0.0140537	0.000534391	0.000958532	0.000215313	7.26357e-05	1.81589e-05	3.8912e-06	3.24266e-05	2.46442e-05	6.48533e-06	3.11296e-05	1.16736e-05	5.9665e-05	5.44768e-05	1.29707e-05	0.000123221	1.29707e-06	3.76149e-05	2.98325e-05	1.29707e-06
HMB_14-2	0	0	0.00471215	0.0797326	0.077424	0.0291399	0.124509	0.00600743	0.00953287	0.0181731	0.00221056	0.00120631	0.018636	0.154664	0.0558974	0.000972588	0.011095	3.92051e-05	3.01578e-06	7.84102e-05	6.18234e-05	7.23786e-05	1.20631e-05	4.52367e-05	4.52367e-05	2.11104e-05	6.7855e-05	0.000749421	0.00285896	0.00803403	0.000648392	0.000705692	0.000244278	5.27761e-05	3.01578e-05	6.03155e-06	0.000110076	7.84102e-05	7.53944e-06	0.000128171	7.23786e-05	0.000153805	7.38865e-05	4.0713e-05	0.000894178	1.65868e-05	0.000120631	8.1426e-05	0.000120631
HMB_14-3	0	0	0.00587245	0.0753748	0.0729177	0.0283497	0.115339	0.0169472	0.0245023	0.0407544	0.00240717	0.00140492	0.0310714	0.146529	0.0500657	0.00128441	0.017441	2.05741e-05	1.17566e-05	9.99315e-05	0.000113158	7.49486e-05	5.87832e-06	0.000124914	7.49486e-05	1.46958e-05	0.000108749	0.00091261	0.00363574	0.013116	0.000723034	0.000795043	0.000258646	9.40532e-05	4.84962e-05	7.34791e-06	0.000226315	0.000124914	2.64525e-05	0.000620163	0.000260116	0.000552563	0.000445283	0.000186637	0.001715	0.000173411	0.000264525	0.000129323	0.000248359
HMB_18-1	0	0	0.0187189	0.0869217	0.103223	0.0357066	0.0663483	0.0113943	0.00923349	0.0281129	0.0110313	0.00211143	0.0353782	0.169354	0.0777426	0.00331902	0.00478838	0.000106189	9.38413e-05	7.40852e-05	0.000234603	4.69206e-05	1.4817e-05	5.18597e-05	0.000330914	3.95121e-05	7.16157e-05	0.00664545	0.0509731	0.023406	0.000595151	0.00143972	0	6.17377e-05	4.93902e-05	4.93902e-06	5.43292e-05	9.87803e-06	2.46951e-06	1.97561e-05	0	9.87803e-06	2.71646e-05	1.4817e-05	0.000133353	2.46951e-06	2.46951e-05	1.97561e-05	1.97561e-05
HMB_18-2	0	0	0.0175248	0.0749968	0.0909456	0.0317691	0.0529443	0.0104153	0.00828145	0.0272445	0.0105124	0.00217455	0.0351875	0.145688	0.0768705	0.00318035	0.00441176	7.52005e-05	0.000131601	9.40006e-05	0.000247535	5.64003e-05	2.50668e-05	5.3267e-05	0.000366602	3.13335e-05	4.07336e-05	0.00525777	0.0379543	0.0226291	0.000557737	0.00123141	0	5.01336e-05	2.19335e-05	2.19335e-05	8.14672e-05	3.44669e-05	0	4.07336e-05	1.25334e-05	4.70003e-05	2.19335e-05	0	0.000115934	0	6.2667e-06	9.40006e-06	1.88001e-05
HMB_18-3	0	0	0.0201129	0.0951207	0.114346	0.0389369	0.0903236	0.0138643	0.0104733	0.0339442	0.0131478	0.00223591	0.0287868	0.181607	0.0910998	0.00376357	0.00518006	0.000109119	4.11769e-05	5.55888e-05	0.000238826	4.94123e-05	2.05885e-05	5.55888e-05	0.000358239	2.47062e-05	8.0295e-05	0.00490829	0.0360751	0.0288547	0.00064236	0.0017809	4.11769e-06	7.20596e-05	7.20596e-05	1.64708e-05	7.41185e-05	5.55888e-05	0	0.000376769	0.00016059	0.000329415	0.000154413	9.26481e-05	0.00165119	0.000100883	0.000271768	0.00023265	0.00044677
HMB_21-1	0	0	0.120592	0.0957481	0.117364	0.0500328	0.0636678	0.00169472	0.00457977	0.0176886	0.00521529	0.00494796	0.0159535	0.153784	0.0156627	0.00374418	0.0113973	3.36253e-05	2.69003e-05	5.38005e-05	6.72506e-05	0.000196708	8.40633e-06	4.53942e-05	0.000499336	4.70754e-05	4.03504e-05	0.0161671	0.037077	0.0077086	0.000648969	0.00115167	0.000188302	7.73382e-05	0.000232015	1.51314e-05	0.000665781	0.000178214	8.40633e-06	0.000334572	0.000126095	0.000139545	0.000211839	4.53942e-05	0.00082382	0.000154676	0.000801964	6.05256e-05	8.40633e-05
HMB_21-2	0	3.121e-06	0.077936	0.129952	0.172168	0.0848786	0.0708716	0.00205049	0.00535563	0.0222402	0.00566929	0.00566149	0.0352158	0.178001	0.0176414	0.006139	0.0149199	4.36939e-05	4.68149e-05	8.27064e-05	4.21335e-05	0.000234075	1.09235e-05	3.90125e-05	0.000457226	5.61779e-05	5.61779e-05	0.0164461	0.0313052	0.0159374	0.000852032	0.00120783	0.000262164	5.61779e-05	2.65285e-05	1.2484e-05	0.000132642	3.58915e-05	0	0.000165413	5.14964e-05	7.49039e-05	6.24199e-05	3.4331e-05	0.000330826	5.14964e-05	0.000290253	4.99359e-05	3.27705e-05
HMB_21-3	0	0	0.0619689	0.0914649	0.126512	0.0711963	0.0459263	0.00159971	0.00326684	0.0142743	0.0034371	0.00380289	0.0395426	0.107856	0.0129241	0.00434062	0.00845199	4.38276e-05	3.70849e-05	8.25982e-05	3.53992e-05	0.000153397	3.37136e-06	1.85425e-05	0.000340507	2.69709e-05	1.17997e-05	0.0125516	0.017617	0.00953251	0.000431534	0.00127269	0.000212395	4.88847e-05	0.000235995	2.02281e-05	0.000662472	0.000185425	4.7199e-05	0.000544474	0.000101141	0.00032365	0.000203967	0.00014834	0.000455133	0.000232624	0.000332079	0.000244423	7.07985e-05
HMB_25-1	0	0	0.00636552	0.117486	0.123536	0.036497	0.112679	0.00251647	0.00478292	0.00814949	0.00251512	0.00371525	0.0330953	0.2497	0.0315505	0.00178802	0.0420422	0.00012704	5.40596e-06	2.16238e-05	8.10894e-06	0.000141906	9.46043e-06	2.56783e-05	0.000189209	2.56783e-05	6.8926e-05	0.0163774	0.00560328	0.0303315	0.000208129	0.00151772	0.000547354	3.78417e-05	1.89209e-05	1.08119e-05	6.6223e-05	2.16238e-05	0	0.000251377	1.35149e-05	0.000423016	0.00021759	0.000106768	0.000128392	5.40596e-05	5.13566e-05	0.000131095	1.21634e-05
HMB_25-2	0	0	0.00562483	0.121277	0.129108	0.038405	0.0895544	0.0023156	0.00475432	0.00859277	0.00240632	0.00392593	0.0457698	0.257293	0.0261596	0.00178098	0.0326765	0.000109084	1.29604e-05	1.94406e-05	1.29604e-05	0.000126364	4.32014e-06	1.94406e-05	0.000155525	4.96817e-05	4.32014e-05	0.0123934	0.00447243	0.016706	0.000220327	0.00144185	0.000484936	3.67212e-05	2.26808e-05	4.32014e-06	9.0723e-05	3.45612e-05	1.08004e-06	5.83219e-05	3.24011e-06	5.07617e-05	2.16007e-05	1.40405e-05	0.000402853	1.18804e-05	7.88426e-05	1.08004e-05	3.45612e-05
HMB_25-3	0	0	0.00405488	0.0938174	0.101278	0.0322928	0.0547953	0.00154464	0.00313108	0.00602188	0.00162523	0.0027326	0.019952	0.19568	0.0158822	0.00121631	0.0250203	9.25294e-05	7.46205e-06	1.19393e-05	7.46205e-06	0.000102976	7.46205e-06	2.23862e-05	7.01433e-05	2.08937e-05	2.98482e-05	0.0119139	0.00362059	0.0079441	8.50674e-05	0.00115214	0.000320868	4.47723e-05	4.77571e-05	1.19393e-05	0.000147749	0.000107454	0	1.34317e-05	1.49241e-05	3.73103e-05	3.43254e-05	2.98482e-06	0.000231324	8.95446e-06	8.3575e-05	1.04469e-05	2.5371e-05
HMB_31-1	2.62455e-06	0	0.117685	0.112927	0.19218	0.158083	0.0439022	0.00188836	0.00362057	0.00951269	0.00148156	0.00424521	0.0141909	0.0285512	0.0162237	0.00237784	0.00300511	6.03647e-05	0.000194217	6.1677e-05	0.000177157	0.000561654	4.72419e-05	2.75578e-05	0.000145663	9.18593e-06	1.31228e-06	0.0723891	0.0207655	0.0398197	9.9733e-05	0.00317046	0.00061152	3.67437e-05	3.93683e-05	7.87365e-06	0.000123354	0.000104982	2.62455e-06	3.41192e-05	2.62455e-06	3.93683e-06	1.96841e-05	3.93683e-06	0.000262455	3.54314e-05	7.74243e-05	6.56138e-06	9.57961e-05
HMB_31-2	0	0	0.10065	0.116932	0.200386	0.162678	0.0632077	0.00201908	0.00343452	0.00958614	0.00121006	0.0041922	0.0144722	0.0299171	0.0222224	0.00241874	0.00307511	5.82828e-05	0.000230356	7.21597e-05	0.000190113	0.000427407	2.49784e-05	2.77537e-05	0.000174848	2.77537e-06	4.16306e-06	0.0495071	0.017557	0.0442603	0.000111015	0.00321666	0.00050373	3.46922e-05	4.71813e-05	6.93843e-06	0.000126279	9.57503e-05	9.7138e-06	3.88552e-05	2.6366e-05	1.38769e-05	1.52645e-05	1.24892e-05	0.000291414	9.7138e-06	8.74242e-05	9.7138e-06	5.27321e-05
HMB_31-3	0	0	0.124609	0.137484	0.23536	0.189083	0.0594899	0.0019724	0.00421718	0.0110299	0.00148274	0.00469623	0.0147617	0.0359939	0.02323	0.00300576	0.00324847	5.72324e-05	0.000240588	6.88908e-05	0.000179116	0.000574443	2.11972e-05	4.98134e-05	0.000204553	4.23943e-06	2.01373e-05	0.0220355	0.00935219	0.0409296	0.000126123	0.00315626	0.000641215	3.07359e-05	2.33169e-05	1.05986e-06	6.25317e-05	5.19331e-05	1.80176e-05	1.27183e-05	1.05986e-06	3.17958e-06	8.47887e-06	3.17958e-06	4.23943e-05	9.53873e-06	1.80176e-05	5.29929e-06	1.37782e-05
HMB_32-1	0.000640428	0	0.010493	0.0548232	0.0504055	0.0272697	0.0229223	0.00252404	0.00481703	0.0108471	0.00670064	0.00740134	0.0140568	0.100419	0.0359293	0.00320968	0.0081573	7.7856e-05	4.26952e-05	0.000316447	0.000138132	0.000221011	0.000155712	6.78101e-05	0.000258683	0.000550015	0.000210965	0.00869978	0.0179772	0.0114473	0.00154205	0.00144159	2.51148e-06	0.000145666	0.000145666	5.02297e-05	0.000612802	0.000128086	2.51148e-06	2.51148e-05	2.00919e-05	2.76263e-05	4.77182e-05	4.01837e-05	0.00013562	7.53445e-06	4.77182e-05	4.26952e-05	0
HMB_32-2	0.00111187	0	0.0237573	0.0870776	0.0813038	0.0414431	0.0278383	0.00341681	0.00752489	0.0167426	0.00934469	0.0100859	0.0225101	0.158905	0.0503235	0.00467026	0.0149623	0.000147833	0.000158243	0.000312322	0.000122847	0.000108272	9.7861e-05	0.000122847	0.000239447	0.000176983	8.95324e-05	0.0228308	0.0269992	0.0230536	0.00205925	0.0020884	0	0.00010619	0.000204051	6.24645e-06	0.000489305	9.36967e-05	0	1.66572e-05	4.1643e-06	4.1643e-06	1.87393e-05	2.08215e-06	7.49574e-05	0	2.08215e-06	1.4575e-05	2.08215e-06
HMB_32-3	0.000236762	0	0.00856964	0.057718	0.0545448	0.0272681	0.0209506	0.00194607	0.00365538	0.00975056	0.00598835	0.00518278	0.0210112	0.106266	0.0364585	0.00197783	0.00498644	7.5071e-05	6.92963e-05	0.000251199	0.000121268	0.000144367	0.000101057	6.35216e-05	0.000170353	0.000236762	0.000155917	0.00427904	0.00789977	0.0100335	0.000915288	0.000915288	0	0.000103944	0.000308946	2.88734e-06	0.000710287	0.000202114	2.88734e-06	1.44367e-05	2.88734e-06	2.88734e-06	3.75355e-05	0	8.66203e-05	1.15494e-05	4.33102e-05	1.15494e-05	0
NNS_03-1	0	0	0.00597914	0.103602	0.134735	0.0512219	0.0927302	0.00552558	0.00617482	0.011723	0.00219584	0.00215012	0.0199406	0.237249	0.0452763	0.00136737	0.00147345	1.40212e-05	7.31542e-06	3.71867e-05	7.37638e-05	3.77963e-05	1.46308e-05	1.88982e-05	0.000531587	3.77963e-05	7.19349e-05	0.00110219	0.0105732	0.00568103	0.000243238	0.000329803	7.31542e-06	6.09618e-06	6.82772e-05	1.03635e-05	0.000134116	0.000113389	4.26733e-06	0.000140212	8.53465e-05	0.000115827	7.19349e-05	3.71867e-05	0.000720569	4.38925e-05	0.000249334	6.76676e-05	0.000206661
NNS_03-2	0	0	0.00614219	0.0851749	0.115762	0.0466108	0.0395933	0.00724917	0.00673953	0.0130852	0.00250519	0.00238771	0.0302857	0.191356	0.0199836	0.00166296	0.00170929	2.48203e-05	2.81296e-05	6.94967e-05	6.12233e-05	2.15109e-05	0	3.1439e-05	0.000496405	4.96405e-05	5.95686e-05	0.00282455	0.0308979	0.00781342	0.000325973	0.000325973	6.61874e-06	3.47484e-05	3.97124e-05	0	8.76983e-05	5.95686e-05	5.62593e-05	0.00159181	0.000799212	0.000959717	0.000511297	0.000458347	0.00337556	0.000421944	0.00101432	0.000691658	0.00105734
NNS_03-3	4.13131e-06	0	0.0100639	0.0516083	0.0677679	0.0343911	0.0619634	0.00544713	0.00718641	0.0140403	0.0061288	0.00230114	0.0241868	0.117765	0.0429243	0.00234865	0.00193345	4.95757e-05	1.65252e-05	4.95757e-05	0.000115677	0.000132202	3.30505e-05	1.85909e-05	0.000815934	5.57727e-05	3.92474e-05	0.00286713	0.0154903	0.0103572	0.000522611	0.000557727	4.13131e-06	3.30505e-05	0.00014253	2.27222e-05	0.000295389	0.000159055	1.23939e-05	0.000985317	0.000530873	0.000547399	0.000336702	0.000175581	0.00676915	0.000617631	0.00150999	0.000466838	0.00216687
NNS_06-1	0.00134099	0	0.0220529	0.0427907	0.0552437	0.0205378	0.0265406	0.000873367	0.00445892	0.0121164	0.00400713	0.00231795	0.0168731	0.0802807	0.014217	0.000769772	0.00327045	2.73377e-05	6.33084e-05	0.000103595	0.000274816	0.000241723	0.00090646	9.9279e-05	0.000638839	8.77684e-05	0.00011079	0.00764017	0.00534236	0.0167911	0.000289204	0.000507906	0.0001223	2.30212e-05	0.000807181	2.01436e-05	0.00205608	0.00045323	0	4.31648e-06	4.31648e-06	1.00718e-05	6.04307e-05	1.87047e-05	7.05025e-05	5.7553e-06	1.72659e-05	3.02153e-05	0
NNS_06-2	0.000928098	0	0.0205517	0.0917129	0.116064	0.0414874	0.0318886	0.00240136	0.00977538	0.0273982	0.00802071	0.00520221	0.0276576	0.171547	0.0192109	0.00177012	0.00959219	2.20713e-05	5.18676e-05	0.000148981	0.000556197	0.000577165	0.00231859	0.000163328	0.00128345	0.000227334	0.000203056	0.0106086	0.00691384	0.0402658	0.00060365	0.000913752	0.00018871	3.53141e-05	0.00044253	5.51783e-06	0.00123158	0.000224024	7.72496e-06	1.65535e-05	3.3107e-06	1.10357e-05	1.54499e-05	7.72496e-06	4.52462e-05	3.3107e-06	4.3039e-05	7.72496e-06	1.10357e-06
NNS_06-3	0.00256077	0	0.0601809	0.0921877	0.115716	0.0470047	0.0292054	0.00215402	0.00872494	0.0237687	0.00772241	0.00523038	0.0489181	0.164405	0.0199075	0.00209674	0.00671987	4.01015e-05	0.000211965	8.0203e-05	0.000263524	0.000229152	0.00197643	8.59318e-05	0.00089942	0.00023488	0.000160406	0.0101686	0.00905148	0.0426508	0.000549964	0.000853589	0.000257795	3.43727e-05	0.000595794	1.71864e-05	0.00170145	0.000326541	0.00836976	0.00249202	0.000647353	0.00204518	0.00211392	0.000847861	0.00188477	0.00105983	0.000607251	0.000624438	0.000326541
NNS_09-1	0.00173274	0	0.0299471	0.116472	0.179724	0.145067	0.0600628	0.00786722	0.0051308	0.0239649	0.00323952	0.00439925	0.0220824	0.0487526	0.0217141	0.00423322	0.00829042	2.99609e-05	5.49282e-05	5.99217e-05	0.000142314	5.61766e-05	1.37321e-05	3.24576e-05	0.000382001	3.86994e-05	2.3719e-05	0.0102017	0.0103328	0.00329569	0.000274641	0.00116598	0.000674119	0.000101118	0.000123589	1.74772e-05	0.00016853	0.000138569	0.000751518	0.000270896	9.1131e-05	0.000259661	0.000263406	9.98695e-05	0.00017602	0.000264654	0.00010736	0.000124837	4.86864e-05
NNS_09-2	0.000177693	0	0.0166753	0.11687	0.185004	0.143704	0.0708758	0.00594949	0.00454722	0.0200236	0.00326055	0.00396918	0.0164804	0.0475938	0.0334576	0.0035774	0.0102933	3.63949e-05	5.99445e-05	5.99445e-05	0.000224792	3.4254e-05	2.56905e-05	4.28175e-05	0.00034254	5.56627e-05	4.28175e-05	0.0055941	0.00728968	0.00283238	0.000229073	0.000875617	0.000702207	0.000119889	0.000132734	4.28175e-06	0.000218369	0.000154143	3.63949e-05	0.0020531	0.000351103	0.00184329	0.00169557	0.00080925	0.000515951	0.00106616	0.000286877	0.0010212	0.000130593
NNS_09-3	0.00259533	0	0.0611505	0.0920619	0.117066	0.0462195	0.0290639	0.00246336	0.00899882	0.0245017	0.00843325	0.00510897	0.0496129	0.167427	0.0197635	0.00229369	0.00669884	7.54091e-05	0.000213659	0.000119398	0.000219943	0.000339341	0.00180353	0.000188523	0.00079808	0.00013825	6.9125e-05	0.0101237	0.00832642	0.0425873	0.000672398	0.000886057	0.000263932	3.14205e-05	0.000628409	0	0.00178468	0.000207375	0.00866576	0.00268959	0.000615841	0.00225599	0.00100545	0.00096775	0.00232511	0.00118141	0.000735239	0.00147048	0.000395898
NNS_12-1	0	0	0.0194281	0.081156	0.105743	0.0426504	0.067921	0.0107348	0.0176513	0.0370587	0.00429425	0.0106299	0.0433068	0.148264	0.0384403	0.00617417	0.0204883	0.000154655	5.84252e-05	0.000226827	7.5609e-05	0.000314465	3.95229e-05	7.21723e-05	0.0011771	0.000218235	0.000113414	0.010367	0.0146561	0.0129343	0.00186789	0.00189366	9.10745e-05	1.37471e-05	0.000168402	7.21723e-05	0.00025604	0.000292126	8.07642e-05	0.00254149	0.00104478	0.000884969	0.000572223	0.000333367	0.0102725	0.000857475	0.00623946	0.000936521	0.00235935
NNS_12-2	0	0	0.0237823	0.0846964	0.109647	0.0426593	0.0821926	0.00724413	0.0141928	0.0324077	0.00577762	0.0119542	0.0508146	0.158111	0.0443803	0.00643	0.0244357	0.000145573	3.34278e-05	0.00030732	6.57773e-05	0.0003332	4.4211e-05	7.54822e-05	0.00134035	0.000256639	8.41087e-05	0.0129118	0.0173911	0.00852625	0.0020143	0.00183745	9.05786e-05	7.54822e-06	0.000124006	1.18615e-05	0.000180079	0.000227525	2.69579e-05	0.000207037	7.76388e-05	2.15663e-05	0.00013479	0.000117537	0.000291146	5.82291e-05	0.000214585	0.000150964	6.90123e-05
NNS_12-3	0	0	0.0270181	0.0627981	0.0784954	0.0354936	0.106527	0.00583825	0.0122847	0.0287716	0.00637353	0.0110345	0.0407806	0.112609	0.0536966	0.00619214	0.0241284	0.00016005	6.75765e-05	0.000366336	8.89164e-05	0.000389454	3.37882e-05	9.60297e-05	0.00157204	0.000135153	8.53597e-05	0.0256435	0.0285688	0.0133535	0.00233317	0.00264793	9.60297e-05	1.77833e-05	0.000135153	1.77833e-05	0.000204508	0.000236518	0.000496153	0.00104566	0.000672208	0.000537055	0.000746898	0.000238296	0.0041435	0.000394789	0.00111323	0.000325434	0.00119148
NNS_15-1	0	0	0.0220987	0.130474	0.143309	0.0399174	0.0263462	0.010046	0.00788462	0.0339224	0.00900397	0.00502508	0.0771363	0.241841	0.0451944	0.00630435	0.0218834	0.000276965	4.59866e-05	9.09281e-05	4.49415e-05	2.92642e-05	1.3587e-05	4.59866e-05	0.00411162	5.74833e-05	5.64381e-05	0.011574	0.0224864	0.0128982	0.00112249	0.00169628	0.00231814	1.25418e-05	6.68896e-05	2.0903e-06	0.000128554	7.83863e-05	1.77676e-05	0.00104411	0.000990803	0.000710702	0.000842391	0.000286371	0.00111413	0.000355351	0.000397157	0.00020694	0.000259197
NNS_15-2	0	0	0.0224144	0.143412	0.165781	0.0408993	0.0306211	0.00863852	0.00802877	0.0318808	0.00918659	0.00537159	0.0546636	0.284306	0.049452	0.00462861	0.0119323	0.000249446	3.7551e-05	4.29155e-05	5.27503e-05	2.32459e-05	1.60933e-05	5.81147e-05	0.00451775	8.22546e-05	8.31487e-05	0.00226737	0.0111589	0.0144348	0.000769796	0.00161201	0.00233889	5.36443e-06	7.95724e-05	2.68222e-06	0.00019759	0.000100136	0	0.000140369	0.000343324	0.000118912	0.000130535	4.20214e-05	0.000320972	4.11273e-05	0.000103712	3.12925e-05	5.90088e-05
NNS_15-3	0	0	0.0240257	0.090677	0.104298	0.0261621	0.0164053	0.00666325	0.00549011	0.0223311	0.00612597	0.00361801	0.035212	0.178802	0.0241391	0.0041129	0.0107594	0.000170549	2.07025e-05	6.01358e-05	3.74617e-05	2.366e-05	2.366e-05	3.549e-05	0.00293877	3.45042e-05	4.33767e-05	0.00546645	0.0176612	0.0106056	0.00068614	0.00108737	0.00144425	1.87308e-05	0.000107456	5.915e-06	0.000285892	0.000138017	0.000121258	0.0357118	0.00217081	0.0396118	0.010578	0.011967	0.00418684	0.00595246	0.00165127	0.0316216	0.00136242
NNS_16-1	0	0	0.00547548	0.0615523	0.0640343	0.0264806	0.0316929	0.00501024	0.00882687	0.0141276	0.0015557	0.00261669	0.0532075	0.111149	0.0106689	0.00173464	0.0228576	2.9472e-05	8.63109e-05	0.000126309	0.00184411	0.0022904	0.000892581	0.000414713	0.00972787	0.00219145	0.0018399	0.00333665	0.011932	0.0112394	0.00135782	0.000239986	9.05212e-05	0.00014736	6.10492e-05	4.21029e-06	0.000164201	0.000124203	4.21029e-06	0.000919948	0.000208409	0.000770483	0.000235776	0.000227355	0.00251775	0.000256828	0.00050734	0.000675751	0.00058523
NNS_16-2	0	0	0.014205	0.0342285	0.0389488	0.0265559	0.0257895	0.00295019	0.00570299	0.0106879	0.0018793	0.00220687	0.0332353	0.042953	0.0107551	0.00158743	0.0212245	3.7796e-05	3.56962e-05	9.23902e-05	0.000407357	0.000415756	0.000172182	0.000117588	0.00179951	0.00038006	0.000369561	0.00554761	0.027127	0.0176717	0.00132286	0.000594237	1.46984e-05	0.000136486	0.000226776	3.7796e-05	0.000443053	0.000201579	4.19955e-06	0.000495547	0.00028347	0.000136486	0.000197379	3.35964e-05	0.00371871	0.00028347	0.000722323	0.000176381	0.00101629
NNS_16-3	0	0	0.00641675	0.0571519	0.0639324	0.0381709	0.04382	0.00574352	0.00947943	0.015227	0.00144693	0.00257434	0.0508537	0.0797562	0.0141619	0.0019192	0.0266155	3.41637e-05	5.22504e-05	0.000114549	0.00142684	0.00140071	0.000689303	0.000283358	0.00671819	0.0014811	0.00134444	0.00406548	0.0195879	0.0236734	0.00147909	0.000462215	7.03371e-05	0.000128616	9.44526e-05	1.40674e-05	0.000235127	0.00010852	5.426e-05	0.00170819	0.000393888	0.000944526	0.000508436	0.000347666	0.00433879	0.000526523	0.000946536	0.000719448	0.0011696
NNS_19-1	0	0	0.0617174	0.107538	0.115532	0.0380223	0.0378147	0.0023976	0.00676402	0.0192079	0.00773961	0.00733798	0.0284265	0.219119	0.0445747	0.00389152	0.0170858	0.000116691	3.39219e-05	7.19143e-05	7.46281e-05	6.24162e-05	8.14125e-06	6.24162e-05	0.000393494	5.15612e-05	7.5985e-05	0.0049241	0.026877	0.0117573	0.000287657	0.000711002	0.00191048	7.5985e-05	0.000170966	1.22119e-05	0.000529181	0.000105836	1.49256e-05	0.000149256	0.000115334	0.00013026	8.95537e-05	2.98512e-05	0.000332434	5.15612e-05	0.000104479	1.76394e-05	7.46281e-05
NNS_19-2	0	0	0.0485963	0.112675	0.121798	0.0393794	0.034454	0.00203117	0.00634129	0.0173214	0.0070307	0.00611204	0.0272749	0.231358	0.0482103	0.00390894	0.0107761	0.000128107	5.56253e-05	6.06822e-05	5.89966e-05	7.92239e-05	8.42808e-06	4.88829e-05	0.000433203	5.39397e-05	0.000104508	0.00425449	0.0217074	0.010439	0.000244414	0.000664133	0.00212388	6.91102e-05	0.000168562	5.56253e-05	0.000500628	0.000104508	1.68562e-06	4.21404e-05	8.42808e-06	3.37123e-05	2.52842e-05	0	0.000119679	1.51705e-05	0.000107879	3.37123e-06	1.68562e-06
NNS_19-3	0	0	0.0331383	0.123727	0.133226	0.0423272	0.0307571	0.00268685	0.00750159	0.0224299	0.00855355	0.00805455	0.0292017	0.253148	0.0358731	0.00429026	0.0169423	0.000157345	2.39763e-05	5.69438e-05	6.14393e-05	0.000101899	1.64837e-05	4.79526e-05	0.000542464	7.64245e-05	6.44364e-05	0.00512044	0.0281347	0.0110501	0.00036414	0.000890121	0.0021294	0.000176825	0.000116885	5.99408e-06	0.000298206	8.84127e-05	1.64837e-05	0.000281722	0.000112389	0.000101899	0.000137864	4.94512e-05	0.00110591	9.29083e-05	0.000987525	3.89615e-05	0.000160342
NNS_22-1	0	0	0.00562173	0.0226422	0.0199789	0.0144426	0.0075474	0.000861895	0.00270216	0.0109173	0.00232168	0.00739987	0.0406877	0.0413011	0.00342429	0.00361841	0.00319134	0.000458124	0.000155296	0.000256239	0.00420853	0.00719022	0.00451136	0.00232945	0.0372168	0.0078347	0.00746976	0.00242262	0.0045036	0.00525678	0.000357182	0.00106378	0.00113366	0.000271769	0.000667774	2.32945e-05	0.00131225	0.000271769	0	0.000349417	0.000186356	0.000287298	0.000380476	0.000116472	0.00231392	0.000201885	0.000217415	0.000403771	0.000341652
NNS_22-2	0	0	0.00872082	0.0166962	0.0123456	0.0180555	0.00771232	0.000974393	0.00375628	0.0156634	0.00306447	0.00911057	0.0628922	0.0351707	0.00199751	0.00515454	0.00347371	0.000779514	0.000443349	0.000102311	0.00753693	0.0145672	0.00672818	0.00430194	0.0553065	0.0110058	0.0151421	0.0039804	0.00532019	0.00131056	0.000409245	0.0019634	0.0023629	0.000394629	0.000428733	7.30795e-05	0.00131543	0.00022411	0	0.00130081	0.000384885	0.000418989	0.000428733	0.000190007	0.0170129	0.00059438	0.00168083	0.000453093	0.00235803
NNS_22-3	0	0	0.00676535	0.0372839	0.0355057	0.0182893	0.0109279	0.00130141	0.00381482	0.0126167	0.00302007	0.00788794	0.0345917	0.0672462	0.00932843	0.00408305	0.00566263	0.000307967	0.000109279	0.000139082	0.00305981	0.0042122	0.00244387	0.0012418	0.0200874	0.00414266	0.00456984	0.00246374	0.00493741	0.012428	0.000437115	0.000824558	0.00113253	0.000337771	0.000466918	7.94755e-05	0.00101331	0.000238426	3.97377e-05	0.00564276	0.00108285	0.00151003	0.00107292	0.000884165	0.0843433	0.00185774	0.00659646	0.00125174	0.0108981
[truncated: 115 more columns]

## Sheet: Strain_categories
IDs	age	Gender	Height #1 (cm)	Weight #1 (kg)	Body Mass Index Visit 1	obese	Waist circumference #1 (cm)	Hip circumference #1 (cm)	Energy (kcal)	Total Fat (g)	Total Carbohydrate (g)	Total Protein (g)	Vegetable Protein (g)	Alcohol (g)	Cholesterol (mg)	Total Saturated Fatty Acids (SFA) (g)	Total Monounsaturated Fatty Acids (MUFA) (g)	Total Polyunsaturated Fatty Acids (PUFA) (g)	Total Dietary Fiber (g)	Total Vitamin A Activity (International Units) (IU)	Beta-Carotene Equivalents (derived from provitamin A carotenoids) (mcg)	Vitamin D (calciferol) (mcg)	Total Alpha-Tocopherol Equivalents (mg)	Vitamin K (phylloquinone) (mcg)	Vitamin C (ascorbic acid) (mg)	Thiamin (vitamin B1) (mg)	Riboflavin (vitamin B2) (mg)	Niacin (vitamin B3) (mg)	Pantothenic Acid (mg)	Vitamin B-6 (pyridoxine, pyridoxyl, & pyridoxamine) (mg)	Total Folate (mcg)	Vitamin B-12 (cobalamin) (mcg)	Calcium (mg)	Phosphorus (mg)	Magnesium (mg)	Iron (mg)	Zinc (mg)	Copper (mg)	Selenium (mcg)	Sodium (mg)	Potassium (mg)	Caffeine (mg)	Water (g)	% Calories from Fat	% Calories from Carbohydrate	% Calories from Protein	Dietary Folate Equivalents (mcg)	Total Sugars (g)	Omega-3 Fatty Acids (g)
HMB_01-1	21	1	180.6	74.84	22.95	0	81.53	97.28	1.99562	42.2436	85.2749	38.1333	9.77418	8.85574	232.977	14.4255	15.3059	8.5208	7.47995	2748.49	1259.62	1.9789	3.87742	78.5433	23.6753	0.595303	1.08094	9.94778	3.27667	0.662164	154.244	1.61826	308.58	508.102	106.65	4.86086	4.38524	0.362937	52.8535	1474.36	1099.04	177.755	871.577	19.7691	18.0205	8.70992	183.302	34.0973	0.837047
HMB_06-1	23	1	185.5	84.14	24.45	0	83	86	2.52382	43.9107	103.629	34.2659	15.8079	0	110.762	11.462	18.6321	10.4985	10.1044	4217.13	2039.53	2.81504	7.37605	70.3812	60.4902	0.853467	0.790336	11.3792	2.08421	0.821439	239.414	2.58239	268.103	508.359	152.911	8.91545	3.88406	0.722713	51.4952	1422.84	1152.58	32.7842	580.525	16.4279	17.4802	5.7125	323.441	38.5282	0.926505
HMB_14-1	21	1	180.8	82.1	25.12	1	82	101	3.20692	30.239	120.809	34.499	9.13965	4.96957	112.001	9.42832	10.9143	7.12673	5.7261	2504.81	1311.96	0.590464	3.2441	31.3319	53.6021	0.665124	0.532866	9.8969	1.91345	0.795245	130.75	1.41092	278.582	429.028	87.3731	4.67391	4.42026	0.458918	51.5782	1441.51	1017.47	1.648	497.264	9.05185	16.3079	4.87139	171.863	54.8059	0.71858
HMB_18-1	21	0	169	62.7	21.95	0	74	94	1.3808	42.0357	77.4879	52.7755	8.21203	4.03028	209.295	14.4519	15.75	8.21483	7.3528	2562.04	1102.16	2.51501	3.76098	28.7753	40.6922	0.954936	0.897722	12.7198	2.42572	0.85758	121.207	5.50149	420.298	743.971	105.136	5.95712	5.7113	0.645383	80.4419	2094.69	1337.71	13.0663	500.477	27.8623	28.3768	14.9428	150.117	27.6384	0.937348
HMB_21-1	28	1	181.1	75.4	22.99	0	78	97	2.82851	41.6556	99.1335	28.3563	14.6117	9.78982	116.167	17.9166	11.2643	9.2504	10.4434	2589.65	1381.6	1.55908	5.56662	80.0559	67.2707	0.465748	0.486784	7.29748	1.91832	0.70355	168.094	1.46084	263.692	513.696	152.156	5.91782	3.48549	0.901888	45.3459	1489.94	1198.88	30.7173	526.194	11.7567	16.9107	4.13667	187.136	37.716	0.800951
HMB_25-1	23	0	171	66.9	22.88	0	69.5	93.8	1.84884	38.9853	104.46	39.2795	13.358	1.29351	178.12	13.5045	14.4016	8.22975	6.98924	2885	1079.95	6.0859	3.27563	34.5038	10.1831	0.958641	1.30203	9.88193	2.6044	0.756893	217.697	2.97159	574.527	706.147	141.246	6.40516	5.32975	0.446022	55.5705	1589.58	1086.12	65.6333	592.701	19.7966	24.4984	9.50845	293.759	46.1708	0.949175
HMB_31-1	26	0	165.1	57.2	20.98	0	70.1	87	1.22232	29.1989	126.508	40.1117	18.6768	4.21963	93.2266	6.3146	12.2352	7.85173	15.1091	22009.3	12775.3	1.59393	10.989	34.7647	69.1422	0.93885	0.912904	11.3956	2.6735	1.09277	217.101	0.726022	389.42	617.004	218.666	9.34748	3.91131	0.831443	59.71	1361.85	1702.2	77.4923	955.435	21.9092	44.7569	13.1697	285.405	43.0706	0.993548
HMB_32-1	33	0	162.5	114.3	43.29	1	133	136	1.41121	33.2223	108.102	46.4174	8.08039	2.444	334.66	10.2547	12.7422	6.63887	8.64394	6018.77	3339.52	1.9665	3.32075	32.7586	68.7875	0.632587	1.03386	10.5905	2.83839	0.966444	142.685	3.27895	275.459	604.218	131.2	5.41288	5.0447	0.53905	70.3052	1404.67	1256.58	43.5229	732.214	22.8833	31.6312	15.4917	169.537	54.2103	0.657793
NNS_03-1	19	0	158.7	57.72	22.92	0	73.4	89	2.43109	40.9517	94.0294	47.1017	12.589	0.0212721	194.211	11.6656	14.7036	10.9194	9.88136	3613.27	1911.46	1.48629	4.59759	100.246	36.0706	0.671658	0.748343	12.7414	2.46609	0.86058	173.51	1.50192	277.31	553.054	122.771	6.46801	4.70689	0.582926	68.05	1748.35	1004.13	0.679356	359.853	15.7439	17.005	8.36757	223.819	25.6796	0.98786
NNS_06-1	21	1	182	73.63	22.23	0	32	35.5	1.80484	32.3801	119.587	42.2611	16.4015	0	104.085	10.9006	11.2348	7.11453	10.4062	1463.8	456.752	2.50842	6.33963	24.0273	26.5335	1.10813	1.14106	15.433	2.80983	1.16037	296.657	2.68659	444.023	567.757	134.921	12.0277	7.5133	0.469294	64.3935	1533	1163.89	80.0544	463.334	16.7077	28.4887	10.1978	455.785	30.1559	0.711738
NNS_09-1	28	1	181.5	90.45	27.46	1	90.17	91.44	2.22446	44.245	105.165	30.0668	11.2568	0.0138075	92.4324	15.0097	15.2637	10.9373	7.04189	2303.65	1063.31	1.59396	4.77464	34.3458	20.9003	0.673357	0.679201	9.07763	1.79234	0.780991	141.912	2.16893	398.183	513.595	112.207	5.26516	4.54537	0.47851	41.3023	1233.44	1047.75	3.43396	332.079	18.2084	20.891	5.86248	183.37	45.8524	1.20536
NNS_12-1	21	0	161.8	57.15	21.83	0	69.5	87	1	37.2882	92.6935	57.0238	17.3087	0.0136667	360.382	10.5128	15.5942	6.99333	14.1412	4151.28	1935.6	7.22083	6.23367	149.139	42.9532	0.738167	1.22417	16.4662	4.306	1.19083	233.808	5.10283	281.223	769.846	185.631	7.57733	5.555	0.604667	86.0178	2630.2	1546.79	127.609	923.999	33.8482	39.9163	26.1663	249.976	24.5238	1.6625
NNS_15-1	21	0	176.5	63	20.22	0	71	93.5	1.56931	39.1507	107.38	39.2431	16.473	0.012001	116.084	11.7528	16.6745	8.02188	8.80853	3772.33	2123.86	1.10494	4.80667	28.9877	46.9997	1.26488	0.743956	11.3425	2.29474	0.893066	144.776	1.18003	251.328	537.544	139.156	6.49541	5.23807	0.578916	53.569	3905.48	1360.91	12.028	659.497	23.7543	29.1948	10.7301	189.269	42.6255	0.767852
NNS_16-1	21	0	172.5	59.6	20.03	0	71.5	95.5	2.54737	36.2045	123.323	31.5567	11.9066	0.020974	92.7234	10.8673	12.1355	10.4266	7.98224	2582.25	1136.99	2.33238	4.71366	71.5295	55.0826	0.594058	0.722763	8.15688	2.17177	0.614752	176.732	1.37559	392.038	545.49	120.714	5.72226	4.05292	0.549419	43.3342	1229.71	1042.97	37.2336	757.116	12.9646	20.8348	5.46429	220.681	66.4266	1.0003
NNS_19-1	21	0	166.1	98.4	35.67	1	103.5	117.2	1.99006	36.0799	89.3787	46.0917	13.8628	8.98765	224.68	11.3191	14.483	6.92418	9.57112	3942.5	1803.82	2.33553	8.13663	62.5341	24.8927	0.891213	0.980227	13.4291	2.16468	0.956107	199.226	2.12563	374.088	620.783	131.573	5.73786	5.09624	0.463732	76.4941	1787.26	864.779	0.0897315	599.523	17.6446	19.6042	10.5994	260.368	17.0305	0.566959
NNS_22-1	19	1	177.5	88.9	28.22	1	96.1	108.1	1.69118	39.6354	110.326	32.8941	12.2012	0.0146136	73.1645	11.3081	13.3408	11.872	7.24093	1074.93	545.359	0.35757	4.10533	49.9246	9.94918	0.694612	0.50548	10.4272	1.53207	0.788123	142.974	1.54448	184.432	423.877	95.2196	5.73007	4.14909	0.450489	52.7879	2047.66	832.01	42.4112	647.804	22.5412	27.5683	9.03469	198.164	33.9063	1.37622

## Sheet: Strain_categories_analysis
IDs	age	Gender	Height #1 (cm)	Weight #1 (kg)	Body Mass Index Visit 1	Waist circumference #1 (cm)	Hip circumference #1 (cm)	Energy (kcal)	Total Fat (g)	Total Carbohydrate (g)	Total Protein (g)	Vegetable Protein (g)	Alcohol (g)	Cholesterol (mg)	Total Saturated Fatty Acids (SFA) (g)	Total Monounsaturated Fatty Acids (MUFA) (g)	Total Polyunsaturated Fatty Acids (PUFA) (g)	Total Dietary Fiber (g)	Total Vitamin A Activity (International Units) (IU)	Beta-Carotene Equivalents (derived from provitamin A carotenoids) (mcg)	Vitamin D (calciferol) (mcg)	Total Alpha-Tocopherol Equivalents (mg)	Vitamin K (phylloquinone) (mcg)	Vitamin C (ascorbic acid) (mg)	Thiamin (vitamin B1) (mg)	Riboflavin (vitamin B2) (mg)	Niacin (vitamin B3) (mg)	Pantothenic Acid (mg)	Vitamin B-6 (pyridoxine, pyridoxyl, & pyridoxamine) (mg)	Total Folate (mcg)	Vitamin B-12 (cobalamin) (mcg)	Calcium (mg)	Phosphorus (mg)	Magnesium (mg)	Iron (mg)	Zinc (mg)	Copper (mg)	Selenium (mcg)	Sodium (mg)	Potassium (mg)	Caffeine (mg)	Water (g)	% Calories from Fat	% Calories from Carbohydrate	% Calories from Protein	Dietary Folate Equivalents (mcg)	Total Sugars (g)	Omega-3 Fatty Acids (g)
HMB_01-1	21	1	180.6	74.84	22.95	81.53	97.28	1.99562	42.2436	85.2749	38.1333	9.77418	8.85574	232.977	14.4255	15.3059	8.5208	7.47995	2748.49	1259.62	1.9789	3.87742	78.5433	23.6753	0.595303	1.08094	9.94778	3.27667	0.662164	154.244	1.61826	308.58	508.102	106.65	4.86086	4.38524	0.362937	52.8535	1474.36	1099.04	177.755	871.577	19.7691	18.0205	8.70992	183.302	34.0973	0.837047
HMB_06-1	23	1	185.5	84.14	24.45	83	86	2.52382	43.9107	103.629	34.2659	15.8079	0	110.762	11.462	18.6321	10.4985	10.1044	4217.13	2039.53	2.81504	7.37605	70.3812	60.4902	0.853467	0.790336	11.3792	2.08421	0.821439	239.414	2.58239	268.103	508.359	152.911	8.91545	3.88406	0.722713	51.4952	1422.84	1152.58	32.7842	580.525	16.4279	17.4802	5.7125	323.441	38.5282	0.926505
HMB_14-1	21	1	180.8	82.1	25.12	82	101	3.20692	30.239	120.809	34.499	9.13965	4.96957	112.001	9.42832	10.9143	7.12673	5.7261	2504.81	1311.96	0.590464	3.2441	31.3319	53.6021	0.665124	0.532866	9.8969	1.91345	0.795245	130.75	1.41092	278.582	429.028	87.3731	4.67391	4.42026	0.458918	51.5782	1441.51	1017.47	1.648	497.264	9.05185	16.3079	4.87139	171.863	54.8059	0.71858
HMB_18-1	21	0	169	62.7	21.95	74	94	1.3808	42.0357	77.4879	52.7755	8.21203	4.03028	209.295	14.4519	15.75	8.21483	7.3528	2562.04	1102.16	2.51501	3.76098	28.7753	40.6922	0.954936	0.897722	12.7198	2.42572	0.85758	121.207	5.50149	420.298	743.971	105.136	5.95712	5.7113	0.645383	80.4419	2094.69	1337.71	13.0663	500.477	27.8623	28.3768	14.9428	150.117	27.6384	0.937348
HMB_21-1	28	1	181.1	75.4	22.99	78	97	2.82851	41.6556	99.1335	28.3563	14.6117	9.78982	116.167	17.9166	11.2643	9.2504	10.4434	2589.65	1381.6	1.55908	5.56662	80.0559	67.2707	0.465748	0.486784	7.29748	1.91832	0.70355	168.094	1.46084	263.692	513.696	152.156	5.91782	3.48549	0.901888	45.3459	1489.94	1198.88	30.7173	526.194	11.7567	16.9107	4.13667	187.136	37.716	0.800951
HMB_25-1	23	0	171	66.9	22.88	69.5	93.8	1.84884	38.9853	104.46	39.2795	13.358	1.29351	178.12	13.5045	14.4016	8.22975	6.98924	2885	1079.95	6.0859	3.27563	34.5038	10.1831	0.958641	1.30203	9.88193	2.6044	0.756893	217.697	2.97159	574.527	706.147	141.246	6.40516	5.32975	0.446022	55.5705	1589.58	1086.12	65.6333	592.701	19.7966	24.4984	9.50845	293.759	46.1708	0.949175
HMB_31-1	26	0	165.1	57.2	20.98	70.1	87	1.22232	29.1989	126.508	40.1117	18.6768	4.21963	93.2266	6.3146	12.2352	7.85173	15.1091	22009.3	12775.3	1.59393	10.989	34.7647	69.1422	0.93885	0.912904	11.3956	2.6735	1.09277	217.101	0.726022	389.42	617.004	218.666	9.34748	3.91131	0.831443	59.71	1361.85	1702.2	77.4923	955.435	21.9092	44.7569	13.1697	285.405	43.0706	0.993548
HMB_32-1	33	0	162.5	114.3	43.29	133	136	1.41121	33.2223	108.102	46.4174	8.08039	2.444	334.66	10.2547	12.7422	6.63887	8.64394	6018.77	3339.52	1.9665	3.32075	32.7586	68.7875	0.632587	1.03386	10.5905	2.83839	0.966444	142.685	3.27895	275.459	604.218	131.2	5.41288	5.0447	0.53905	70.3052	1404.67	1256.58	43.5229	732.214	22.8833	31.6312	15.4917	169.537	54.2103	0.657793
NNS_03-1	19	0	158.7	57.72	22.92	73.4	89	2.43109	40.9517	94.0294	47.1017	12.589	0.0212721	194.211	11.6656	14.7036	10.9194	9.88136	3613.27	1911.46	1.48629	4.59759	100.246	36.0706	0.671658	0.748343	12.7414	2.46609	0.86058	173.51	1.50192	277.31	553.054	122.771	6.46801	4.70689	0.582926	68.05	1748.35	1004.13	0.679356	359.853	15.7439	17.005	8.36757	223.819	25.6796	0.98786
NNS_06-1	21	1	182	73.63	22.23	32	35.5	1.80484	32.3801	119.587	42.2611	16.4015	0	104.085	10.9006	11.2348	7.11453	10.4062	1463.8	456.752	2.50842	6.33963	24.0273	26.5335	1.10813	1.14106	15.433	2.80983	1.16037	296.657	2.68659	444.023	567.757	134.921	12.0277	7.5133	0.469294	64.3935	1533	1163.89	80.0544	463.334	16.7077	28.4887	10.1978	455.785	30.1559	0.711738
NNS_09-1	28	1	181.5	90.45	27.46	90.17	91.44	2.22446	44.245	105.165	30.0668	11.2568	0.0138075	92.4324	15.0097	15.2637	10.9373	7.04189	2303.65	1063.31	1.59396	4.77464	34.3458	20.9003	0.673357	0.679201	9.07763	1.79234	0.780991	141.912	2.16893	398.183	513.595	112.207	5.26516	4.54537	0.47851	41.3023	1233.44	1047.75	3.43396	332.079	18.2084	20.891	5.86248	183.37	45.8524	1.20536
NNS_12-1	21	0	161.8	57.15	21.83	69.5	87	1	37.2882	92.6935	57.0238	17.3087	0.0136667	360.382	10.5128	15.5942	6.99333	14.1412	4151.28	1935.6	7.22083	6.23367	149.139	42.9532	0.738167	1.22417	16.4662	4.306	1.19083	233.808	5.10283	281.223	769.846	185.631	7.57733	5.555	0.604667	86.0178	2630.2	1546.79	127.609	923.999	33.8482	39.9163	26.1663	249.976	24.5238	1.6625
NNS_15-1	21	0	176.5	63	20.22	71	93.5	1.56931	39.1507	107.38	39.2431	16.473	0.012001	116.084	11.7528	16.6745	8.02188	8.80853	3772.33	2123.86	1.10494	4.80667	28.9877	46.9997	1.26488	0.743956	11.3425	2.29474	0.893066	144.776	1.18003	251.328	537.544	139.156	6.49541	5.23807	0.578916	53.569	3905.48	1360.91	12.028	659.497	23.7543	29.1948	10.7301	189.269	42.6255	0.767852
NNS_16-1	21	0	172.5	59.6	20.03	71.5	95.5	2.54737	36.2045	123.323	31.5567	11.9066	0.020974	92.7234	10.8673	12.1355	10.4266	7.98224	2582.25	1136.99	2.33238	4.71366	71.5295	55.0826	0.594058	0.722763	8.15688	2.17177	0.614752	176.732	1.37559	392.038	545.49	120.714	5.72226	4.05292	0.549419	43.3342	1229.71	1042.97	37.2336	757.116	12.9646	20.8348	5.46429	220.681	66.4266	1.0003
NNS_19-1	21	0	166.1	98.4	35.67	103.5	117.2	1.99006	36.0799	89.3787	46.0917	13.8628	8.98765	224.68	11.3191	14.483	6.92418	9.57112	3942.5	1803.82	2.33553	8.13663	62.5341	24.8927	0.891213	0.980227	13.4291	2.16468	0.956107	199.226	2.12563	374.088	620.783	131.573	5.73786	5.09624	0.463732	76.4941	1787.26	864.779	0.0897315	599.523	17.6446	19.6042	10.5994	260.368	17.0305	0.566959
NNS_22-1	19	1	177.5	88.9	28.22	96.1	108.1	1.69118	39.6354	110.326	32.8941	12.2012	0.0146136	73.1645	11.3081	13.3408	11.872	7.24093	1074.93	545.359	0.35757	4.10533	49.9246	9.94918	0.694612	0.50548	10.4272	1.53207	0.788123	142.974	1.54448	184.432	423.877	95.2196	5.73007	4.14909	0.450489	52.7879	2047.66	832.01	42.4112	647.804	22.5412	27.5683	9.03469	198.164	33.9063	1.37622
MIN	19	0	158.7	57.15	20.03	32	35.5	1	29.1989	77.4879	28.3563	8.08039	0	73.1645	6.3146	10.9143	6.63887	5.7261	1074.93	456.752	0.35757	3.2441	24.0273	9.94918	0.465748	0.486784	7.29748	1.53207	0.614752	121.207	0.726022	184.432	423.877	87.3731	4.67391	3.48549	0.362937	41.3023	1229.71	832.01	0.0897315	332.079	9.05185	16.3079	4.13667	150.117	17.0305	0.566959
MAX	33	1	185.5	114.3	43.29	133	136	3.20692	44.245	126.508	57.0238	18.6768	9.78982	360.382	17.9166	18.6321	11.872	15.1091	22009.3	12775.3	7.22083	10.989	149.139	69.1422	1.26488	1.30203	16.4662	4.306	1.19083	296.657	5.50149	574.527	769.846	218.666	12.0277	7.5133	0.901888	86.0178	3905.48	1702.2	177.755	955.435	33.8482	44.7569	26.1663	455.785	66.4266	1.6625
ROW
1	19	0	158.7	57.15	20.03	32	35.5	1	29.1989	77.4879	28.3563	8.08039	0	73.1645	6.3146	10.9143	6.63887	5.7261	1074.93	456.752	0.35757	3.2441	24.0273	9.94918	0.465748	0.486784	7.29748	1.53207	0.614752	121.207	0.726022	184.432	423.877	87.3731	4.67391	3.48549	0.362937	41.3023	1229.71	832.01	0.0897315	332.079	9.05185	16.3079	4.13667	150.117	17.0305	0.566959
2	20.5556	0.111111	161.678	63.5	22.6144	43.2222	46.6667	1.24521	30.8707	82.9346	31.5416	9.25778	1.08776	105.078	7.60371	11.7718	7.22034	6.76866	3400.98	1825.48	1.12015	4.10464	37.9286	16.5262	0.554541	0.577367	8.31622	1.84028	0.678761	140.702	1.25663	227.776	462.318	101.961	5.491	3.93302	0.422821	46.2707	1527.02	928.697	19.8303	401.34	11.807	19.4689	6.58441	184.08	22.519	0.688686
3	22.1111	0.222222	164.656	69.85	25.1989	54.4444	57.8333	1.49043	32.5425	88.3813	34.7269	10.4352	2.17552	136.991	8.89281	12.6294	7.8018	7.81122	5727.02	3194.22	1.88274	4.96518	51.8298	23.1032	0.643334	0.66795	9.33496	2.1485	0.74277	160.196	1.78724	271.12	500.759	116.549	6.3081	4.38056	0.482704	51.2391	1824.33	1025.38	39.5709	470.602	14.5621	22.6299	9.03215	218.043	28.0074	0.810413
4	23.6667	0.333333	167.633	76.2	27.7833	65.6667	69	1.73564	34.2143	93.828	37.9121	11.6125	3.26327	168.904	10.1819	13.4869	8.38326	8.85378	8053.06	4562.95	2.64532	5.82573	65.7311	29.6802	0.732127	0.758533	10.3537	2.45671	0.806779	179.691	2.31784	314.464	539.2	131.138	7.12519	4.82809	0.542588	56.2075	2121.63	1122.07	59.3115	539.864	17.3173	25.7909	11.4799	252.006	33.4959	0.93214
5	25.2222	0.444444	170.611	82.55	30.3678	76.8889	80.1667	1.98085	35.8861	99.2747	41.0974	12.7899	4.35103	200.817	11.471	14.3444	8.96472	9.89634	10379.1	5931.68	3.40791	6.68627	79.6324	36.2572	0.82092	0.849116	11.3725	2.76493	0.870788	199.185	2.84845	357.808	577.641	145.726	7.94228	5.27563	0.602471	61.1759	2418.94	1218.76	79.0521	609.126	20.0724	28.9519	13.9276	285.969	38.9843	1.05387
6	26.7778	0.555556	173.589	88.9	32.9522	88.1111	91.3333	2.22607	37.5579	104.721	44.2827	13.9673	5.43879	232.73	12.7601	15.2019	9.54618	10.9389	12705.2	7300.41	4.17049	7.54681	93.5336	42.8342	0.909713	0.939699	12.3912	3.07314	0.934797	218.68	3.37906	401.152	616.082	160.314	8.75938	5.72316	0.662354	66.1443	2716.25	1315.45	98.7927	678.388	22.8276	32.1129	16.3754	319.932	44.4728	1.17559
7	28.3333	0.666667	176.567	95.25	35.5367	99.3333	102.5	2.47128	39.2297	110.168	47.468	15.1447	6.52655	264.643	14.0493	16.0595	10.1276	11.9815	15031.2	8669.15	4.93308	8.40735	107.435	49.4112	0.998506	1.03028	13.4099	3.38136	0.998806	238.174	3.90966	444.496	654.523	174.902	9.57647	6.17069	0.722238	71.1127	3013.56	1412.13	118.533	747.649	25.5827	35.2739	18.8231	353.895	49.9612	1.29732
8	29.8889	0.777778	179.544	101.6	38.1211	110.556	113.667	2.71649	40.9015	115.615	50.6533	16.3221	7.61431	296.556	15.3384	16.917	10.7091	13.024	17357.2	10037.9	5.69566	9.2679	121.336	55.9882	1.0873	1.12087	14.4287	3.68957	1.06282	257.668	4.44027	487.839	692.964	189.49	10.3936	6.61823	0.782121	76.081	3310.87	1508.82	138.274	816.911	28.3379	38.4349	21.2709	387.858	55.4497	1.41905
9	31.4444	0.888889	182.522	107.95	40.7056	121.778	124.833	2.96171	42.5732	121.061	53.8386	17.4995	8.70206	328.469	16.6275	17.7745	11.2906	14.0666	19683.3	11406.6	6.45825	10.1284	135.237	62.5652	1.17609	1.21145	15.4474	3.99779	1.12682	277.163	4.97088	531.183	731.405	204.078	11.2107	7.06576	0.842004	81.0494	3608.18	1605.51	158.014	886.173	31.093	41.5959	23.7186	421.821	60.9381	1.54077
10	33	1	185.5	114.3	43.29	133	136	3.20692	44.245	126.508	57.0238	18.6768	9.78982	360.382	17.9166	18.6321	11.872	15.1091	22009.3	12775.3	7.22083	10.989	149.139	69.1422	1.26488	1.30203	16.4662	4.306	1.19083	296.657	5.50149	574.527	769.846	218.666	12.0277	7.5133	0.901888	86.0178	3905.48	1702.2	177.755	955.435	33.8482	44.7569	26.1663	455.785	66.4266	1.6625
COUNTS
1	2	9	1	6	6	1	1	2	2	1	2	3	8	5	1	3	5	1	9	10	3	5	8	2	1	3	2	2	2	2	2	1	2	2	4	3	1	3	8	2	6	2	2	5	5	5	1	2
2	8	0	2	1	6	0	0	2	1	1	4	1	1	4	0	2	0	5	5	4	4	5	1	1	3	0	1	3	1	5	6	3	0	3	5	2	6	0	4	2	3	1	1	3	2	3	3	4
3	2	0	2	3	1	0	0	2	1	2	0	1	1	0	1	2	4	3	1	1	6	1	1	3	4	4	3	4	4	3	2	5	5	2	3	4	1	6	2	4	2	3	3	1	5	3	1	2
4	0	0	1	1	1	7	0	2	0	2	4	3	2	2	7	0	1	2	0	0	1	2	3	1	1	1	3	3	3	0	2	0	3	5	1	3	3	1	0	3	2	3	4	3	1	2	4	5
5	1	0	2	1	0	4	4	3	3	2	1	2	1	2	2	3	1	3	0	0	0	1	1	1	2	2	2	2	1	3	2	4	1	2	0	3	2	1	1	1	1	2	2	2	2	1	2	0
6	2	0	1	2	0	2	8	1	2	3	3	1	0	1	1	4	0	0	0	0	0	1	1	2	3	1	2	1	2	1	0	2	2	0	2	0	0	2	0	2	0	1	2	0	0	1	2	1
7	0	0	1	1	1	1	1	2	1	1	0	1	0	0	3	1	2	0	0	0	0	0	0	2	0	2	1	0	0	1	0	0	0	1	0	0	1	0	0	0	1	1	1	0	0	0	2	1
8	0	0	5	0	0	0	1	1	4	2	1	3	0	0	0	0	2	0	0	0	1	0	0	1	1	1	1	0	1	0	0	0	1	0	0	0	1	2	0	1	0	1	0	1	0	0	0	0
9	0	0	0	0	0	0	0	0	1	1	0	0	2	1	0	0	0	1	0	0	0	0	0	2	0	1	0	0	1	0	1	0	1	0	0	0	0	0	0	0	0	1	0	0	0	0	0	0
10	1	7	1	1	1	1	1	1	1	1	1	1	1	1	1	1	1	1	1	1	1	1	1	1	1	1	1	1	1	1	1	1	1	1	1	1	1	1	1	1	1	1	1	1	1	1	1	1

## Sheet: Strain_variability
IDs	Methanomassiliicoccus intestinalis (strain Issoire-Mx1)	Methanobrevibacter smithii (strain ATCC 35061 / DSM 861 / OCM 144 / PS)	Bifidobacterium adolescentis	Bifidobacterium adolescentis	Bifidobacterium bifidum	Bifidobacterium breve	Bifidobacterium longum	Bifidobacterium longum	Bifidobacterium longum	Bifidobacterium adolescentis (strain ATCC 15703 / DSM 20083 / NCTC 11814 / E194a)	Bifidobacterium animalis subsp lactis (strain BB-12)	Bifidobacterium bifidum BGN4	Bifidobacterium bifidum (strain PRL2010)	Bifidobacterium bifidum (strain S17)	Bifidobacterium breve JCM 7019	Bifidobacterium dentium ATCC 27679	Bifidobacterium kashiwanohense JCM 15439 = DSM 21854	Bifidobacterium kashiwanohense PV20-2	Bifidobacterium longum (strain DJO10A)	Bifidobacterium longum (strain NCC 2705)	Bifidobacterium longum subsp infantis (strain ATCC 15697 / DSM 20088 / JCM 1222 / NCTC 11817 / S12)	Bifidobacterium longum subsp infantis (strain 157F)	Bifidobacterium longum subsp longum (strain ATCC 15707 / DSM 20219 / JCM 1217 / NCTC 11818 / E194b)	Bifidobacterium longum subsp longum F8	Bifidobacterium longum subsp longum (strain JDM301)	Bifidobacterium longum subsp longum KACC 91563	Bifidobacterium longum subsp longum GT15	Bifidobacterium thermophilum RBL67	Gardnerella vaginalis (strain 409-05)	Propionibacterium acnes J139	Adlercreutzia equolifaciens DSM 19450	Eggerthella sp (strain YY7918)	Eggerthella lenta (strain ATCC 25559 / DSM 2243 / JCM 9979 / NCTC 11813 / VPI 0255) (Eubacterium lentum)	Gordonibacter pamelaeae 7-10-1-b	Bacteroides cellulosilyticus	Bacteroides dorei	Bacteroides dorei	Bacteroides fragilis (strain ATCC 25285 / DSM 2151 / JCM 11019 / NCTC 9343)	Bacteroides fragilis (strain YCH46)	Bacteroides fragilis (strain 638R)	Bacteroides helcogenes (strain ATCC 35417 / DSM 20613 / JCM 6297 / P 36-108)	Bacteroides ovatus (strain ATCC 8483 / DSM 1896 / JCM 5824 / NCTC 11153)	Bacteroides salanitronis (strain DSM 18170 / JCM 13567 / BL78)	Bacteroides thetaiotaomicron (strain ATCC 29148 / DSM 2079 / NCTC 10582 / E50 / VPI-5482)	Bacteroides vulgatus (strain ATCC 8482 / DSM 1447 / JCM 5826 / NBRC 14291 / NCTC 11154)	Bacteroides xylanisolvens XB1A	Bacteroides sp CAG:98	Barnesiella viscericola DSM 18177	Odoribacter splanchnicus (strain ATCC 29572 / DSM 20712 / CIP 104287 / JCM 15291 / NCTC 10825 / 1651/6) (Bacteroides splanchnicus)
HMB_01-1	0	0	0.124129	0.135885	0.162973	0.0692406	0.0129424	0.00418472	0.00800879	0.0120559	0.00348543	0.00383508	0.0346671	0.245591	0.0268621	0.00242273	0.00974875	0.000154174	8.25932e-06	4.12966e-05	5.2309e-05	5.78152e-05	1.92717e-05	6.60746e-05	0.000173446	9.63587e-05	7.43339e-05	0.0223773	0.00630186	0.0232803	0.000344138	0.000261545	0.000289076	7.15808e-05	6.88277e-05	1.10124e-05	0.000192717	3.85435e-05	0	2.4778e-05	0	8.25932e-06	2.75311e-06	5.50621e-06	2.75311e-05	5.50621e-06	1.10124e-05	5.50621e-06	5.50621e-06
HMB_01-2	0	0	0.151257	0.100136	0.116486	0.0487344	0.0114364	0.00280202	0.00512147	0.00916884	0.00276051	0.00313411	0.0200656	0.181452	0.026038	0.00209114	0.0109746	0.00029058	0	2.07557e-05	5.18893e-06	5.18893e-06	5.18893e-06	4.15114e-05	0.000108968	7.78339e-05	3.63225e-05	0.0147884	0.00509553	0.0202991	0.000264635	0.000207557	0.000207557	6.74561e-05	0.000114156	1.03779e-05	0.000259446	8.82118e-05	0	0	0	2.59446e-05	1.03779e-05	5.18893e-06	4.67004e-05	0	4.15114e-05	3.11336e-05	0
HMB_01-3	0	0	0.132215	0.13766	0.152876	0.0596097	0.0132174	0.0040858	0.00798371	0.0127562	0.00241869	0.00339914	0.0272102	0.253935	0.0257549	0.00219321	0.00909398	0.000133233	1.36649e-05	3.75784e-05	1.02487e-05	1.70811e-05	3.41622e-06	5.80758e-05	0.000140065	5.12433e-05	6.1492e-05	0.0104776	0.00353921	0.0323345	0.000232303	0.000215222	0.000396282	9.2238e-05	4.09947e-05	3.41622e-06	0.000119568	6.1492e-05	0	5.80758e-05	3.41622e-05	4.78271e-05	3.75784e-05	3.0746e-05	9.90704e-05	1.36649e-05	4.09947e-05	2.39136e-05	2.39136e-05
HMB_06-1	0	0	0.00882766	0.126166	0.148932	0.0350869	0.054119	0.00493066	0.00569471	0.0145927	0.00317344	0.00593874	0.0355088	0.268677	0.07276	0.00274612	0.0130028	0.000106563	1.81157e-05	6.07408e-05	4.26251e-05	0.000158779	1.06563e-05	5.54126e-05	0.00117112	4.79532e-05	8.20533e-05	0.0146066	0.00863265	0.0219434	0.00114235	0.000537076	0.000118285	5.00845e-05	8.84471e-05	7.45939e-06	0.000202469	6.71345e-05	0	0.000189682	0.000112957	4.15595e-05	9.05784e-05	1.06563e-05	0.00154303	4.5822e-05	0.000328213	2.13126e-05	0.000483795
HMB_06-2	0	0	0.00891809	0.135248	0.162761	0.0347829	0.0422395	0.00482974	0.00582705	0.0140012	0.00317885	0.00617329	0.029553	0.290625	0.0656807	0.00304713	0.0126263	0.000102867	4.26523e-05	7.52687e-05	5.51971e-05	0.000135484	1.75627e-05	5.39426e-05	0.00114408	3.26164e-05	0.000112903	0.021774	0.00938601	0.0133953	0.00123064	0.000582078	0.000127957	6.39784e-05	7.40142e-05	8.78135e-06	0.000234587	5.7706e-05	5.01791e-06	0.00063853	0.000370071	0.000159319	0.000264695	5.51971e-05	0.00505806	0.000160573	0.000940859	0.000100358	0.00144767
HMB_06-3	0	0	0.00874825	0.126838	0.144884	0.0328345	0.023887	0.00430525	0.00526067	0.0117361	0.00299814	0.00448549	0.0264411	0.268964	0.031564	0.00206177	0.0103221	9.5249e-05	7.91299e-05	1.75844e-05	4.98225e-05	0.000174379	8.79221e-06	6.30109e-05	0.000792765	2.34459e-05	0.00010111	0.0120732	0.00767267	0.0139635	0.00123091	0.000574425	5.86148e-05	6.00801e-05	0.000121626	1.46537e-06	0.000351689	0.000111368	0	6.59416e-05	1.31883e-05	2.05152e-05	1.90498e-05	1.46537e-06	0.000167052	1.46537e-05	8.49914e-05	7.32684e-06	5.5684e-05
HMB_14-1	0	0	0.004244	0.128765	0.128157	0.0361142	0.138018	0.00348132	0.00681997	0.0128669	0.00192355	0.00126204	0.0219554	0.266098	0.0551629	0.00102728	0.00780704	2.72384e-05	2.59413e-06	4.53973e-05	4.41002e-05	4.0209e-05	1.55648e-05	4.79914e-05	9.46858e-05	2.33472e-05	0.000103765	0.00050845	0.00278091	0.0140537	0.000534391	0.000958532	0.000215313	7.26357e-05	1.81589e-05	3.8912e-06	3.24266e-05	2.46442e-05	6.48533e-06	3.11296e-05	1.16736e-05	5.9665e-05	5.44768e-05	1.29707e-05	0.000123221	1.29707e-06	3.76149e-05	2.98325e-05	1.29707e-06
HMB_14-2	0	0	0.00471215	0.0797326	0.077424	0.0291399	0.124509	0.00600743	0.00953287	0.0181731	0.00221056	0.00120631	0.018636	0.154664	0.0558974	0.000972588	0.011095	3.92051e-05	3.01578e-06	7.84102e-05	6.18234e-05	7.23786e-05	1.20631e-05	4.52367e-05	4.52367e-05	2.11104e-05	6.7855e-05	0.000749421	0.00285896	0.00803403	0.000648392	0.000705692	0.000244278	5.27761e-05	3.01578e-05	6.03155e-06	0.000110076	7.84102e-05	7.53944e-06	0.000128171	7.23786e-05	0.000153805	7.38865e-05	4.0713e-05	0.000894178	1.65868e-05	0.000120631	8.1426e-05	0.000120631
HMB_14-3	0	0	0.00587245	0.0753748	0.0729177	0.0283497	0.115339	0.0169472	0.0245023	0.0407544	0.00240717	0.00140492	0.0310714	0.146529	0.0500657	0.00128441	0.017441	2.05741e-05	1.17566e-05	9.99315e-05	0.000113158	7.49486e-05	5.87832e-06	0.000124914	7.49486e-05	1.46958e-05	0.000108749	0.00091261	0.00363574	0.013116	0.000723034	0.000795043	0.000258646	9.40532e-05	4.84962e-05	7.34791e-06	0.000226315	0.000124914	2.64525e-05	0.000620163	0.000260116	0.000552563	0.000445283	0.000186637	0.001715	0.000173411	0.000264525	0.000129323	0.000248359
HMB_18-1	0	0	0.0187189	0.0869217	0.103223	0.0357066	0.0663483	0.0113943	0.00923349	0.0281129	0.0110313	0.00211143	0.0353782	0.169354	0.0777426	0.00331902	0.00478838	0.000106189	9.38413e-05	7.40852e-05	0.000234603	4.69206e-05	1.4817e-05	5.18597e-05	0.000330914	3.95121e-05	7.16157e-05	0.00664545	0.0509731	0.023406	0.000595151	0.00143972	0	6.17377e-05	4.93902e-05	4.93902e-06	5.43292e-05	9.87803e-06	2.46951e-06	1.97561e-05	0	9.87803e-06	2.71646e-05	1.4817e-05	0.000133353	2.46951e-06	2.46951e-05	1.97561e-05	1.97561e-05
HMB_18-2	0	0	0.0175248	0.0749968	0.0909456	0.0317691	0.0529443	0.0104153	0.00828145	0.0272445	0.0105124	0.00217455	0.0351875	0.145688	0.0768705	0.00318035	0.00441176	7.52005e-05	0.000131601	9.40006e-05	0.000247535	5.64003e-05	2.50668e-05	5.3267e-05	0.000366602	3.13335e-05	4.07336e-05	0.00525777	0.0379543	0.0226291	0.000557737	0.00123141	0	5.01336e-05	2.19335e-05	2.19335e-05	8.14672e-05	3.44669e-05	0	4.07336e-05	1.25334e-05	4.70003e-05	2.19335e-05	0	0.000115934	0	6.2667e-06	9.40006e-06	1.88001e-05
HMB_18-3	0	0	0.0201129	0.0951207	0.114346	0.0389369	0.0903236	0.0138643	0.0104733	0.0339442	0.0131478	0.00223591	0.0287868	0.181607	0.0910998	0.00376357	0.00518006	0.000109119	4.11769e-05	5.55888e-05	0.000238826	4.94123e-05	2.05885e-05	5.55888e-05	0.000358239	2.47062e-05	8.0295e-05	0.00490829	0.0360751	0.0288547	0.00064236	0.0017809	4.11769e-06	7.20596e-05	7.20596e-05	1.64708e-05	7.41185e-05	5.55888e-05	0	0.000376769	0.00016059	0.000329415	0.000154413	9.26481e-05	0.00165119	0.000100883	0.000271768	0.00023265	0.00044677
HMB_21-1	0	0	0.120592	0.0957481	0.117364	0.0500328	0.0636678	0.00169472	0.00457977	0.0176886	0.00521529	0.00494796	0.0159535	0.153784	0.0156627	0.00374418	0.0113973	3.36253e-05	2.69003e-05	5.38005e-05	6.72506e-05	0.000196708	8.40633e-06	4.53942e-05	0.000499336	4.70754e-05	4.03504e-05	0.0161671	0.037077	0.0077086	0.000648969	0.00115167	0.000188302	7.73382e-05	0.000232015	1.51314e-05	0.000665781	0.000178214	8.40633e-06	0.000334572	0.000126095	0.000139545	0.000211839	4.53942e-05	0.00082382	0.000154676	0.000801964	6.05256e-05	8.40633e-05
HMB_21-2	0	3.121e-06	0.077936	0.129952	0.172168	0.0848786	0.0708716	0.00205049	0.00535563	0.0222402	0.00566929	0.00566149	0.0352158	0.178001	0.0176414	0.006139	0.0149199	4.36939e-05	4.68149e-05	8.27064e-05	4.21335e-05	0.000234075	1.09235e-05	3.90125e-05	0.000457226	5.61779e-05	5.61779e-05	0.0164461	0.0313052	0.0159374	0.000852032	0.00120783	0.000262164	5.61779e-05	2.65285e-05	1.2484e-05	0.000132642	3.58915e-05	0	0.000165413	5.14964e-05	7.49039e-05	6.24199e-05	3.4331e-05	0.000330826	5.14964e-05	0.000290253	4.99359e-05	3.27705e-05
HMB_21-3	0	0	0.0619689	0.0914649	0.126512	0.0711963	0.0459263	0.00159971	0.00326684	0.0142743	0.0034371	0.00380289	0.0395426	0.107856	0.0129241	0.00434062	0.00845199	4.38276e-05	3.70849e-05	8.25982e-05	3.53992e-05	0.000153397	3.37136e-06	1.85425e-05	0.000340507	2.69709e-05	1.17997e-05	0.0125516	0.017617	0.00953251	0.000431534	0.00127269	0.000212395	4.88847e-05	0.000235995	2.02281e-05	0.000662472	0.000185425	4.7199e-05	0.000544474	0.000101141	0.00032365	0.000203967	0.00014834	0.000455133	0.000232624	0.000332079	0.000244423	7.07985e-05
HMB_25-1	0	0	0.00636552	0.117486	0.123536	0.036497	0.112679	0.00251647	0.00478292	0.00814949	0.00251512	0.00371525	0.0330953	0.2497	0.0315505	0.00178802	0.0420422	0.00012704	5.40596e-06	2.16238e-05	8.10894e-06	0.000141906	9.46043e-06	2.56783e-05	0.000189209	2.56783e-05	6.8926e-05	0.0163774	0.00560328	0.0303315	0.000208129	0.00151772	0.000547354	3.78417e-05	1.89209e-05	1.08119e-05	6.6223e-05	2.16238e-05	0	0.000251377	1.35149e-05	0.000423016	0.00021759	0.000106768	0.000128392	5.40596e-05	5.13566e-05	0.000131095	1.21634e-05
HMB_25-2	0	0	0.00562483	0.121277	0.129108	0.038405	0.0895544	0.0023156	0.00475432	0.00859277	0.00240632	0.00392593	0.0457698	0.257293	0.0261596	0.00178098	0.0326765	0.000109084	1.29604e-05	1.94406e-05	1.29604e-05	0.000126364	4.32014e-06	1.94406e-05	0.000155525	4.96817e-05	4.32014e-05	0.0123934	0.00447243	0.016706	0.000220327	0.00144185	0.000484936	3.67212e-05	2.26808e-05	4.32014e-06	9.0723e-05	3.45612e-05	1.08004e-06	5.83219e-05	3.24011e-06	5.07617e-05	2.16007e-05	1.40405e-05	0.000402853	1.18804e-05	7.88426e-05	1.08004e-05	3.45612e-05
HMB_25-3	0	0	0.00405488	0.0938174	0.101278	0.0322928	0.0547953	0.00154464	0.00313108	0.00602188	0.00162523	0.0027326	0.019952	0.19568	0.0158822	0.00121631	0.0250203	9.25294e-05	7.46205e-06	1.19393e-05	7.46205e-06	0.000102976	7.46205e-06	2.23862e-05	7.01433e-05	2.08937e-05	2.98482e-05	0.0119139	0.00362059	0.0079441	8.50674e-05	0.00115214	0.000320868	4.47723e-05	4.77571e-05	1.19393e-05	0.000147749	0.000107454	0	1.34317e-05	1.49241e-05	3.73103e-05	3.43254e-05	2.98482e-06	0.000231324	8.95446e-06	8.3575e-05	1.04469e-05	2.5371e-05
HMB_31-1	2.62455e-06	0	0.117685	0.112927	0.19218	0.158083	0.0439022	0.00188836	0.00362057	0.00951269	0.00148156	0.00424521	0.0141909	0.0285512	0.0162237	0.00237784	0.00300511	6.03647e-05	0.000194217	6.1677e-05	0.000177157	0.000561654	4.72419e-05	2.75578e-05	0.000145663	9.18593e-06	1.31228e-06	0.0723891	0.0207655	0.0398197	9.9733e-05	0.00317046	0.00061152	3.67437e-05	3.93683e-05	7.87365e-06	0.000123354	0.000104982	2.62455e-06	3.41192e-05	2.62455e-06	3.93683e-06	1.96841e-05	3.93683e-06	0.000262455	3.54314e-05	7.74243e-05	6.56138e-06	9.57961e-05
HMB_31-2	0	0	0.10065	0.116932	0.200386	0.162678	0.0632077	0.00201908	0.00343452	0.00958614	0.00121006	0.0041922	0.0144722	0.0299171	0.0222224	0.00241874	0.00307511	5.82828e-05	0.000230356	7.21597e-05	0.000190113	0.000427407	2.49784e-05	2.77537e-05	0.000174848	2.77537e-06	4.16306e-06	0.0495071	0.017557	0.0442603	0.000111015	0.00321666	0.00050373	3.46922e-05	4.71813e-05	6.93843e-06	0.000126279	9.57503e-05	9.7138e-06	3.88552e-05	2.6366e-05	1.38769e-05	1.52645e-05	1.24892e-05	0.000291414	9.7138e-06	8.74242e-05	9.7138e-06	5.27321e-05
HMB_31-3	0	0	0.124609	0.137484	0.23536	0.189083	0.0594899	0.0019724	0.00421718	0.0110299	0.00148274	0.00469623	0.0147617	0.0359939	0.02323	0.00300576	0.00324847	5.72324e-05	0.000240588	6.88908e-05	0.000179116	0.000574443	2.11972e-05	4.98134e-05	0.000204553	4.23943e-06	2.01373e-05	0.0220355	0.00935219	0.0409296	0.000126123	0.00315626	0.000641215	3.07359e-05	2.33169e-05	1.05986e-06	6.25317e-05	5.19331e-05	1.80176e-05	1.27183e-05	1.05986e-06	3.17958e-06	8.47887e-06	3.17958e-06	4.23943e-05	9.53873e-06	1.80176e-05	5.29929e-06	1.37782e-05
HMB_32-1	0.000640428	0	0.010493	0.0548232	0.0504055	0.0272697	0.0229223	0.00252404	0.00481703	0.0108471	0.00670064	0.00740134	0.0140568	0.100419	0.0359293	0.00320968	0.0081573	7.7856e-05	4.26952e-05	0.000316447	0.000138132	0.000221011	0.000155712	6.78101e-05	0.000258683	0.000550015	0.000210965	0.00869978	0.0179772	0.0114473	0.00154205	0.00144159	2.51148e-06	0.000145666	0.000145666	5.02297e-05	0.000612802	0.000128086	2.51148e-06	2.51148e-05	2.00919e-05	2.76263e-05	4.77182e-05	4.01837e-05	0.00013562	7.53445e-06	4.77182e-05	4.26952e-05	0
HMB_32-2	0.00111187	0	0.0237573	0.0870776	0.0813038	0.0414431	0.0278383	0.00341681	0.00752489	0.0167426	0.00934469	0.0100859	0.0225101	0.158905	0.0503235	0.00467026	0.0149623	0.000147833	0.000158243	0.000312322	0.000122847	0.000108272	9.7861e-05	0.000122847	0.000239447	0.000176983	8.95324e-05	0.0228308	0.0269992	0.0230536	0.00205925	0.0020884	0	0.00010619	0.000204051	6.24645e-06	0.000489305	9.36967e-05	0	1.66572e-05	4.1643e-06	4.1643e-06	1.87393e-05	2.08215e-06	7.49574e-05	0	2.08215e-06	1.4575e-05	2.08215e-06
HMB_32-3	0.000236762	0	0.00856964	0.057718	0.0545448	0.0272681	0.0209506	0.00194607	0.00365538	0.00975056	0.00598835	0.00518278	0.0210112	0.106266	0.0364585	0.00197783	0.00498644	7.5071e-05	6.92963e-05	0.000251199	0.000121268	0.000144367	0.000101057	6.35216e-05	0.000170353	0.000236762	0.000155917	0.00427904	0.00789977	0.0100335	0.000915288	0.000915288	0	0.000103944	0.000308946	2.88734e-06	0.000710287	0.000202114	2.88734e-06	1.44367e-05	2.88734e-06	2.88734e-06	3.75355e-05	0	8.66203e-05	1.15494e-05	4.33102e-05	1.15494e-05	0
NNS_03-1	0	0	0.00597914	0.103602	0.134735	0.0512219	0.0927302	0.00552558	0.00617482	0.011723	0.00219584	0.00215012	0.0199406	0.237249	0.0452763	0.00136737	0.00147345	1.40212e-05	7.31542e-06	3.71867e-05	7.37638e-05	3.77963e-05	1.46308e-05	1.88982e-05	0.000531587	3.77963e-05	7.19349e-05	0.00110219	0.0105732	0.00568103	0.000243238	0.000329803	7.31542e-06	6.09618e-06	6.82772e-05	1.03635e-05	0.000134116	0.000113389	4.26733e-06	0.000140212	8.53465e-05	0.000115827	7.19349e-05	3.71867e-05	0.000720569	4.38925e-05	0.000249334	6.76676e-05	0.000206661
NNS_03-2	0	0	0.00614219	0.0851749	0.115762	0.0466108	0.0395933	0.00724917	0.00673953	0.0130852	0.00250519	0.00238771	0.0302857	0.191356	0.0199836	0.00166296	0.00170929	2.48203e-05	2.81296e-05	6.94967e-05	6.12233e-05	2.15109e-05	0	3.1439e-05	0.000496405	4.96405e-05	5.95686e-05	0.00282455	0.0308979	0.00781342	0.000325973	0.000325973	6.61874e-06	3.47484e-05	3.97124e-05	0	8.76983e-05	5.95686e-05	5.62593e-05	0.00159181	0.000799212	0.000959717	0.000511297	0.000458347	0.00337556	0.000421944	0.00101432	0.000691658	0.00105734
NNS_03-3	4.13131e-06	0	0.0100639	0.0516083	0.0677679	0.0343911	0.0619634	0.00544713	0.00718641	0.0140403	0.0061288	0.00230114	0.0241868	0.117765	0.0429243	0.00234865	0.00193345	4.95757e-05	1.65252e-05	4.95757e-05	0.000115677	0.000132202	3.30505e-05	1.85909e-05	0.000815934	5.57727e-05	3.92474e-05	0.00286713	0.0154903	0.0103572	0.000522611	0.000557727	4.13131e-06	3.30505e-05	0.00014253	2.27222e-05	0.000295389	0.000159055	1.23939e-05	0.000985317	0.000530873	0.000547399	0.000336702	0.000175581	0.00676915	0.000617631	0.00150999	0.000466838	0.00216687
NNS_06-1	0.00134099	0	0.0220529	0.0427907	0.0552437	0.0205378	0.0265406	0.000873367	0.00445892	0.0121164	0.00400713	0.00231795	0.0168731	0.0802807	0.014217	0.000769772	0.00327045	2.73377e-05	6.33084e-05	0.000103595	0.000274816	0.000241723	0.00090646	9.9279e-05	0.000638839	8.77684e-05	0.00011079	0.00764017	0.00534236	0.0167911	0.000289204	0.000507906	0.0001223	2.30212e-05	0.000807181	2.01436e-05	0.00205608	0.00045323	0	4.31648e-06	4.31648e-06	1.00718e-05	6.04307e-05	1.87047e-05	7.05025e-05	5.7553e-06	1.72659e-05	3.02153e-05	0
NNS_06-2	0.000928098	0	0.0205517	0.0917129	0.116064	0.0414874	0.0318886	0.00240136	0.00977538	0.0273982	0.00802071	0.00520221	0.0276576	0.171547	0.0192109	0.00177012	0.00959219	2.20713e-05	5.18676e-05	0.000148981	0.000556197	0.000577165	0.00231859	0.000163328	0.00128345	0.000227334	0.000203056	0.0106086	0.00691384	0.0402658	0.00060365	0.000913752	0.00018871	3.53141e-05	0.00044253	5.51783e-06	0.00123158	0.000224024	7.72496e-06	1.65535e-05	3.3107e-06	1.10357e-05	1.54499e-05	7.72496e-06	4.52462e-05	3.3107e-06	4.3039e-05	7.72496e-06	1.10357e-06
NNS_06-3	0.00256077	0	0.0601809	0.0921877	0.115716	0.0470047	0.0292054	0.00215402	0.00872494	0.0237687	0.00772241	0.00523038	0.0489181	0.164405	0.0199075	0.00209674	0.00671987	4.01015e-05	0.000211965	8.0203e-05	0.000263524	0.000229152	0.00197643	8.59318e-05	0.00089942	0.00023488	0.000160406	0.0101686	0.00905148	0.0426508	0.000549964	0.000853589	0.000257795	3.43727e-05	0.000595794	1.71864e-05	0.00170145	0.000326541	0.00836976	0.00249202	0.000647353	0.00204518	0.00211392	0.000847861	0.00188477	0.00105983	0.000607251	0.000624438	0.000326541
NNS_09-1	0.00173274	0	0.0299471	0.116472	0.179724	0.145067	0.0600628	0.00786722	0.0051308	0.0239649	0.00323952	0.00439925	0.0220824	0.0487526	0.0217141	0.00423322	0.00829042	2.99609e-05	5.49282e-05	5.99217e-05	0.000142314	5.61766e-05	1.37321e-05	3.24576e-05	0.000382001	3.86994e-05	2.3719e-05	0.0102017	0.0103328	0.00329569	0.000274641	0.00116598	0.000674119	0.000101118	0.000123589	1.74772e-05	0.00016853	0.000138569	0.000751518	0.000270896	9.1131e-05	0.000259661	0.000263406	9.98695e-05	0.00017602	0.000264654	0.00010736	0.000124837	4.86864e-05
NNS_09-2	0.000177693	0	0.0166753	0.11687	0.185004	0.143704	0.0708758	0.00594949	0.00454722	0.0200236	0.00326055	0.00396918	0.0164804	0.0475938	0.0334576	0.0035774	0.0102933	3.63949e-05	5.99445e-05	5.99445e-05	0.000224792	3.4254e-05	2.56905e-05	4.28175e-05	0.00034254	5.56627e-05	4.28175e-05	0.0055941	0.00728968	0.00283238	0.000229073	0.000875617	0.000702207	0.000119889	0.000132734	4.28175e-06	0.000218369	0.000154143	3.63949e-05	0.0020531	0.000351103	0.00184329	0.00169557	0.00080925	0.000515951	0.00106616	0.000286877	0.0010212	0.000130593
NNS_09-3	0.00259533	0	0.0611505	0.0920619	0.117066	0.0462195	0.0290639	0.00246336	0.00899882	0.0245017	0.00843325	0.00510897	0.0496129	0.167427	0.0197635	0.00229369	0.00669884	7.54091e-05	0.000213659	0.000119398	0.000219943	0.000339341	0.00180353	0.000188523	0.00079808	0.00013825	6.9125e-05	0.0101237	0.00832642	0.0425873	0.000672398	0.000886057	0.000263932	3.14205e-05	0.000628409	0	0.00178468	0.000207375	0.00866576	0.00268959	0.000615841	0.00225599	0.00100545	0.00096775	0.00232511	0.00118141	0.000735239	0.00147048	0.000395898
NNS_12-1	0	0	0.0194281	0.081156	0.105743	0.0426504	0.067921	0.0107348	0.0176513	0.0370587	0.00429425	0.0106299	0.0433068	0.148264	0.0384403	0.00617417	0.0204883	0.000154655	5.84252e-05	0.000226827	7.5609e-05	0.000314465	3.95229e-05	7.21723e-05	0.0011771	0.000218235	0.000113414	0.010367	0.0146561	0.0129343	0.00186789	0.00189366	9.10745e-05	1.37471e-05	0.000168402	7.21723e-05	0.00025604	0.000292126	8.07642e-05	0.00254149	0.00104478	0.000884969	0.000572223	0.000333367	0.0102725	0.000857475	0.00623946	0.000936521	0.00235935
NNS_12-2	0	0	0.0237823	0.0846964	0.109647	0.0426593	0.0821926	0.00724413	0.0141928	0.0324077	0.00577762	0.0119542	0.0508146	0.158111	0.0443803	0.00643	0.0244357	0.000145573	3.34278e-05	0.00030732	6.57773e-05	0.0003332	4.4211e-05	7.54822e-05	0.00134035	0.000256639	8.41087e-05	0.0129118	0.0173911	0.00852625	0.0020143	0.00183745	9.05786e-05	7.54822e-06	0.000124006	1.18615e-05	0.000180079	0.000227525	2.69579e-05	0.000207037	7.76388e-05	2.15663e-05	0.00013479	0.000117537	0.000291146	5.82291e-05	0.000214585	0.000150964	6.90123e-05
NNS_12-3	0	0	0.0270181	0.0627981	0.0784954	0.0354936	0.106527	0.00583825	0.0122847	0.0287716	0.00637353	0.0110345	0.0407806	0.112609	0.0536966	0.00619214	0.0241284	0.00016005	6.75765e-05	0.000366336	8.89164e-05	0.000389454	3.37882e-05	9.60297e-05	0.00157204	0.000135153	8.53597e-05	0.0256435	0.0285688	0.0133535	0.00233317	0.00264793	9.60297e-05	1.77833e-05	0.000135153	1.77833e-05	0.000204508	0.000236518	0.000496153	0.00104566	0.000672208	0.000537055	0.000746898	0.000238296	0.0041435	0.000394789	0.00111323	0.000325434	0.00119148
NNS_15-1	0	0	0.0220987	0.130474	0.143309	0.0399174	0.0263462	0.010046	0.00788462	0.0339224	0.00900397	0.00502508	0.0771363	0.241841	0.0451944	0.00630435	0.0218834	0.000276965	4.59866e-05	9.09281e-05	4.49415e-05	2.92642e-05	1.3587e-05	4.59866e-05	0.00411162	5.74833e-05	5.64381e-05	0.011574	0.0224864	0.0128982	0.00112249	0.00169628	0.00231814	1.25418e-05	6.68896e-05	2.0903e-06	0.000128554	7.83863e-05	1.77676e-05	0.00104411	0.000990803	0.000710702	0.000842391	0.000286371	0.00111413	0.000355351	0.000397157	0.00020694	0.000259197
NNS_15-2	0	0	0.0224144	0.143412	0.165781	0.0408993	0.0306211	0.00863852	0.00802877	0.0318808	0.00918659	0.00537159	0.0546636	0.284306	0.049452	0.00462861	0.0119323	0.000249446	3.7551e-05	4.29155e-05	5.27503e-05	2.32459e-05	1.60933e-05	5.81147e-05	0.00451775	8.22546e-05	8.31487e-05	0.00226737	0.0111589	0.0144348	0.000769796	0.00161201	0.00233889	5.36443e-06	7.95724e-05	2.68222e-06	0.00019759	0.000100136	0	0.000140369	0.000343324	0.000118912	0.000130535	4.20214e-05	0.000320972	4.11273e-05	0.000103712	3.12925e-05	5.90088e-05
NNS_15-3	0	0	0.0240257	0.090677	0.104298	0.0261621	0.0164053	0.00666325	0.00549011	0.0223311	0.00612597	0.00361801	0.035212	0.178802	0.0241391	0.0041129	0.0107594	0.000170549	2.07025e-05	6.01358e-05	3.74617e-05	2.366e-05	2.366e-05	3.549e-05	0.00293877	3.45042e-05	4.33767e-05	0.00546645	0.0176612	0.0106056	0.00068614	0.00108737	0.00144425	1.87308e-05	0.000107456	5.915e-06	0.000285892	0.000138017	0.000121258	0.0357118	0.00217081	0.0396118	0.010578	0.011967	0.00418684	0.00595246	0.00165127	0.0316216	0.00136242
NNS_16-1	0	0	0.00547548	0.0615523	0.0640343	0.0264806	0.0316929	0.00501024	0.00882687	0.0141276	0.0015557	0.00261669	0.0532075	0.111149	0.0106689	0.00173464	0.0228576	2.9472e-05	8.63109e-05	0.000126309	0.00184411	0.0022904	0.000892581	0.000414713	0.00972787	0.00219145	0.0018399	0.00333665	0.011932	0.0112394	0.00135782	0.000239986	9.05212e-05	0.00014736	6.10492e-05	4.21029e-06	0.000164201	0.000124203	4.21029e-06	0.000919948	0.000208409	0.000770483	0.000235776	0.000227355	0.00251775	0.000256828	0.00050734	0.000675751	0.00058523
NNS_16-2	0	0	0.014205	0.0342285	0.0389488	0.0265559	0.0257895	0.00295019	0.00570299	0.0106879	0.0018793	0.00220687	0.0332353	0.042953	0.0107551	0.00158743	0.0212245	3.7796e-05	3.56962e-05	9.23902e-05	0.000407357	0.000415756	0.000172182	0.000117588	0.00179951	0.00038006	0.000369561	0.00554761	0.027127	0.0176717	0.00132286	0.000594237	1.46984e-05	0.000136486	0.000226776	3.7796e-05	0.000443053	0.000201579	4.19955e-06	0.000495547	0.00028347	0.000136486	0.000197379	3.35964e-05	0.00371871	0.00028347	0.000722323	0.000176381	0.00101629
NNS_16-3	0	0	0.00641675	0.0571519	0.0639324	0.0381709	0.04382	0.00574352	0.00947943	0.015227	0.00144693	0.00257434	0.0508537	0.0797562	0.0141619	0.0019192	0.0266155	3.41637e-05	5.22504e-05	0.000114549	0.00142684	0.00140071	0.000689303	0.000283358	0.00671819	0.0014811	0.00134444	0.00406548	0.0195879	0.0236734	0.00147909	0.000462215	7.03371e-05	0.000128616	9.44526e-05	1.40674e-05	0.000235127	0.00010852	5.426e-05	0.00170819	0.000393888	0.000944526	0.000508436	0.000347666	0.00433879	0.000526523	0.000946536	0.000719448	0.0011696
NNS_19-1	0	0	0.0617174	0.107538	0.115532	0.0380223	0.0378147	0.0023976	0.00676402	0.0192079	0.00773961	0.00733798	0.0284265	0.219119	0.0445747	0.00389152	0.0170858	0.000116691	3.39219e-05	7.19143e-05	7.46281e-05	6.24162e-05	8.14125e-06	6.24162e-05	0.000393494	5.15612e-05	7.5985e-05	0.0049241	0.026877	0.0117573	0.000287657	0.000711002	0.00191048	7.5985e-05	0.000170966	1.22119e-05	0.000529181	0.000105836	1.49256e-05	0.000149256	0.000115334	0.00013026	8.95537e-05	2.98512e-05	0.000332434	5.15612e-05	0.000104479	1.76394e-05	7.46281e-05
NNS_19-2	0	0	0.0485963	0.112675	0.121798	0.0393794	0.034454	0.00203117	0.00634129	0.0173214	0.0070307	0.00611204	0.0272749	0.231358	0.0482103	0.00390894	0.0107761	0.000128107	5.56253e-05	6.06822e-05	5.89966e-05	7.92239e-05	8.42808e-06	4.88829e-05	0.000433203	5.39397e-05	0.000104508	0.00425449	0.0217074	0.010439	0.000244414	0.000664133	0.00212388	6.91102e-05	0.000168562	5.56253e-05	0.000500628	0.000104508	1.68562e-06	4.21404e-05	8.42808e-06	3.37123e-05	2.52842e-05	0	0.000119679	1.51705e-05	0.000107879	3.37123e-06	1.68562e-06
NNS_19-3	0	0	0.0331383	0.123727	0.133226	0.0423272	0.0307571	0.00268685	0.00750159	0.0224299	0.00855355	0.00805455	0.0292017	0.253148	0.0358731	0.00429026	0.0169423	0.000157345	2.39763e-05	5.69438e-05	6.14393e-05	0.000101899	1.64837e-05	4.79526e-05	0.000542464	7.64245e-05	6.44364e-05	0.00512044	0.0281347	0.0110501	0.00036414	0.000890121	0.0021294	0.000176825	0.000116885	5.99408e-06	0.000298206	8.84127e-05	1.64837e-05	0.000281722	0.000112389	0.000101899	0.000137864	4.94512e-05	0.00110591	9.29083e-05	0.000987525	3.89615e-05	0.000160342
NNS_22-1	0	0	0.00562173	0.0226422	0.0199789	0.0144426	0.0075474	0.000861895	0.00270216	0.0109173	0.00232168	0.00739987	0.0406877	0.0413011	0.00342429	0.00361841	0.00319134	0.000458124	0.000155296	0.000256239	0.00420853	0.00719022	0.00451136	0.00232945	0.0372168	0.0078347	0.00746976	0.00242262	0.0045036	0.00525678	0.000357182	0.00106378	0.00113366	0.000271769	0.000667774	2.32945e-05	0.00131225	0.000271769	0	0.000349417	0.000186356	0.000287298	0.000380476	0.000116472	0.00231392	0.000201885	0.000217415	0.000403771	0.000341652
NNS_22-2	0	0	0.00872082	0.0166962	0.0123456	0.0180555	0.00771232	0.000974393	0.00375628	0.0156634	0.00306447	0.00911057	0.0628922	0.0351707	0.00199751	0.00515454	0.00347371	0.000779514	0.000443349	0.000102311	0.00753693	0.0145672	0.00672818	0.00430194	0.0553065	0.0110058	0.0151421	0.0039804	0.00532019	0.00131056	0.000409245	0.0019634	0.0023629	0.000394629	0.000428733	7.30795e-05	0.00131543	0.00022411	0	0.00130081	0.000384885	0.000418989	0.000428733	0.000190007	0.0170129	0.00059438	0.00168083	0.000453093	0.00235803
NNS_22-3	0	0	0.00676535	0.0372839	0.0355057	0.0182893	0.0109279	0.00130141	0.00381482	0.0126167	0.00302007	0.00788794	0.0345917	0.0672462	0.00932843	0.00408305	0.00566263	0.000307967	0.000109279	0.000139082	0.00305981	0.0042122	0.00244387	0.0012418	0.0200874	0.00414266	0.00456984	0.00246374	0.00493741	0.012428	0.000437115	0.000824558	0.00113253	0.000337771	0.000466918	7.94755e-05	0.00101331	0.000238426	3.97377e-05	0.00564276	0.00108285	0.00151003	0.00107292	0.000884165	0.0843433	0.00185774	0.00659646	0.00125174	0.0108981
AVERAGE
HMB_01	0	0	0.135867	0.12456	0.144112	0.0591949	0.012532	0.00369085	0.00703799	0.011327	0.00288821	0.00345611	0.0273143	0.226992	0.0262183	0.0022357	0.00993911	0.000192662	7.30807e-06	3.32103e-05	2.25822e-05	2.66951e-05	9.2923e-06	5.52206e-05	0.000140826	7.51453e-05	5.73828e-05	0.0158811	0.00497887	0.0253046	0.000280359	0.000228108	0.000297638	7.70916e-05	7.46596e-05	8.26884e-06	0.000190577	6.27491e-05	0	2.76179e-05	1.13874e-05	2.73437e-05	1.69031e-05	1.38137e-05	5.77673e-05	6.39037e-06	3.11728e-05	2.01844e-05	9.80659e-06
HMB_06	0	0	0.00883133	0.129417	0.152192	0.0342348	0.0400818	0.00468855	0.00559415	0.0134434	0.00311681	0.00553251	0.030501	0.276089	0.0566683	0.00261834	0.0119837	0.00010156	4.66326e-05	5.1198e-05	4.92149e-05	0.000156214	1.23371e-05	5.74554e-05	0.00103599	3.46719e-05	9.8689e-05	0.0161512	0.00856378	0.0164341	0.0012013	0.000564526	0.000101619	5.80477e-05	9.46957e-05	5.90204e-06	0.000262915	7.87362e-05	1.67264e-06	0.000298051	0.000165405	7.37978e-05	0.000124774	2.24396e-05	0.00225605	7.3683e-05	0.000451355	4.29992e-05	0.000662382
HMB_14	0	0	0.00494287	0.0946241	0.0928328	0.0312013	0.125955	0.00881199	0.0136184	0.0239315	0.00218043	0.00129109	0.0238876	0.189097	0.0537087	0.00109476	0.0121144	2.90059e-05	5.78885e-06	7.45797e-05	7.30271e-05	6.25121e-05	1.11687e-05	7.27142e-05	7.16237e-05	1.97178e-05	9.34564e-05	0.000723493	0.00309187	0.0117346	0.000635272	0.000819756	0.000239412	7.3155e-05	3.2271e-05	5.75689e-06	0.000122939	7.59896e-05	1.34924e-05	0.000259821	0.000114723	0.000255344	0.000191215	8.01068e-05	0.0009108	6.37648e-05	0.000140924	8.01939e-05	0.000123429
HMB_18	0	0	0.0187855	0.0856798	0.102838	0.0354709	0.069872	0.0118913	0.00932943	0.0297672	0.0115638	0.00217396	0.0331175	0.16555	0.0819043	0.00342098	0.0047934	9.6836e-05	8.8873e-05	7.45582e-05	0.000240321	5.09111e-05	2.01574e-05	5.35718e-05	0.000351918	3.18506e-05	6.42148e-05	0.00560383	0.0416675	0.0249633	0.000598416	0.00148401	1.37256e-06	6.13103e-05	4.77944e-05	1.44477e-05	6.99716e-05	3.33112e-05	8.23169e-07	0.000145753	5.77078e-05	0.000128765	6.78372e-05	3.58217e-05	0.000633494	3.4451e-05	0.00010091	8.72686e-05	0.000161775
HMB_21	0	1.04033e-06	0.0868323	0.105722	0.138681	0.0687026	0.0601552	0.00178164	0.00440075	0.0180677	0.00477389	0.00480411	0.0302373	0.146547	0.0154094	0.00474127	0.0115897	4.03823e-05	3.69334e-05	7.3035e-05	4.82611e-05	0.000194727	7.56706e-06	3.43164e-05	0.000432356	4.34081e-05	3.61094e-05	0.0150549	0.0286664	0.0110595	0.000644178	0.00121073	0.000220954	6.08003e-05	0.000164846	1.59478e-05	0.000486965	0.000133177	1.85351e-05	0.000348153	9.29107e-05	0.000179366	0.000159409	7.60216e-05	0.000536593	0.000146265	0.000474765	0.000118295	6.25441e-05
HMB_25	0	0	0.00534841	0.11086	0.117974	0.0357316	0.0856763	0.00212557	0.00422277	0.00758804	0.00218223	0.00345793	0.032939	0.234224	0.0245308	0.00159511	0.0332463	0.000109551	8.60948e-06	1.76679e-05	9.51048e-06	0.000123749	7.08088e-06	2.25017e-05	0.000138292	3.20846e-05	4.73252e-05	0.0135616	0.00456543	0.0183272	0.000171175	0.00137057	0.000451053	3.97784e-05	2.97863e-05	9.02378e-06	0.000101565	5.45462e-05	3.60012e-07	0.00010771	1.05597e-05	0.000170363	9.1172e-05	4.12643e-05	0.00025419	2.49648e-05	7.12581e-05	5.07806e-05	2.40318e-05
HMB_31	8.7485e-07	0	0.114315	0.122447	0.209309	0.169948	0.0555333	0.00195995	0.00375742	0.0100429	0.00139145	0.00437788	0.0144749	0.0314874	0.0205587	0.00260078	0.00310956	5.86266e-05	0.00022172	6.75758e-05	0.000182129	0.000521168	3.11392e-05	3.50416e-05	0.000175021	5.40025e-06	8.53755e-06	0.0479772	0.0158915	0.0416699	0.00011229	0.00318112	0.000585488	3.40573e-05	3.66222e-05	5.29065e-06	0.000104055	8.42218e-05	1.01187e-05	2.85642e-05	1.00168e-05	6.99776e-06	1.44759e-05	6.53519e-06	0.000198755	1.8228e-05	6.09554e-05	7.19149e-06	5.41021e-05
HMB_32	0.000663019	0	0.0142733	0.0665396	0.0620847	0.0319936	0.0239037	0.00262897	0.00533243	0.0124467	0.00734456	0.00755669	0.0191927	0.121863	0.0409037	0.00328592	0.00936869	0.000100253	9.00783e-05	0.000293323	0.000127416	0.000157883	0.00011821	8.47261e-05	0.000222828	0.000321253	0.000152138	0.0119365	0.0176254	0.0148448	0.00150553	0.00148176	8.37161e-07	0.0001186	0.000219554	1.97878e-05	0.000604131	0.000141299	1.79961e-06	1.87363e-05	9.04784e-06	1.15593e-05	3.46643e-05	1.40886e-05	9.90659e-05	6.36128e-06	3.10368e-05	2.29399e-05	6.9405e-07
NNS_03	1.3771e-06	0	0.00739506	0.0801285	0.106088	0.0440746	0.0647623	0.00607396	0.00670025	0.0129495	0.00360994	0.00227966	0.0248043	0.182123	0.0360614	0.00179299	0.0017054	2.94724e-05	1.73234e-05	5.20864e-05	8.35546e-05	6.38364e-05	1.58938e-05	2.2976e-05	0.000614642	4.77365e-05	5.6917e-05	0.00226462	0.0189872	0.00795055	0.00036394	0.000404501	6.02182e-06	2.46317e-05	8.35066e-05	1.10286e-05	0.000172401	0.000110671	2.43068e-05	0.000905779	0.000471811	0.000540981	0.000306645	0.000223705	0.00362176	0.000361156	0.00092455	0.000408721	0.00114363
NNS_06	0.00160995	0	0.0342618	0.0755637	0.0956746	0.0363433	0.0292115	0.00180958	0.00765308	0.0210944	0.00658342	0.00425018	0.0311496	0.138744	0.0177785	0.00154554	0.0065275	2.98368e-05	0.000109047	0.000110927	0.000364846	0.000349346	0.00173383	0.000116179	0.000940568	0.000183328	0.000158084	0.00947245	0.00710256	0.0332359	0.000480939	0.000758416	0.000189602	3.09027e-05	0.000615168	1.42826e-05	0.00166304	0.000334598	0.00279249	0.000837631	0.000218327	0.000688762	0.000729934	0.00029143	0.00066684	0.000356297	0.000222519	0.000220793	0.000109215
NNS_09	0.00150192	0	0.0359243	0.108468	0.160598	0.111663	0.0533342	0.00542669	0.00622561	0.0228301	0.00497777	0.00449247	0.0293919	0.0879245	0.0249784	0.0033681	0.00842753	4.72549e-05	0.000109511	7.97546e-05	0.000195683	0.000143257	0.000614319	8.79326e-05	0.00050754	7.75374e-05	4.52205e-05	0.00863982	0.00864962	0.0162385	0.000392038	0.000975884	0.000546753	8.41424e-05	0.000294911	7.25297e-06	0.00072386	0.000166696	0.00315122	0.0016712	0.000352692	0.00145298	0.000988144	0.000625623	0.00100569	0.000837406	0.000376492	0.00087217	0.000191726
NNS_12	0	0	0.0234095	0.0762168	0.0979615	0.0402678	0.0855469	0.00793905	0.0147096	0.032746	0.0054818	0.0112062	0.0449673	0.139662	0.0455057	0.00626544	0.0230175	0.000153426	5.31432e-05	0.000300161	7.67676e-05	0.000345706	3.9174e-05	8.12281e-05	0.00136316	0.000203343	9.4294e-05	0.0163074	0.0202054	0.0116047	0.00207178	0.00212635	9.2561e-05	1.30262e-05	0.00014252	3.3939e-05	0.000213542	0.000252056	0.000201292	0.00126473	0.000598209	0.000481197	0.000484637	0.000229733	0.00490239	0.000436831	0.00252243	0.000470973	0.00120661
NNS_15	0	0	0.0228463	0.121521	0.137796	0.0356596	0.0244575	0.00844925	0.0071345	0.0293781	0.00810551	0.00467156	0.0556706	0.234983	0.0395952	0.00501529	0.0148583	0.00023232	3.47467e-05	6.46598e-05	4.50511e-05	2.539e-05	1.77801e-05	4.65304e-05	0.00385605	5.80807e-05	6.09878e-05	0.00643594	0.0171022	0.0126462	0.000859476	0.00146522	0.00203376	1.22124e-05	8.46393e-05	3.56251e-06	0.000204012	0.000105513	4.63417e-05	0.0122988	0.00116831	0.0134805	0.00385031	0.00409848	0.00187398	0.00211631	0.00071738	0.0106199	0.000560209
NNS_16	0	0	0.00869907	0.0509775	0.0556385	0.0304025	0.0337675	0.00456798	0.0080031	0.0133475	0.00162731	0.00246597	0.0457655	0.0779529	0.0118619	0.00174709	0.0235659	3.38106e-05	5.80858e-05	0.000111083	0.0012261	0.00136895	0.000584689	0.000271886	0.00608186	0.00135087	0.00118463	0.00431658	0.0195489	0.0175282	0.00138659	0.000432146	5.85189e-05	0.000137487	0.000127426	1.86912e-05	0.000280794	0.000144767	2.089e-05	0.00104123	0.000295256	0.000617165	0.000313864	0.000202873	0.00352508	0.000355607	0.0007254	0.00052386	0.000923709
NNS_19	0	0	0.0478173	0.114647	0.123519	0.0399096	0.0343419	0.00237187	0.00686897	0.019653	0.00777462	0.00716819	0.028301	0.234541	0.042886	0.00403024	0.0149347	0.000134048	3.78412e-05	6.31801e-05	6.50213e-05	8.11798e-05	1.10177e-05	5.30839e-05	0.000456387	6.06418e-05	8.16432e-05	0.00476634	0.025573	0.0110821	0.000298737	0.000755085	0.00205458	0.000107307	0.000152137	2.46104e-05	0.000442671	9.95857e-05	1.10317e-05	0.000157706	7.87171e-05	8.86239e-05	8.42339e-05	2.64341e-05	0.00051934	5.32133e-05	0.000399961	1.99907e-05	7.88851e-05
NNS_22	0	0	0.00703596	0.0255408	0.02261	0.0169291	0.0087292	0.0010459	0.00342442	0.0130658	0.00280207	0.0081328	0.0460572	0.047906	0.00491674	0.00428533	0.00410923	0.000515202	0.000235975	0.000165877	0.00493509	0.00865653	0.00456114	0.0026244	0.0375369	0.00766104	0.00906055	0.00295559	0.0049204	0.00633177	0.000401181	0.00128391	0.00154303	0.000334723	0.000521142	5.86165e-05	0.00121367	0.000244768	1.32459e-05	0.002431	0.000551365	0.000738774	0.000627376	0.000396881	0.0345567	0.000884668	0.00283157	0.000702867	0.00453259
MIN_A	0	0	0.00494287	0.0255408	0.02261	0.0169291	0.0087292	0.0010459	0.00342442	0.00758804	0.00139145	0.00129109	0.0144749	0.0314874	0.00491674	0.00109476	0.0017054	2.90059e-05	5.78885e-06	1.76679e-05	9.51048e-06	2.539e-05	7.08088e-06	2.25017e-05	7.16237e-05	5.40025e-06	8.53755e-06	0.000723493	0.00309187	0.00633177	0.00011229	0.000228108	8.37161e-07	1.22124e-05	2.97863e-05	3.56251e-06	6.99716e-05	3.33112e-05	0	1.87363e-05	9.04784e-06	6.99776e-06	1.44759e-05	6.53519e-06	5.77673e-05	6.36128e-06	3.10368e-05	7.19149e-06	6.9405e-07
MAX_A	0.00160995	1.04033e-06	0.135867	0.129417	0.209309	0.169948	0.125955	0.0118913	0.0147096	0.032746	0.0115638	0.0112062	0.0556706	0.276089	0.0819043	0.00626544	0.0332463	0.000515202	0.000235975	0.000300161	0.00493509	0.00865653	0.00456114	0.0026244	0.0375369	0.00766104	0.00906055	0.0479772	0.0416675	0.0416699	0.00207178	0.00318112	0.00205458	0.000334723	0.000615168	5.86165e-05	0.00166304	0.000334598	0.00315122	0.0122988	0.00116831	0.0134805	0.00385031	0.00409848	0.0345567	0.00211631	0.00283157	0.0106199	0.00453259
STDEV
HMB_01	0	0	0.0139279	0.0211708	0.0244512	0.0102594	0.000958764	0.000771334	0.0016598	0.0019015	0.000544718	0.000353938	0.00730132	0.0396595	0.00057518	0.000169831	0.000954642	8.54433e-05	6.88193e-06	1.0945e-05	2.58682e-05	2.7599e-05	8.68779e-06	1.2528e-05	3.22458e-05	2.26776e-05	1.9336e-05	0.00602462	0.00138502	0.0062679	5.75517e-05	2.92098e-05	9.46532e-05	1.32783e-05	3.69279e-05	4.21445e-06	6.99639e-05	2.4858e-05	0	2.91419e-05	1.97236e-05	1.9821e-05	1.83067e-05	1.46646e-05	3.70315e-05	6.87522e-06	1.74613e-05	1.32144e-05	1.25234e-05
HMB_06	0	0	8.49771e-05	0.00506057	0.00937388	0.00122213	0.0152311	0.000335759	0.000296279	0.00150778	0.000102803	0.000914293	0.0046076	0.0125897	0.0220271	0.000504952	0.0014513	5.76912e-06	3.07013e-05	3.00028e-05	6.30796e-06	1.9574e-05	4.62051e-06	4.86703e-06	0.000211074	1.23823e-05	1.55668e-05	0.0050315	0.000858742	0.00477967	5.10516e-05	2.40784e-05	3.75552e-05	7.16647e-06	2.4413e-05	3.89871e-06	7.85394e-05	2.86505e-05	2.89709e-06	0.000301284	0.000184132	7.4807e-05	0.000126342	2.87386e-05	0.00252226	7.6846e-05	0.000441022	5.01642e-05	0.000712969
HMB_14	0	0	0.000838381	0.029647	0.0306742	0.00427302	0.0114087	0.00715763	0.00952287	0.0148087	0.000243217	0.000102441	0.0064389	0.0668088	0.00317622	0.000166506	0.00489719	9.4404e-06	5.17256e-06	2.74682e-05	3.58661e-05	1.93577e-05	4.90477e-06	4.52277e-05	2.48917e-05	4.49067e-06	2.23111e-05	0.000203324	0.000472623	0.00323889	9.50033e-05	0.000128219	2.20726e-05	2.06434e-05	1.52786e-05	1.74465e-06	9.75824e-05	5.01789e-05	1.12361e-05	0.000315815	0.000129521	0.000261667	0.000220243	9.32946e-05	0.00079602	9.52633e-05	0.000114808	4.97568e-05	0.000123555
HMB_18	0	0	0.0012953	0.0101193	0.0117051	0.00358973	0.0189372	0.0017774	0.00109909	0.00364336	0.00139607	6.22408e-05	0.00375172	0.0182589	0.00797547	0.000304685	0.000384173	1.87942e-05	4.54162e-05	1.92102e-05	6.5942e-06	4.91436e-06	5.13846e-06	1.88319e-06	1.86648e-05	7.41652e-06	2.07932e-05	0.000918831	0.00811348	0.00339242	4.2406e-05	0.000277411	2.37735e-06	1.09692e-05	2.51011e-05	8.67596e-06	1.40362e-05	2.28773e-05	1.42577e-06	0.00020034	8.93187e-05	0.000174757	7.50229e-05	4.97676e-05	0.000881397	5.75455e-05	0.000148254	0.00012601	0.000246813
HMB_21	0	1.80191e-06	0.0303073	0.0210931	0.0293589	0.0175563	0.0128382	0.000237632	0.00105584	0.00399646	0.00117974	0.000937612	0.0125579	0.035628	0.00236884	0.00124667	0.00323826	5.8521e-06	9.95821e-06	1.66577e-05	1.67866e-05	4.03755e-05	3.84538e-06	1.40283e-05	8.22832e-05	1.49449e-05	2.2491e-05	0.00217244	0.00999473	0.00432168	0.00021029	6.05622e-05	3.76673e-05	1.47792e-05	0.000119803	3.9361e-06	0.000306857	8.43286e-05	2.5177e-05	0.000189895	3.79741e-05	0.000129066	8.4087e-05	6.28731e-05	0.000256394	9.0856e-05	0.000284133	0.000109359	2.6624e-05
HMB_25	0	0	0.00117986	0.0148808	0.0147249	0.00312717	0.0291361	0.000513026	0.000945545	0.00137433	0.000485427	0.000636921	0.0129096	0.0335952	0.00796013	0.000328061	0.00852524	1.72601e-05	3.90576e-06	5.07982e-06	3.00521e-06	1.95964e-05	2.59126e-06	3.12044e-06	6.13748e-05	1.54262e-05	1.98626e-05	0.00245031	0.000994612	0.0112814	7.48201e-05	0.000192933	0.000116983	4.36097e-06	1.56764e-05	4.11229e-06	4.18302e-05	4.62735e-05	6.23559e-07	0.000126428	6.378e-06	0.000218908	0.000109666	5.69963e-05	0.000138652	2.52393e-05	1.73968e-05	6.95541e-05	1.12588e-05
HMB_31	1.51529e-06	0	0.0123296	0.013175	0.0229309	0.0167297	0.0102429	6.62425e-05	0.000408881	0.000855578	0.000157091	0.000276972	0.000285391	0.00396203	0.00378789	0.000351318	0.000125282	1.59421e-06	2.43619e-05	5.36366e-06	6.98357e-06	8.14507e-05	1.4073e-05	1.27931e-05	2.94454e-05	3.35923e-06	1.01463e-05	0.0252116	0.00588608	0.00231097	1.32413e-05	3.158e-05	7.23446e-05	3.05382e-06	1.21669e-05	3.69369e-06	3.599e-05	2.83413e-05	7.7045e-06	1.39258e-05	1.41804e-05	5.9695e-06	5.64411e-06	5.17018e-06	0.000136184	1.48989e-05	3.75198e-05	2.27371e-06	4.10261e-05
HMB_32	0.00043799	0	0.0082695	0.0178452	0.0167724	0.00818348	0.00354721	0.000740962	0.00198557	0.00376047	0.00176839	0.00245526	0.00451054	0.0322122	0.008162	0.00134783	0.00509707	4.12285e-05	6.05125e-05	3.65385e-05	9.31381e-06	5.75719e-05	3.2517e-05	3.3083e-05	4.64508e-05	0.000200355	6.08042e-05	0.00969015	0.00955459	0.00714405	0.000572853	0.000587584	1.45001e-06	2.34667e-05	8.27366e-05	2.64169e-05	0.000110746	5.54033e-05	1.5698e-06	5.63448e-06	9.5857e-06	1.39291e-05	1.47012e-05	2.2623e-05	3.21895e-05	5.86339e-06	2.51722e-05	1.71754e-05	1.20213e-06
NNS_03	2.38521e-06	0	0.00231269	0.0263617	0.0345155	0.00869734	0.0266788	0.00101852	0.000506937	0.0011646	0.00218687	0.000120241	0.00520011	0.0602748	0.0139734	0.000503396	0.000230028	1.82281e-05	1.043e-05	1.63007e-05	2.85164e-05	5.97636e-05	1.65614e-05	7.33076e-06	0.000175209	9.13818e-06	1.65043e-05	0.00100692	0.010604	0.00234109	0.000143504	0.000132711	1.67388e-06	1.60746e-05	5.30738e-05	1.13757e-05	0.00010901	4.97991e-05	2.79683e-05	0.000729058	0.000360579	0.000421981	0.000221218	0.000214665	0.0030318	0.00029166	0.000635106	0.000316029	0.00098295
NNS_06	0.000848917	0	0.0224591	0.0283833	0.0350146	0.0139632	0.00267402	0.000820164	0.00281564	0.00798422	0.00223611	0.00167342	0.0163054	0.0507566	0.0031039	0.0006914	0.00316526	9.27127e-06	8.93131e-05	3.49703e-05	0.000165811	0.000197397	0.000736662	4.13733e-05	0.000324268	8.28428e-05	4.6177e-05	0.00160198	0.00186175	0.0142915	0.000168203	0.000219024	6.7752e-05	6.84175e-06	0.000183096	7.73318e-06	0.000413592	0.000114815	0.00483005	0.00143276	0.000371548	0.00117469	0.00119878	0.000481914	0.00105483	0.000609275	0.000333437	0.000349748	0.000188211
NNS_09	0.00122523	0	0.0228321	0.0142094	0.0377918	0.0566802	0.0217028	0.0027396	0.00241933	0.00244525	0.00299255	0.000575582	0.0177345	0.0688537	0.00740768	0.000986557	0.00180116	2.45935e-05	9.02301e-05	3.43319e-05	4.62824e-05	0.000170167	0.00102991	8.72675e-05	0.000252387	5.32584e-05	2.27982e-05	0.00263795	0.00154707	0.0228199	0.000243866	0.000164708	0.000245332	4.66132e-05	0.000288854	9.10956e-06	0.000919036	3.60797e-05	0.0047891	0.00125376	0.000262359	0.00105384	0.00071624	0.000462162	0.00115522	0.000499354	0.00032339	0.000685087	0.000181499
NNS_12	0	0	0.00380873	0.011755	0.0169708	0.00413452	0.0195205	0.00252114	0.00272036	0.00415393	0.00107074	0.000678632	0.00521904	0.0239399	0.00769016	0.000142804	0.00219569	7.3162e-06	1.76765e-05	7.00292e-05	1.16129e-05	3.90274e-05	5.22014e-06	1.2925e-05	0.000198459	6.20974e-05	1.65698e-05	0.00818477	0.00737095	0.00267421	0.000237907	0.000452577	3.01424e-06	5.15547e-06	2.30965e-05	3.32431e-05	3.87779e-05	3.49915e-05	0.000256771	0.00118255	0.000487798	0.000434403	0.000315313	0.00010817	0.00503377	0.000401278	0.00325026	0.000412506	0.00114524
NNS_15	0	0	0.00103359	0.0274839	0.0311097	0.00823976	0.00729367	0.00169929	0.00142591	0.00618769	0.00171676	0.000928704	0.0209803	0.0530855	0.0135536	0.00114575	0.00611204	5.52363e-05	1.28732e-05	2.43239e-05	7.64488e-06	3.36152e-06	5.24409e-06	1.13221e-05	0.000819927	2.38808e-05	2.02726e-05	0.00472845	0.0056844	0.001927	0.000231587	0.000329927	0.00051064	6.68929e-06	2.07523e-05	2.0587e-06	7.88654e-05	3.01766e-05	6.54844e-05	0.0202813	0.000926582	0.0226323	0.00583721	0.00681547	0.00204187	0.00332592	0.000821974	0.0181882	0.00070191
NNS_16	0	0	0.00479144	0.014671	0.0144538	0.00672778	0.00919253	0.00144823	0.00201849	0.00236798	0.000224903	0.000225384	0.0109151	0.034134	0.00199227	0.000166233	0.0027644	4.17321e-06	2.5807e-05	1.72228e-05	0.00073911	0.000937724	0.000371419	0.000148895	0.0040023	0.000912692	0.000748081	0.00112666	0.00759761	0.00621828	8.19916e-05	0.000179029	3.92686e-05	9.41193e-06	8.76457e-05	1.72637e-05	0.000144926	4.9821e-05	2.88993e-05	0.000615349	9.32991e-05	0.000425279	0.000169595	0.00015846	0.000925831	0.000148616	0.000219614	0.000301717	0.000302989
NNS_19	0	0	0.0143055	0.00827267	0.00897145	0.00220088	0.00353013	0.000328596	0.000587229	0.00258316	0.000762028	0.000982319	0.000969466	0.0172365	0.00633959	0.000225355	0.00360215	2.09677e-05	1.61844e-05	7.79161e-06	8.40887e-06	1.98141e-05	4.7359e-06	8.09539e-06	7.7144e-05	1.37199e-05	2.06264e-05	0.000454017	0.00340631	0.000659732	6.06272e-05	0.000119269	0.000124829	6.03029e-05	3.05535e-05	2.7039e-05	0.000125923	9.69885e-06	8.13131e-06	0.000120014	6.08899e-05	4.9624e-05	5.6478e-05	2.4902e-05	0.000519001	3.88952e-05	0.000508848	1.79113e-05	7.94136e-05
NNS_22	0	0	0.00156717	0.0105955	0.0118021	0.00215659	0.00190589	0.000228316	0.000626184	0.00240467	0.000416622	0.000881244	0.0148947	0.0170273	0.00388667	0.000787791	0.00135267	0.000240899	0.000181059	8.03862e-05	0.00232531	0.00533094	0.00214259	0.00155125	0.0176117	0.00343485	0.00546269	0.000887749	0.000408561	0.00563613	4.05723e-05	0.000600488	0.00071003	6.14869e-05	0.000128415	3.07565e-05	0.000173519	2.44539e-05	2.29426e-05	0.00282185	0.000470865	0.000671169	0.000386605	0.000423598	0.0437384	0.000865253	0.00334159	0.000475976	0.00560411
Intrahost variability	0.000157253	1.12619e-07	0.00883395	0.0171703	0.0219138	0.0104838	0.0121749	0.00140024	0.00188087	0.00382123	0.00109275	0.000737825	0.00903635	0.0355014	0.00712375	0.000566821	0.00286854	3.53792e-05	3.94052e-05	2.72889e-05	0.000215214	0.00043929	0.000274295	0.000124749	0.00149799	0.000304596	0.000409064	0.00452071	0.00473378	0.00620655	0.000145342	0.000220582	0.000130478	1.93934e-05	7.17244e-05	1.22045e-05	0.00017245	4.31717e-05	0.000629999	0.0018512	0.000220296	0.00173514	0.000597216	0.000563967	0.0038938	0.000409602	0.000657499	0.00132404	0.000647643
STDEV_VARIANCE	0.000366792	4.50477e-07	0.00953864	0.00769588	0.00998724	0.0133346	0.0089667	0.00173815	0.002199	0.00348573	0.000880362	0.000628048	0.0062457	0.019845	0.00553211	0.00041654	0.00234656	5.91049e-05	4.69186e-05	2.14134e-05	0.000591352	0.00132407	0.000584808	0.000382359	0.00440655	0.000864195	0.00135974	0.00620703	0.00375437	0.00567053	0.000138454	0.000185602	0.000200935	1.93372e-05	7.65735e-05	1.10412e-05	0.000224602	2.58948e-05	0.00163274	0.00497122	0.000251908	0.00558397	0.00143146	0.00167512	0.0107102	0.00081828	0.00105605	0.00450169	0.00137159
AVE_INTERHOST	0.000236071	6.50208e-08	0.0360365	0.0933071	0.113744	0.051358	0.0504913	0.00470394	0.0071258	0.0182299	0.00477524	0.00483233	0.0323607	0.15848	0.0339679	0.00310268	0.0120807	0.000119015	7.2601e-05	0.000102055	0.000484036	0.000770504	0.000487174	0.000232485	0.00337037	0.000637882	0.000706262	0.011378	0.0154462	0.0175597	0.0007127	0.00115888	0.00052645	7.92046e-05	0.000170105	1.60256e-05	0.000428569	0.000132668	0.000394227	0.00136515	0.000262903	0.00118391	0.000505349	0.000399078	0.00347616	0.000360975	0.000630167	0.000891823	0.000615333
Interhost variability	0.000541333	2.60083e-07	0.0408067	0.0294555	0.0451538	0.0383294	0.0311332	0.00316956	0.00319477	0.00772316	0.00286312	0.00259592	0.01081	0.0727968	0.0197461	0.00146812	0.0084716	0.000122253	6.98775e-05	8.3249e-05	0.00122252	0.00212862	0.00117615	0.000640548	0.00925283	0.00190107	0.00224527	0.0111219	0.0105803	0.00948319	0.00055384	0.000738519	0.000702484	7.74475e-05	0.000171916	1.39642e-05	0.000444549	8.19033e-05	0.0010095	0.00299652	0.000312182	0.00330142	0.000936956	0.00100146	0.00841573	0.000547018	0.000846302	0.00260843	0.00112427
Intrahost largert than Interhost	0	0	0	0	0	0	0	0	0	0	0	0	0	0	0	0	0	0	0	0	0	0	0	0	0	0	0	0	0	0	0	0	0	0	0	0	0	0	0	0	0	0	0	0	0	0	0	0	0
Fold change inter-intra host	3.44244	2.3094	4.61931	1.7155	2.06051	3.65605	2.55716	2.26358	1.69856	2.02112	2.6201	3.51834	1.19628	2.05053	2.77186	2.59009	2.95328	3.45549	1.7733	3.05065	5.68046	4.8456	4.28791	5.1347	6.17682	6.24128	5.48878	2.46021	2.23507	1.52793	3.81059	3.34805	5.38394	3.9935	2.3969	1.14418	2.57785	1.89715	1.60238	1.61869	1.4171	1.90268	1.56887	1.77575	2.16131	1.33549	1.28715	1.97005	1.73593
bacteria for which intrahost variability is larger than inter-host
IDs	Intrahost largert than Interhost
Raoultella ornithinolytica B6	1
Klebsiella michiganensis HKOPL1	1
Campylobacter hominis ATCC BAA-381	1
butyrate-producing bacterium SS3/4	1
Blautia obeum A2-162	1
Anaerostipes hadrus	1
Veillonella parvula DSM 2008	0
Unaligned	0
Treponema succinifaciens DSM 2489	0
Tannerella forsythia 92A2	0
Streptococcus thermophilus LMD-9	0
Streptococcus thermophilus CNRZ1066	0
Streptococcus thermophilus ASCC 1275	0
Streptococcus suis GZ1	0
Streptococcus sp. I-P16	0
Streptococcus salivarius JIM8777	0
Streptococcus salivarius CCHSS3	0
Streptococcus salivarius 57.I	0
Streptococcus salivarius	0
Streptococcus pasteurianus ATCC 43144	0
Streptococcus parasanguinis FW213	0
Streptococcus parasanguinis ATCC 15912	0
Streptococcus mitis B6	0
Sphingobacterium sp. PM2-P1-29	0
Ruminococcus torques L2-14	0
Ruminococcus sp. SR1/5	0
Ruminococcus champanellensis 18P13 = JCM 17042	0
Ruminococcus bromii L2-63	0
Ruminococcus bicirculans	0
Rubinisphaera brasiliensis DSM 5305	0
Roseburia intestinalis XB6B4	0
Roseburia intestinalis M50/1	0
Roseburia hominis A2-183	0
Propionibacterium acnes subsp. defendens ATCC 11828	0
Prevotella sp. oral taxon 299 str. F0039	0
Prevotella ruminicola 23	0
Prevotella melaninogenica ATCC 25845	0
Prevotella intermedia 17	0
Prevotella intermedia	0
Prevotella denticola F0289	0
Prevotella dentalis DSM 3688	0
Porphyromonas gingivalis ATCC 33277	0
Porphyromonas asaccharolytica DSM 20707	0
Parvimonas micra	0
Parabacteroides distasonis ATCC 8503	0
Paeniclostridium sordellii	0
Paenibacillus sabinae T27	0
Oscillibacter valericigenes Sjm18-20	0
Ornithobacterium rhinotracheale ORT-UMN 88	0
Odoribacter splanchnicus DSM 20712	0
Methanobrevibacter smithii ATCC 35061	0
Megamonas hypermegale ART12/1	0
Mageeibacillus indolicus UPII9-5	0
Leuconostoc citreum KM20	0
Lactococcus lactis subsp. lactis KLDS 4.0325	0
Lactobacillus ruminis ATCC 27782	0
Lactobacillus rhamnosus ATCC 8530	0
Lactobacillus paracasei subsp. paracasei JCM 8130	0
Lactobacillus acidophilus La-14	0
Lachnoclostridium phytofermentans ISDg	0
Klebsiella variicola At-22	0
Klebsiella pneumoniae subsp. pneumoniae	0
Klebsiella aerogenes KCTC 2190	0
Klebsiella aerogenes EA1509E	0
Intestinimonas butyriciproducens	0
Haemophilus parainfluenzae T3T1	0
Gordonibacter pamelaeae 7-10-1-b	0
Gardnerella vaginalis 409-05	0
Fermentimonas caenicola	0
Faecalitalea cylindroides T2-87	0
Faecalibacterium prausnitzii SL3/3	0
Faecalibacterium prausnitzii L2-6	0
Eubacterium limosum KIST612	0
Ethanoligenens harbinense YUAN-3	0
Escherichia coli UTI89	0
Escherichia coli UMNK88	0
Escherichia coli str. K-12 substr. DH10B	0
Escherichia coli SMS-3-5	0
Escherichia coli SE15	0
Escherichia coli P12b	0
Escherichia coli O25b:H4-ST131	0
Escherichia coli O104:H4 str. 2009EL-2050	0
Escherichia coli Nissle 1917	0
Escherichia coli LF82	0
Escherichia coli K-12	0
Escherichia coli ETEC H10407	0
Escherichia coli DH1	0
Escherichia coli CFT073	0
Escherichia coli BW2952	0
Escherichia coli ATCC 25922	0
Escherichia coli APEC O78	0
Escherichia coli 1303	0
Escherichia coli	0
Enterococcus hirae ATCC 9790	0
Enterococcus faecium T110	0
Enterococcus faecium Aus0085	0
Enterococcus faecium Aus0004	0
Eggerthella sp. YY7918	0
Eggerthella lenta DSM 2243	0
Coprococcus sp. ART55/1	0
Coprococcus catus GD/7	0
Clostridium botulinum	0
Clostridioides difficile R20291	0
Clostridioides difficile M120	0
Clostridioides difficile BJ08	0
Clostridioides difficile 630	0
Clostridioides difficile	0
Citrobacter freundii CFNIH1	0
Candidatus Methanomassiliicoccus intestinalis Issoire-Mx1	0
Campylobacter jejuni subsp. jejuni ICDCCJ07001	0
Campylobacter jejuni subsp. jejuni CG8421	0
Campylobacter coli RM5611	0
butyrate-producing bacterium SM4/1	0
Bifidobacterium thermophilum RBL67	0
Bifidobacterium longum subsp. longum KACC 91563	0
Bifidobacterium longum subsp. longum JDM301	0
Bifidobacterium longum subsp. longum JCM 1217	0
Bifidobacterium longum subsp. longum GT15	0
Bifidobacterium longum subsp. longum F8	0
Bifidobacterium longum subsp. longum BBMN68	0
Bifidobacterium longum subsp. longum	0
Bifidobacterium longum subsp. infantis ATCC 15697 = JCM 1222 = DSM 20088	0
Bifidobacterium longum subsp. infantis 157F	0
Bifidobacterium longum subsp. infantis	0
Bifidobacterium longum DJO10A	0
Bifidobacterium longum	0
Bifidobacterium kashiwanohense PV20-2	0
Bifidobacterium kashiwanohense JCM 15439 = DSM 21854	0
Bifidobacterium dentium JCM 1195 = DSM 20436	0
Bifidobacterium breve JCM 7019	0
Bifidobacterium breve 689b	0
Bifidobacterium bifidum S17	0
Bifidobacterium bifidum PRL2010	0
Bifidobacterium bifidum BGN4	0
Bifidobacterium bifidum	0
Bifidobacterium animalis subsp. lactis	0
Bifidobacterium adolescentis ATCC 15703	0
Bifidobacterium adolescentis	0
Barnesiella viscericola DSM 18177	0
Bacteroides xylanisolvens XB1A	0
Bacteroides vulgatus ATCC 8482	0
Bacteroides thetaiotaomicron VPI-5482	0
Bacteroides salanitronis DSM 18170	0
Bacteroides ovatus	0
Bacteroides helcogenes P 36-108	0
Bacteroides fragilis YCH46	0
Bacteroides fragilis NCTC 9343	0
Bacteroides fragilis 638R	0
Bacteroides dorei	0
Bacteroides cellulosilyticus	0
Bacillus methanolicus MGA3	0
Bacillus cytotoxicus NVH 391-98	0
Anaerococcus prevotii DSM 20548	0
Alistipes shahii WAL 8301	0
Alistipes finegoldii DSM 17242	0
Akkermansia muciniphila ATCC BAA-835	0
Adlercreutzia equolifaciens DSM 19450	0
Acidovorax sp. KKS102	0
Acidaminococcus intestini RyC-MR95	0
Acidaminococcus fermentans DSM 20731	0
[Eubacterium] siraeum V10Sc8a	0
[Eubacterium] siraeum 70/3	0
[Eubacterium] rectale M104/1	0
[Eubacterium] rectale DSM 17629	0
[Eubacterium] rectale ATCC 33656	0
[Eubacterium] eligens ATCC 27750	0
[Clostridium] saccharolyticum WM1	0
[Clostridium] cf. saccharolyticum K10	0
[truncated: 117 more columns]

## Sheet: measures vs ecosystem correlati
AVERAGE ABUNDANCES OF BACTERIA
IDs			Methanomassiliicoccus intestinalis (strain Issoire-Mx1)	Methanobrevibacter smithii (strain ATCC 35061 / DSM 861 / OCM 144 / PS)	Bifidobacterium adolescentis	Bifidobacterium adolescentis	Bifidobacterium bifidum	Bifidobacterium breve	Bifidobacterium longum	Bifidobacterium longum	Bifidobacterium longum	Bifidobacterium adolescentis (strain ATCC 15703 / DSM 20083 / NCTC 11814 / E194a)	Bifidobacterium animalis subsp lactis (strain BB-12)	Bifidobacterium bifidum BGN4	Bifidobacterium bifidum (strain PRL2010)	Bifidobacterium bifidum (strain S17)	Bifidobacterium breve JCM 7019	Bifidobacterium dentium ATCC 27679	Bifidobacterium kashiwanohense JCM 15439 = DSM 21854	Bifidobacterium kashiwanohense PV20-2	Bifidobacterium longum (strain DJO10A)	Bifidobacterium longum (strain NCC 2705)	Bifidobacterium longum subsp infantis (strain ATCC 15697 / DSM 20088 / JCM 1222 / NCTC 11817 / S12)	Bifidobacterium longum subsp infantis (strain 157F)	Bifidobacterium longum subsp longum (strain ATCC 15707 / DSM 20219 / JCM 1217 / NCTC 11818 / E194b)	Bifidobacterium longum subsp longum F8	Bifidobacterium longum subsp longum (strain JDM301)	Bifidobacterium longum subsp longum KACC 91563	Bifidobacterium longum subsp longum GT15	Bifidobacterium thermophilum RBL67	Gardnerella vaginalis (strain 409-05)	Propionibacterium acnes J139	Adlercreutzia equolifaciens DSM 19450	Eggerthella sp (strain YY7918)	Eggerthella lenta (strain ATCC 25559 / DSM 2243 / JCM 9979 / NCTC 11813 / VPI 0255) (Eubacterium lentum)	Gordonibacter pamelaeae 7-10-1-b	Bacteroides cellulosilyticus	Bacteroides dorei	Bacteroides dorei	Bacteroides fragilis (strain ATCC 25285 / DSM 2151 / JCM 11019 / NCTC 9343)	Bacteroides fragilis (strain YCH46)	Bacteroides fragilis (strain 638R)	Bacteroides helcogenes (strain ATCC 35417 / DSM 20613 / JCM 6297 / P 36-108)	Bacteroides ovatus (strain ATCC 8483 / DSM 1896 / JCM 5824 / NCTC 11153)	Bacteroides salanitronis (strain DSM 18170 / JCM 13567 / BL78)	Bacteroides thetaiotaomicron (strain ATCC 29148 / DSM 2079 / NCTC 10582 / E50 / VPI-5482)	Bacteroides vulgatus (strain ATCC 8482 / DSM 1447 / JCM 5826 / NBRC 14291 / NCTC 11154)	Bacteroides xylanisolvens XB1A	Bacteroides sp CAG:98
HMB_01			-0.5	-0.5	0.5	0.453244	0.150791	-0.223788	-0.46756	-0.256122	-0.179795	-0.351383	-0.352861	-0.281645	-0.188332	0.299281	-0.223311	-0.279345	-0.238951	-0.163394	-0.4934	-0.444982	-0.497346	-0.499849	-0.499514	-0.487425	-0.498153	-0.49089	-0.494604	-0.17923	-0.451083	0.0368956	-0.414229	-0.5	-0.355483	-0.298831	-0.423344	-0.414514	-0.424293	-0.402293	-0.5	-0.499277	-0.497982	-0.49849	-0.499367	-0.498221	-0.5	-0.499986	-0.499951
HMB_06			-0.5	-0.5	-0.4703	0.5	0.194072	-0.386905	-0.232546	-0.164129	-0.307737	-0.267258	-0.330388	-0.0722282	-0.110978	0.5	0.172206	-0.205342	-0.174127	-0.350773	-0.322562	-0.381307	-0.491939	-0.484843	-0.498846	-0.486566	-0.47426	-0.496176	-0.490041	-0.173513	-0.358151	-0.214124	0.0557621	-0.386076	-0.450928	-0.35788	-0.389116	-0.457505	-0.378885	-0.34923	-0.499469	-0.477255	-0.365123	-0.495042	-0.471245	-0.496113	-0.43628	-0.468093	-0.349915
HMB_14			-0.5	-0.5	-0.5	0.165053	-0.123871	-0.40673	0.5	0.216073	0.403307	0.149632	-0.422439	-0.5	-0.271514	0.144354	0.133764	-0.5	-0.169985	-0.5	-0.5	-0.298538	-0.487105	-0.495699	-0.499102	-0.480702	-0.5	-0.49813	-0.490619	-0.5	-0.5	-0.347111	-0.233103	-0.299646	-0.383834	-0.311037	-0.495755	-0.460141	-0.466751	-0.358346	-0.495718	-0.480368	-0.408843	-0.481568	-0.453924	-0.48202	-0.475274	-0.472794	-0.460762
HMB_18			-0.5	-0.5	-0.39427	0.0789468	-0.0702795	-0.378827	0.0215802	0.5	0.0232538	0.381595	0.5	-0.410957	-0.0474633	0.048085	0.5	-0.0501128	-0.402095	-0.360488	-0.139056	-0.298614	-0.45314	-0.497043	-0.497129	-0.488059	-0.492519	-0.496545	-0.493849	-0.396721	0.5	0.0272355	-0.251913	-0.0747052	-0.499739	-0.347763	-0.469237	-0.30228	-0.5	-0.5	-0.499739	-0.489657	-0.458025	-0.490962	-0.486089	-0.492843	-0.483312	-0.486687	-0.47505
HMB_21			-0.5	0.5	0.125472	0.271887	0.121705	-0.161654	-0.0613092	-0.432161	-0.413486	-0.0834454	-0.167488	-0.145691	-0.117378	-0.0296026	-0.36371	0.205228	-0.186618	-0.476601	-0.364698	-0.304005	-0.492133	-0.480381	-0.499893	-0.495459	-0.490372	-0.495035	-0.496954	-0.196714	0.162971	-0.366215	-0.228558	-0.167249	-0.392822	-0.349345	-0.269279	-0.275033	-0.238245	-0.168537	-0.494118	-0.473175	-0.427658	-0.487207	-0.462216	-0.483019	-0.486121	-0.433693	-0.341556
HMB_25			-0.5	-0.5	-0.496902	0.321356	0.0107895	-0.377123	0.156399	-0.400449	-0.429257	-0.5	-0.422263	-0.281462	-0.0517955	0.328847	-0.245231	-0.403234	0.5	-0.334336	-0.487746	-0.5	-0.5	-0.488604	-0.5	-0.5	-0.498221	-0.496514	-0.495715	-0.228316	-0.461801	-0.160552	-0.469949	-0.11312	-0.280783	-0.414527	-0.5	-0.400801	-0.480168	-0.429519	-0.499886	-0.492755	-0.498696	-0.487875	-0.480005	-0.491513	-0.494306	-0.491183	-0.485638
HMB_31			-0.499457	-0.5	0.335382	0.432903	0.5	0.5	-0.100737	-0.41572	-0.470492	-0.402421	-0.5	-0.188679	-0.5	-0.5	-0.296825	-0.208738	-0.455481	-0.439077	0.438074	-0.323331	-0.464955	-0.442559	-0.494717	-0.49518	-0.49724	-0.5	-0.5	0.5	-0.168193	0.5	-0.5	0.5	-0.215325	-0.432266	-0.488322	-0.46861	-0.478605	-0.331023	-0.496789	-0.4992	-0.499164	-0.5	-0.5	-0.5	-0.495913	-0.494376	-0.489317
HMB_32			-0.0881741	-0.5	-0.428734	-0.105312	-0.288565	-0.401552	-0.370553	-0.354032	-0.330928	-0.306872	0.0852228	0.131922	-0.385479	-0.130517	-0.0325608	-0.0762328	-0.257036	-0.35346	-0.13382	0.475793	-0.476063	-0.484649	-0.475598	-0.476085	-0.495964	-0.458742	-0.484136	-0.262706	-0.123246	-0.259097	0.21102	-0.0754679	-0.5	-0.170126	-0.175822	-0.205283	-0.164697	-0.141579	-0.499429	-0.5	-0.5	-0.499661	-0.494737	-0.498154	-0.498803	-0.5	-0.5
NNS_03			-0.499145	-0.5	-0.48127	0.0255055	-0.0528724	-0.322601	-0.0220085	-0.0363869	-0.209722	-0.286889	-0.28191	-0.400297	-0.24926	0.115843	-0.0954583	-0.364963	-0.5	-0.49904	-0.44989	-0.378162	-0.484967	-0.495546	-0.498065	-0.499818	-0.485506	-0.49447	-0.494655	-0.467386	-0.0879448	-0.454192	-0.371574	-0.440267	-0.497476	-0.461492	-0.40823	-0.364386	-0.435703	-0.243236	-0.492287	-0.427765	-0.100813	-0.460368	-0.423832	-0.446927	-0.396693	-0.331847	-0.180949
NNS_06			0.5	-0.5	-0.276062	-0.0184381	-0.10865	-0.373126	-0.325275	-0.429584	-0.12529	0.0368633	0.0103983	-0.201559	-0.095233	-0.0615035	-0.332937	-0.412819	-0.347116	-0.498291	-0.0514138	-0.169873	-0.427859	-0.462467	-0.120833	-0.463996	-0.476807	-0.476759	-0.483479	-0.314852	-0.39603	0.261335	-0.311865	-0.320418	-0.408088	-0.442047	0.5	-0.305281	0.5	0.5	0.386162	-0.433315	-0.319472	-0.4494	-0.31348	-0.430377	-0.482345	-0.33415	-0.431627
NNS_09			0.432898	-0.5	-0.263364	0.298325	0.239095	0.119101	-0.119497	-0.0960684	-0.251781	0.105853	-0.147445	-0.177123	-0.1379	-0.269269	-0.239417	-0.0603389	-0.286876	-0.462466	-0.0493998	-0.280219	-0.462203	-0.486344	-0.36666	-0.474853	-0.488365	-0.490577	-0.495948	-0.332472	-0.355926	-0.21966	-0.357235	-0.246776	-0.234186	-0.276968	-0.0470918	-0.432966	-0.0895406	-0.0572847	0.5	-0.365435	-0.203567	-0.392679	-0.246165	-0.348705	-0.472523	-0.106131	-0.376647
NNS_12			-0.5	-0.5	-0.358952	-0.012151	-0.0964003	-0.347479	0.155295	0.135584	0.5	0.5	-0.0978966	0.5	0.240184	-0.0577529	0.027215	0.5	0.175696	-0.244095	-0.294278	0.5	-0.486345	-0.462888	-0.492953	-0.477429	-0.465527	-0.474144	-0.490526	-0.170207	-0.0563654	-0.350787	0.5	0.142814	-0.455338	-0.497477	-0.307418	0.0517588	-0.409878	0.226035	-0.436123	-0.398535	0.00822032	-0.464805	-0.377429	-0.445454	-0.359572	-0.295981	0.389613
NNS_15			-0.5	-0.5	-0.363254	0.423985	0.116962	-0.377594	-0.365829	0.182627	-0.171243	0.36613	0.160029	-0.15906	0.5	0.331947	-0.0495579	0.258223	-0.0829876	-0.0818268	-0.374198	-0.333653	-0.492784	-0.5	-0.497651	-0.490765	-0.398989	-0.493119	-0.494206	-0.379111	-0.136809	-0.321314	-0.118684	-0.0810678	0.489861	-0.5	-0.406295	-0.5	-0.41586	-0.260356	-0.485294	0.5	0.5	0.5	0.5	0.5	-0.447355	0.5	-0.254924
NNS_16			-0.5	-0.5	-0.47131	-0.255125	-0.323092	-0.41195	-0.286411	-0.175246	-0.0942751	-0.271069	-0.476814	-0.381507	0.259559	-0.310036	-0.409788	-0.373841	0.193085	-0.490118	-0.272805	-0.169321	-0.253006	-0.344335	-0.373166	-0.404153	-0.339579	-0.324251	-0.370074	-0.423962	-0.0733815	-0.183163	0.15032	-0.430905	-0.471914	-0.111563	-0.333204	-0.225202	-0.367663	-0.130067	-0.493371	-0.416735	-0.253112	-0.454713	-0.42195	-0.452018	-0.399495	-0.334477	-0.25206
NNS_19			-0.5	-0.5	-0.172525	0.357804	0.0404894	-0.349819	-0.28151	-0.377739	-0.194772	-0.0204301	0.1275	0.0927397	-0.16438	0.330143	-0.0068129	0.067717	-0.080566	-0.283952	-0.360755	-0.338891	-0.48873	-0.493536	-0.499136	-0.488246	-0.48973	-0.492784	-0.491924	-0.414444	0.082781	-0.365574	-0.404849	-0.321546	0.5	-0.205143	-0.290989	-0.117686	-0.266049	-0.280029	-0.496499	-0.488683	-0.439902	-0.493942	-0.481814	-0.495137	-0.486621	-0.477795	-0.368266
NNS_22			-0.5	-0.5	-0.484013	-0.5	-0.5	-0.5	-0.5	-0.5	-0.5	-0.282265	-0.361329	0.190026	0.26664	-0.432876	-0.5	0.117051	-0.423787	0.5	0.5	0.0246483	0.5	0.5	0.5	0.5	0.5	0.5	0.5	-0.452764	-0.452599	-0.5	-0.352569	-0.142466	0.250917	0.5	0.339376	0.5	0.21792	0.201846	-0.495797	-0.303562	-0.0321882	-0.445688	-0.340217	-0.404606	0.5	-0.0837315	0.5
METAINFORMATION
IDs			age	Gender	Height #1 (cm)	Weight #1 (kg)	Body Mass Index Visit 1	Waist circumference #1 (cm)	Hip circumference #1 (cm)	Energy (kcal)	Total Fat (g)	Total Carbohydrate (g)	Total Protein (g)	Vegetable Protein (g)	Alcohol (g)	Cholesterol (mg)	Total Saturated Fatty Acids (SFA) (g)	Total Monounsaturated Fatty Acids (MUFA) (g)	Total Polyunsaturated Fatty Acids (PUFA) (g)	Total Dietary Fiber (g)	Total Vitamin A Activity (International Units) (IU)	Beta-Carotene Equivalents (derived from provitamin A carotenoids) (mcg)	Vitamin D (calciferol) (mcg)	Total Alpha-Tocopherol Equivalents (mg)	Vitamin K (phylloquinone) (mcg)	Vitamin C (ascorbic acid) (mg)	Thiamin (vitamin B1) (mg)	Riboflavin (vitamin B2) (mg)	Niacin (vitamin B3) (mg)	Pantothenic Acid (mg)	Vitamin B-6 (pyridoxine, pyridoxyl, & pyridoxamine) (mg)	Total Folate (mcg)	Vitamin B-12 (cobalamin) (mcg)	Calcium (mg)	Phosphorus (mg)	Magnesium (mg)	Iron (mg)	Zinc (mg)	Copper (mg)	Selenium (mcg)	Sodium (mg)	Potassium (mg)	Caffeine (mg)	Water (g)	% Calories from Fat	% Calories from Carbohydrate	% Calories from Protein	Dietary Folate Equivalents (mcg)	Total Sugars (g)
HMB_01-1			-0.357143	0.5	0.317164	-0.190464	-0.374463	-0.00960396	0.114726	-0.0488638	0.366976	-0.341148	-0.158951	-0.340155	0.404587	0.0564167	0.199097	0.0690208	-0.140384	-0.313083	-0.420057	-0.434825	-0.263766	-0.418228	-0.0642603	-0.268112	-0.337882	0.228802	-0.21094	0.128929	-0.417699	-0.311701	-0.313163	-0.18175	-0.256553	-0.353176	-0.474579	-0.276615	-0.5	-0.241674	-0.408568	-0.19314	0.5	0.365474	-0.0677902	-0.4398	-0.292405	-0.391433	-0.154492
HMB_06-1			-0.214286	0.5	0.5	-0.027734	-0.309974	0.0049505	0.00248756	0.190474	0.47778	0.0332676	-0.293858	0.229254	-0.5	-0.369099	-0.05633	0.5	0.237534	-0.0333834	-0.349903	-0.371513	-0.141938	0.0335071	-0.129499	0.353834	-0.0148275	-0.127657	-0.0548155	-0.300954	-0.141219	0.173735	-0.111269	-0.28551	-0.25581	-0.000829267	0.0767786	-0.401046	0.167549	-0.272049	-0.427824	-0.131607	-0.315977	-0.101437	-0.202533	-0.458794	-0.428468	0.0670355	-0.0647897
HMB_14-1			-0.357143	0.5	0.324627	-0.0634296	-0.281169	-0.0049505	0.151741	0.5	-0.430872	0.383743	-0.285727	-0.400036	0.00762573	-0.364785	-0.231622	-0.5	-0.406776	-0.5	-0.431697	-0.430576	-0.466066	-0.5	-0.441615	0.237467	-0.250511	-0.443476	-0.216489	-0.362511	-0.186689	-0.445611	-0.356579	-0.258648	-0.48511	-0.5	-0.5	-0.26792	-0.321911	-0.270194	-0.420846	-0.286877	-0.491229	-0.235006	-0.5	-0.5	-0.466649	-0.428855	0.264744
HMB_18-1			-0.357143	-0.5	-0.115672	-0.402887	-0.417455	-0.0841584	0.0820896	-0.327454	0.353162	-0.5	0.351805	-0.487577	-0.088319	-0.026038	0.201373	0.126571	-0.198852	-0.326634	-0.428964	-0.447607	-0.185654	-0.433262	-0.46205	0.0193684	0.112145	0.00406582	0.091394	-0.177838	-0.0784834	-0.5	0.5	0.104636	0.425209	-0.364709	-0.325504	0.0526115	0.0240669	0.375302	-0.176738	0.0811408	-0.426961	-0.229851	0.258598	-0.0757701	-0.00947234	-0.5	-0.285249
HMB_21-1			0.142857	0.5	0.335821	-0.180665	-0.372743	-0.0445545	0.11194	0.328535	0.327901	-0.0584365	-0.5	0.116368	0.5	-0.350279	0.5	-0.454653	-0.000963559	0.00275095	-0.427645	-0.424922	-0.324936	-0.200122	-0.05217	0.468384	-0.5	-0.5	-0.5	-0.360755	-0.345858	-0.232762	-0.346127	-0.296819	-0.240384	-0.0065795	-0.330849	-0.5	0.5	-0.409571	-0.402746	-0.0783982	-0.327611	-0.188596	-0.390919	-0.478813	-0.5	-0.37889	-0.0812316
HMB_25-1			-0.214286	-0.5	-0.0410448	-0.329396	-0.377472	-0.128713	0.0800995	-0.115373	0.150429	0.050226	-0.118969	-0.00195009	-0.367872	-0.134578	0.119716	-0.0481484	-0.196001	-0.365381	-0.413536	-0.44941	0.334637	-0.495929	-0.416263	-0.496049	0.116781	0.5	-0.218122	-0.113425	-0.253263	0.0499579	-0.0297697	0.5	0.315882	-0.0896755	-0.264579	-0.0421169	-0.345839	-0.180913	-0.36551	-0.207982	-0.131084	-0.081905	-0.0666778	-0.212097	-0.256157	-0.0300699	0.0899309
HMB_31-1			0	-0.5	-0.261194	-0.499125	-0.459157	-0.122772	0.0124378	-0.399264	-0.5	0.5	-0.0899406	0.5	-0.0689783	-0.43015	-0.5	-0.328848	-0.268237	0.5	0.5	0.5	-0.319858	0.5	-0.414177	0.5	0.0920165	0.0226883	-0.0530324	-0.0885156	0.329782	0.0465583	-0.5	0.0254827	0.0582196	0.5	0.135528	-0.39428	0.369293	-0.0883384	-0.450615	0.5	-0.064335	0.5	0.0185199	0.5	-0.0899591	-0.0574018	0.0271689
HMB_32-1			0.5	-0.5	-0.358209	0.5	0.5	0.5	0.5	-0.313672	-0.232596	0.124522	0.130018	-0.5	-0.250353	0.410444	-0.160393	-0.263151	-0.5	-0.189031	-0.263841	-0.265983	-0.265574	-0.490103	-0.430212	0.494008	-0.291226	0.171059	-0.140841	-0.0290712	0.11049	-0.377584	0.0345917	-0.266654	0.0212641	-0.166191	-0.399513	-0.112888	-0.17323	0.14861	-0.434615	-0.0120927	-0.255534	0.141905	0.0578015	0.0386235	0.0154405	-0.436465	0.252686
NNS_03-1			-0.5	-0.5	-0.5	-0.490026	-0.375752	-0.090099	0.0323383	0.148453	0.281119	-0.162558	0.153888	-0.0745201	-0.497827	-0.0785551	-0.0387877	-0.0090148	0.317965	-0.0571522	-0.378748	-0.381909	-0.335542	-0.32524	0.109209	-0.0587076	-0.242335	-0.179166	0.0937515	-0.163284	-0.0732758	-0.201897	-0.337525	-0.26191	-0.126622	-0.230394	-0.256032	-0.196757	-0.0918202	0.0981755	-0.306171	-0.302201	-0.496681	-0.455444	-0.230118	-0.475495	-0.307945	-0.25888	-0.324904
NNS_06-1			-0.357143	0.5	0.369403	-0.211636	-0.405417	-0.5	-0.5	-0.135311	-0.288571	0.358811	-0.0149641	0.28527	-0.5	-0.392344	-0.104721	-0.458472	-0.409108	-0.00121367	-0.481425	-0.5	-0.186615	-0.100313	-0.5	-0.219826	0.303848	0.302549	0.38732	-0.0393684	0.447125	0.5	-0.0894502	0.165456	-0.0841244	-0.137852	0.5	0.5	-0.30266	0.0164021	-0.386653	-0.118614	-0.0499138	-0.289438	-0.19125	-0.0718381	-0.224864	0.5	-0.234283
NNS_09-1			0.142857	0.5	0.350746	0.0826772	-0.180567	0.0759406	0.0566169	0.0548286	0.5	0.0646001	-0.440334	-0.20024	-0.49859	-0.432915	0.249447	0.06356	0.321394	-0.359769	-0.441306	-0.45076	-0.319853	-0.302381	-0.417526	-0.314994	-0.240209	-0.263977	-0.305844	-0.406171	-0.211431	-0.38199	-0.197849	0.0479451	-0.240677	-0.310853	-0.4196	-0.23686	-0.285559	-0.5	-0.498605	-0.252072	-0.481177	-0.5	-0.13073	-0.3389	-0.42166	-0.39121	0.0834857
NNS_12-1			-0.357143	-0.5	-0.384328	-0.5	-0.422614	-0.128713	0.0124378	-0.5	.	-0.18981	0.5	0.370883	-0.498604	0.5	-0.138145	0.106376	-0.432267	0.396838	-0.353048	-0.37995	0.5	-0.113994	0.5	0.0575656	-0.159109	0.40449	0.5	0.5	0.5	0.14178	0.416521	-0.251879	0.5	0.248381	-0.105183	0.0138057	-0.0514814	0.5	0.0233981	0.321415	0.217752	0.449571	0.5	0.329852	0.5	-0.173309	-0.348302
NNS_15-1			-0.357143	-0.5	0.164179	-0.397638	-0.491831	-0.113861	0.0771144	-0.242033	0.161417	0.109785	-0.12024	0.292023	-0.498774	-0.350567	-0.0312686	0.246356	-0.235723	-0.17149	-0.37115	-0.364667	-0.391105	-0.298245	-0.460352	0.125927	0.5	-0.184547	-0.0588173	-0.225057	-0.0168841	-0.36567	-0.404929	-0.328512	-0.171452	-0.10559	-0.252306	-0.0648804	-0.099261	-0.225673	0.5	0.107802	-0.432805	0.0252503	0.0929306	-0.0470154	-0.200704	-0.371914	0.0181572
NNS_16-1			-0.357143	-0.5	0.0149254	-0.45713	-0.5	-0.108911	0.0970149	0.201144	-0.0343905	0.435029	-0.388363	-0.138913	-0.497858	-0.431902	-0.107588	-0.341768	0.223787	-0.259551	-0.427998	-0.444779	-0.212264	-0.310254	-0.120321	0.262479	-0.339439	-0.210544	-0.406268	-0.269389	-0.5	-0.18353	-0.363977	0.0321937	-0.148486	-0.246058	-0.357441	-0.359121	-0.153992	-0.454559	-0.5	-0.257566	-0.290933	0.181853	-0.342205	-0.340877	-0.439735	-0.269147	0.5
NNS_19-1			-0.357143	-0.5	-0.223881	0.221785	0.172399	0.207921	0.312935	-0.0513817	-0.0426755	-0.257431	0.118657	0.0456921	0.41806	0.0275263	-0.0686521	-0.0375965	-0.445481	-0.0902164	-0.363021	-0.390647	-0.211805	0.131712	-0.19222	-0.247547	0.0324053	0.105267	0.168761	-0.271943	0.0925461	-0.0553224	-0.206917	-0.013821	0.0691449	-0.163348	-0.35532	-0.100091	-0.312979	0.287016	-0.291629	-0.462342	-0.5	-0.0709605	-0.153468	-0.384131	-0.206637	-0.13931	-0.5
NNS_22-1			-0.5	0.5	0.201493	0.0555556	-0.147893	0.134653	0.222388	-0.186813	0.193633	0.169895	-0.341709	-0.111114	-0.498507	-0.5	-0.0696005	-0.185593	0.5	-0.338556	-0.5	-0.492807	-0.5	-0.3888	-0.293006	-0.5	-0.213611	-0.477068	-0.15865	-0.5	-0.199052	-0.375936	-0.328611	-0.5	-0.5	-0.440237	-0.35638	-0.335245	-0.337552	-0.24314	-0.194313	-0.5	-0.261791	0.00649275	0.0440078	-0.104188	-0.277663	-0.342812	-0.158357
Start Row	45
Bacteria	min	max	Methanomassiliicoccus intestinalis (strain Issoire-Mx1)	Methanobrevibacter smithii (strain ATCC 35061 / DSM 861 / OCM 144 / PS)	Bifidobacterium adolescentis	Bifidobacterium adolescentis2	Bifidobacterium bifidum	Bifidobacterium breve	Bifidobacterium longum	Bifidobacterium longum3	Bifidobacterium longum4	Bifidobacterium adolescentis (strain ATCC 15703 / DSM 20083 / NCTC 11814 / E194a)	Bifidobacterium animalis subsp lactis (strain BB-12)	Bifidobacterium bifidum BGN4	Bifidobacterium bifidum (strain PRL2010)	Bifidobacterium bifidum (strain S17)	Bifidobacterium breve JCM 7019	Bifidobacterium dentium ATCC 27679	Bifidobacterium kashiwanohense JCM 15439 = DSM 21854	Bifidobacterium kashiwanohense PV20-2	Bifidobacterium longum (strain DJO10A)	Bifidobacterium longum (strain NCC 2705)	Bifidobacterium longum subsp infantis (strain ATCC 15697 / DSM 20088 / JCM 1222 / NCTC 11817 / S12)	Bifidobacterium longum subsp infantis (strain 157F)	Bifidobacterium longum subsp longum (strain ATCC 15707 / DSM 20219 / JCM 1217 / NCTC 11818 / E194b)	Bifidobacterium longum subsp longum F8	Bifidobacterium longum subsp longum (strain JDM301)	Bifidobacterium longum subsp longum KACC 91563	Bifidobacterium longum subsp longum GT15	Bifidobacterium thermophilum RBL67	Gardnerella vaginalis (strain 409-05)	Propionibacterium acnes J139	Adlercreutzia equolifaciens DSM 19450	Eggerthella sp (strain YY7918)	Eggerthella lenta (strain ATCC 25559 / DSM 2243 / JCM 9979 / NCTC 11813 / VPI 0255) (Eubacterium lentum)	Gordonibacter pamelaeae 7-10-1-b	Bacteroides cellulosilyticus	Bacteroides dorei	Bacteroides dorei5	Bacteroides fragilis (strain ATCC 25285 / DSM 2151 / JCM 11019 / NCTC 9343)	Bacteroides fragilis (strain YCH46)	Bacteroides fragilis (strain 638R)	Bacteroides helcogenes (strain ATCC 35417 / DSM 20613 / JCM 6297 / P 36-108)	Bacteroides ovatus (strain ATCC 8483 / DSM 1896 / JCM 5824 / NCTC 11153)	Bacteroides salanitronis (strain DSM 18170 / JCM 13567 / BL78)	Bacteroides thetaiotaomicron (strain ATCC 29148 / DSM 2079 / NCTC 10582 / E50 / VPI-5482)	Bacteroides vulgatus (strain ATCC 8482 / DSM 1447 / JCM 5826 / NBRC 14291 / NCTC 11154)	Bacteroides xylanisolvens XB1A	Bacteroides sp CAG:98
age	-0.242	0.837	0.653	0.686	0.536	-0.194	0.222	0.688	0.271	0.116	0.109	0.01	0.384	0.424	-0.198	-0.242	0.222	0.317	0.312	0.351	0.457	0.558	0.429	0.443	0.424	0.445	0.426	0.443	0.442	0.676	0.41	0.45	0.465	0.58	0.223	0.457	0.417	0.357	0.472	0.298	0.573	0.465	0.274	0.495	0.47	0.491	0.413	0.411	0.225
Gender	-0.407	0.505	0.328	0.25	0.229	-0.019	0.036	0.091	-0.024	-0.138	0.001	-0.031	-0.169	-0.02	-0.061	-0.001	-0.168	-0.102	-0.184	0.178	0.137	-0.087	0.232	0.235	0.314	0.25	0.228	0.231	0.239	0.016	-0.356	0.043	-0.109	-0.24	-0.007	0.268	0.421	0.117	0.428	0.29	0.36	0.025	-0.002	0.013	0.054	0.024	0.23	0.077	0.1
Height #1 (cm)	-0.678	0.268	0.084	-0.004	-0.003	0.265	0.118	-0.148	-0.194	-0.159	-0.168	-0.018	-0.227	-0.288	0.121	0.192	-0.221	-0.215	-0.108	-0.057	-0.119	-0.403	-0.054	-0.062	0.013	-0.052	-0.052	-0.063	-0.057	-0.199	-0.45	-0.037	-0.237	-0.402	-0.042	-0.02	0.123	-0.226	0.137	-0.003	0.127	-0.054	-0.108	-0.058	-0.02	-0.052	-0.081	-0.01	-0.21
Weight #1 (kg)	-0.323	0.756	0.587	0.471	0.286	-0.323	-0.173	0.299	0.037	0.004	0.11	-0.007	0.406	0.496	-0.112	0.002	0.247	0.234	0.18	0.52	0.375	0.5	0.528	0.535	0.548	0.555	0.53	0.547	0.548	0.282	0.161	0.104	0.323	0.169	0.457	0.665	0.576	0.527	0.614	0.347	0.495	0.375	0.228	0.383	0.375	0.384	0.519	0.352	0.299
Body Mass Index Visit 1	-0.46	0.904	0.637	0.611	0.406	-0.46	-0.162	0.474	0.206	0.181	0.276	0.065	0.539	0.603	-0.054	-0.063	0.38	0.346	0.329	0.634	0.477	0.671	0.657	0.665	0.649	0.679	0.658	0.676	0.675	0.488	0.416	0.255	0.488	0.412	0.531	0.734	0.598	0.674	0.636	0.418	0.555	0.546	0.406	0.559	0.533	0.556	0.656	0.495	0.472
Waist circumference #1 (cm)	-0.295	0.497	-0.011	0.1	0.024	-0.148	-0.202	0.038	-0.114	-0.048	-0.112	-0.171	0.155	0.355	-0.197	-0.039	0.182	0.26	-0.004	0.26	0.12	0.359	0.186	0.194	0.104	0.206	0.193	0.21	0.206	0.018	0.135	-0.295	0.209	0.067	0.224	0.386	-0.014	0.267	-0.006	-0.167	-0.108	0.045	-0.028	0.044	0.007	0.042	0.192	0.026	0.101
Hip circumference #1 (cm)	-0.699	0.208	-0.563	-0.334	-0.308	0.12	-0.233	-0.378	-0.254	-0.216	-0.323	-0.265	-0.164	-0.011	-0.197	0.035	-0.054	0.065	-0.156	-0.158	-0.274	-0.035	-0.278	-0.275	-0.387	-0.27	-0.271	-0.26	-0.266	-0.389	-0.08	-0.603	-0.12	-0.207	-0.062	-0.072	-0.514	-0.146	-0.525	-0.564	-0.64	-0.363	-0.372	-0.368	-0.409	-0.372	-0.275	-0.373	-0.254
Energy (kcal)	-0.391	0.467	0.111	0.354	0.05	-0.006	-0.013	0.048	0.336	0.084	0.139	-0.132	-0.235	-0.366	-0.092	0.229	0.01	-0.347	0.132	-0.052	-0.248	-0.263	0.131	0.12	0.112	0.124	0.122	0.127	0.131	-0.094	-0.071	-0.166	-0.019	-0.391	-0.022	0.186	0.046	-0.04	0.098	-0.071	0.165	0.081	0.026	0.097	0.084	0.092	0.114	0.064	-0.038
Total Fat (g)	-0.485	0.348	-0.231	-0.125	-0.19	0.275	0.087	-0.294	-0.308	0.012	-0.324	-0.026	-0.004	-0.148	0.22	0.348	-0.016	0.125	-0.141	-0.079	-0.343	-0.382	-0.194	-0.197	-0.213	-0.184	-0.174	-0.188	-0.184	-0.381	-0.029	-0.44	-0.194	-0.48	-0.155	-0.161	-0.222	-0.189	-0.256	-0.308	-0.161	-0.157	-0.066	-0.174	-0.155	-0.165	-0.161	-0.087	-0.087
Total Carbohydrate (g)	-0.539	0.387	0.051	-0.185	-0.194	-0.099	-0.066	0.039	-0.06	-0.377	-0.202	-0.31	-0.539	-0.201	-0.09	-0.464	-0.52	-0.405	-0.059	-0.203	0.22	-0.043	-0.029	-0.04	0.006	-0.063	-0.053	-0.051	-0.059	0.035	-0.495	0.125	-0.084	0.073	-0.099	-0.039	0.083	-0.174	0.089	0.167	0.007	-0.087	-0.082	-0.097	-0.068	-0.093	-0.083	-0.048	-0.148
Total Protein (g)	-0.229	0.625	0.168	0.107	0.113	-0.229	-0.08	0.131	0.293	0.485	0.531	0.443	0.612	0.431	0.045	0.119	0.617	0.355	0.172	0.228	0.115	0.514	0.141	0.153	0.137	0.161	0.152	0.155	0.157	0.263	0.532	0.252	0.416	0.42	0.109	0.044	0.11	0.322	0.1	0.213	0.14	0.238	0.265	0.25	0.226	0.243	0.188	0.169	0.317
Vegetable Protein (g)	-0.408	0.451	0.043	0.134	0.204	0.208	0.451	0.293	-0.008	-0.187	-0.047	0.085	-0.107	0.345	0.221	-0.034	-0.215	0.317	0.157	0.065	0.219	0.014	0.027	0.052	0.067	0.033	0.053	0.027	0.031	0.406	-0.004	0.257	0.092	0.399	0.258	-0.151	0.129	0.042	0.128	0.325	0.122	0.22	0.296	0.209	0.233	0.211	0.063	0.23	0.238
Alcohol (g)	-0.276	0.775	0.202	0.664	0.775	0.052	0.282	0.496	0.281	0.131	0.228	0.055	0.332	0.163	-0.221	0.144	0.277	0.238	0.213	0.341	0.13	0.099	0.324	0.341	0.284	0.349	0.327	0.339	0.348	0.485	0.492	0.354	0.056	0.275	0.378	0.378	0.154	0.311	0.224	-0.024	0.225	0.294	0.064	0.332	0.266	0.316	0.314	0.175	0.12
Cholesterol (mg)	-0.286	0.85	0.302	0.39	0.336	-0.286	-0.114	0.252	0.319	0.4	0.554	0.293	0.55	0.615	0.032	0.157	0.544	0.465	0.437	0.391	0.073	0.71	0.295	0.313	0.263	0.325	0.31	0.325	0.322	0.391	0.505	0.182	0.64	0.396	0.156	0.28	0.198	0.475	0.208	0.259	0.248	0.349	0.309	0.367	0.327	0.358	0.339	0.263	0.419
Total Saturated Fatty Acids (SFA) (g)	-0.284	0.471	0.105	0.347	0.144	0.104	0.05	-0.055	-0.013	0.075	-0.108	0.128	0.262	-0.099	0.182	0.269	0.014	0.213	0.12	0.041	-0.271	-0.194	0.006	0.003	0.013	0.019	0.016	0.014	0.018	-0.169	0.244	-0.205	-0.09	-0.284	-0.033	0.039	0.055	0.011	0.064	-0.078	0.153	0.052	0.007	0.058	0.065	0.062	0.01	0.075	-0.029
Total Monounsaturated Fatty Acids (MUFA) (g)	-0.479	0.554	0.112	0.131	0.115	0.173	0.277	0.163	0.018	0.474	0.181	0.261	0.381	0.326	0.359	0.493	0.554	0.396	0.255	0.396	0.019	0.083	0.203	0.216	0.165	0.231	0.246	0.221	0.23	0.221	0.245	0.05	0.319	0.117	0.324	0.141	0.01	0.16	0.001	-0.066	0.184	0.433	0.456	0.432	0.422	0.432	0.265	0.419	0.312
Total Polyunsaturated Fatty Acids (PUFA) (g)	-0.363	0.675	0.197	0.308	0.079	-0.363	-0.1	0.238	-0.062	0.051	-0.173	-0.221	-0.155	0.023	0.299	-0.24	-0.168	0.05	-0.003	0.409	0.364	-0.029	0.527	0.513	0.491	0.506	0.519	0.514	0.513	0.11	0.045	-0.069	0.046	-0.071	0.171	0.52	0.334	0.37	0.3	0.194	0.289	0.282	0.373	0.244	0.268	0.258	0.525	0.377	0.458
Total Dietary Fiber (g)	-0.247	0.756	0.282	0.449	0.538	-0.088	0.399	0.628	0.215	0.083	0.251	0.166	0.196	0.582	-0.011	-0.247	0.129	0.478	0.172	0.264	0.475	0.471	0.284	0.312	0.287	0.294	0.294	0.291	0.292	0.756	0.429	0.527	0.44	0.713	0.212	0.133	0.277	0.351	0.286	0.445	0.31	0.356	0.366	0.36	0.348	0.356	0.319	0.309	0.443
Total Vitamin A Activity (International Units) (IU)	-0.257	0.954	0.558	0.709	0.744	-0.256	0.356	0.912	0.428	0.325	0.329	0.065	0.324	0.43	-0.043	-0.257	0.337	0.3	0.355	0.603	0.696	0.478	0.669	0.687	0.637	0.677	0.671	0.673	0.677	0.954	0.502	0.755	0.417	0.831	0.498	0.577	0.441	0.533	0.486	0.353	0.58	0.688	0.535	0.708	0.668	0.7	0.666	0.606	0.502
Beta-Carotene Equivalents (derived from provitamin A carotenoids) (mcg)	-0.267	0.95	0.562	0.718	0.745	-0.267	0.347	0.912	0.426	0.33	0.329	0.069	0.327	0.429	-0.036	-0.264	0.333	0.306	0.345	0.613	0.703	0.483	0.679	0.697	0.648	0.688	0.682	0.684	0.688	0.95	0.502	0.747	0.418	0.83	0.506	0.588	0.451	0.54	0.495	0.359	0.583	0.699	0.548	0.718	0.679	0.711	0.677	0.62	0.51
Vitamin D (calciferol) (mcg)	-0.253	0.805	0.416	0.503	0.323	-0.253	0.05	0.401	0.53	0.36	0.547	0.264	0.344	0.575	0.29	0.132	0.386	0.388	0.805	0.432	0.182	0.545	0.416	0.433	0.406	0.43	0.425	0.431	0.431	0.568	0.389	0.385	0.625	0.523	0.2	0.299	0.313	0.5	0.323	0.411	0.459	0.453	0.424	0.466	0.448	0.459	0.448	0.391	0.54
Total Alpha-Tocopherol Equivalents (mg)	-0.172	0.846	0.472	0.591	0.678	-0.077	0.479	0.802	0.247	0.132	0.234	0.113	0.271	0.493	-0.021	-0.172	0.223	0.359	0.243	0.449	0.622	0.323	0.509	0.528	0.51	0.515	0.512	0.508	0.514	0.846	0.454	0.672	0.32	0.679	0.517	0.41	0.437	0.448	0.475	0.413	0.53	0.529	0.436	0.542	0.522	0.537	0.514	0.472	0.447
Vitamin K (phylloquinone) (mcg)	-0.389	0.76	0.304	0.651	0.483	-0.389	-0.013	0.442	0.396	0.379	0.584	0.249	0.231	0.615	0.309	0.02	0.287	0.528	0.501	0.538	0.213	0.579	0.552	0.568	0.502	0.563	0.565	0.569	0.566	0.519	0.479	0.156	0.683	0.354	0.26	0.464	0.353	0.647	0.345	0.472	0.382	0.508	0.579	0.499	0.481	0.497	0.604	0.479	0.76
Vitamin C (ascorbic acid) (mg)	-0.363	0.411	-0.203	0.098	0.047	0.17	0.219	0.106	0.09	0.081	0.033	0.015	-0.053	-0.078	-0.282	-0.115	0.165	0.035	-0.156	-0.334	-0.064	0.134	-0.254	-0.249	-0.316	-0.264	-0.255	-0.253	-0.258	0.192	0.244	0.079	0.328	0.201	-0.325	-0.249	-0.335	-0.28	-0.296	-0.225	-0.274	-0.08	-0.142	-0.054	-0.099	-0.068	-0.264	-0.164	-0.244
Thiamin (vitamin B1) (mg)	-0.363	0.567	0.322	0.099	0.105	0.083	0.248	0.236	0.084	0.316	0.154	0.353	0.498	0.134	0.325	0.244	0.353	0.155	0.223	0.308	0.269	0.016	0.206	0.212	0.262	0.218	0.235	0.204	0.213	0.321	0.197	0.477	0.051	0.414	0.528	0.048	0.262	0.089	0.287	0.197	0.345	0.544	0.468	0.555	0.563	0.552	0.214	0.504	0.129
Riboflavin (vitamin B2) (mg)	-0.364	0.462	0.193	-0.073	0.167	0.093	0.118	0.08	0.057	-0.017	0.18	-0.015	0.217	0.286	-0.075	0.243	0.179	0.002	0.417	0.021	-0.066	0.234	-0.086	-0.072	-0.042	-0.071	-0.085	-0.073	-0.074	0.284	0.04	0.412	0.178	0.229	-0.053	-0.155	0.042	0.031	0.057	0.13	0.145	0.009	-0.06	0.039	0.02	0.029	-0.075	-0.068	-0.027
Niacin (vitamin B3) (mg)	-0.233	0.558	0.284	0.019	0.053	-0.185	-0.029	0.089	0.17	0.315	0.501	0.488	0.479	0.48	0.132	0.115	0.427	0.303	0.059	0.217	0.194	0.418	0.149	0.162	0.218	0.17	0.162	0.155	0.16	0.213	0.26	0.273	0.322	0.312	0.183	0.008	0.328	0.312	0.307	0.478	0.289	0.226	0.322	0.221	0.242	0.223	0.202	0.209	0.374
Pantothenic Acid (mg)	-0.237	0.72	0.413	0.427	0.527	-0.237	0.097	0.451	0.354	0.392	0.625	0.309	0.384	0.563	0.141	0.036	0.379	0.386	0.5	0.402	0.209	0.645	0.34	0.359	0.344	0.359	0.352	0.359	0.356	0.623	0.378	0.517	0.634	0.54	0.13	0.213	0.301	0.431	0.308	0.446	0.411	0.453	0.428	0.469	0.447	0.462	0.376	0.376	0.479
Vitamin B-6 (pyridoxine, pyridoxyl, & pyridoxamine) (mg)	-0.284	0.565	0.345	0.054	0.128	-0.115	0.134	0.273	0.163	0.115	0.331	0.397	0.385	0.533	-0.071	-0.165	0.248	0.34	-0.029	0.117	0.37	0.502	0.084	0.107	0.166	0.107	0.095	0.091	0.095	0.384	0.201	0.385	0.295	0.565	0.159	-0.048	0.33	0.226	0.324	0.507	0.303	0.191	0.238	0.192	0.216	0.195	0.124	0.176	0.263
Total Folate (mcg)	-0.144	0.713	0.522	0.413	0.365	-0.144	0.202	0.423	0.224	-0.048	0.258	0.018	0.136	0.439	0.076	0.052	0.066	0.094	0.443	0.274	0.324	0.31	0.35	0.364	0.425	0.354	0.347	0.35	0.352	0.593	0.129	0.574	0.355	0.375	0.203	0.206	0.525	0.351	0.554	0.604	0.544	0.339	0.306	0.351	0.358	0.347	0.359	0.293	0.369
Vitamin B-12 (cobalamin) (mcg)	-0.373	0.713	0.429	0.379	0.131	-0.373	-0.163	0.205	0.436	0.59	0.595	0.534	0.705	0.5	0.218	0.079	0.697	0.438	0.421	0.382	0.228	0.616	0.365	0.368	0.369	0.38	0.364	0.374	0.375	0.325	0.592	0.299	0.615	0.427	0.063	0.302	0.341	0.494	0.333	0.35	0.421	0.336	0.309	0.346	0.336	0.342	0.39	0.288	0.441
Calcium (mg)	-0.216	0.633	0.484	0.277	0.28	-0.027	0.234	0.436	0.391	0.138	0.15	-0.03	0.241	-0.08	-0.067	0.016	0.171	-0.216	0.545	0.078	0.169	-0.021	0.195	0.187	0.226	0.18	0.168	0.182	0.183	0.421	0.248	0.633	-0.01	0.31	0.116	0.129	0.216	0.088	0.264	0.112	0.51	0.216	0.038	0.258	0.241	0.249	0.146	0.155	-0.04
Phosphorus (mg)	-0.229	0.59	0.117	0.138	0.119	-0.049	0.119	0.208	0.343	0.338	0.33	0.32	0.489	0.335	0.071	0.059	0.454	0.332	0.436	0.059	0.062	0.347	0.011	0.021	-0.009	0.016	0.011	0.017	0.016	0.344	0.56	0.344	0.344	0.504	-0.008	-0.088	-0.045	0.169	-0.044	0.066	0.118	0.126	0.09	0.15	0.12	0.14	0.029	0.052	0.147
Magnesium (mg)	-0.329	0.853	0.312	0.513	0.565	0.008	0.502	0.709	0.3	0.085	0.186	0.081	0.172	0.54	0.004	-0.169	0.147	0.438	0.381	0.292	0.459	0.415	0.3	0.331	0.287	0.312	0.314	0.31	0.311	0.853	0.403	0.597	0.438	0.798	0.268	0.154	0.219	0.3	0.248	0.333	0.34	0.436	0.373	0.452	0.426	0.444	0.325	0.367	0.377
Iron (mg)	-0.268	0.782	0.676	0.55	0.472	-0.268	0.222	0.601	0.253	0.179	0.303	0.167	0.352	0.409	0.114	-0.102	0.225	0.176	0.277	0.44	0.579	0.396	0.533	0.543	0.608	0.536	0.531	0.527	0.532	0.726	0.307	0.742	0.396	0.564	0.314	0.362	0.664	0.441	0.693	0.661	0.689	0.562	0.498	0.572	0.58	0.57	0.535	0.519	0.455
Zinc (mg)	-0.389	0.78	0.718	0.373	0.23	-0.389	-0.135	0.278	0.287	0.408	0.53	0.471	0.692	0.346	0.253	0.079	0.41	0.186	0.364	0.416	0.299	0.47	0.431	0.427	0.525	0.441	0.432	0.431	0.433	0.336	0.357	0.512	0.368	0.353	0.343	0.306	0.645	0.44	0.662	0.628	0.692	0.55	0.497	0.564	0.584	0.564	0.432	0.52	0.375
Copper (mg)	-0.204	0.634	0.142	0.628	0.432	-0.013	0.419	0.575	0.322	0.213	0.066	0.136	0.23	0.234	-0.038	-0.191	0.252	0.41	0.08	0.16	0.376	0.224	0.253	0.271	0.205	0.255	0.261	0.254	0.258	0.634	0.62	0.371	0.354	0.606	0.086	0.152	0.093	0.196	0.128	0.106	0.176	0.337	0.264	0.351	0.315	0.342	0.266	0.272	0.251
Selenium (mcg)	-0.256	0.629	0.146	0.132	0.105	-0.256	-0.124	0.101	0.267	0.393	0.486	0.433	0.629	0.494	-0.003	0.092	0.599	0.398	0.116	0.241	0.162	0.525	0.164	0.178	0.165	0.186	0.172	0.178	0.181	0.239	0.56	0.204	0.381	0.414	0.15	0.096	0.159	0.387	0.151	0.243	0.113	0.177	0.197	0.186	0.161	0.178	0.21	0.108	0.332
Sodium (mg)	-0.35	0.942	0.454	0.64	0.414	-0.35	0.006	0.461	0.323	0.634	0.541	0.567	0.656	0.54	0.626	0.112	0.478	0.658	0.484	0.783	0.402	0.518	0.677	0.689	0.657	0.698	0.719	0.691	0.696	0.519	0.548	0.3	0.564	0.591	0.738	0.538	0.485	0.627	0.492	0.457	0.51	0.942	0.924	0.933	0.929	0.933	0.716	0.912	0.721
Potassium (mg)	-0.376	0.817	0.249	0.365	0.489	0.033	0.458	0.61	0.337	0.398	0.345	0.349	0.331	0.338	0.024	-0.212	0.358	0.416	0.203	0.185	0.387	0.432	0.154	0.176	0.138	0.165	0.168	0.16	0.162	0.737	0.456	0.645	0.462	0.817	0.062	-0.008	0.06	0.122	0.077	0.185	0.254	0.409	0.337	0.431	0.406	0.423	0.173	0.334	0.223
Caffeine (mg)	-0.272	0.75	0.468	0.546	0.75	-0.272	0.114	0.557	0.186	0.171	0.415	0.041	0.18	0.507	0.157	-0.066	0.121	0.282	0.475	0.599	0.396	0.512	0.552	0.568	0.561	0.565	0.554	0.564	0.563	0.725	0.189	0.637	0.462	0.483	0.237	0.464	0.471	0.538	0.482	0.485	0.488	0.485	0.397	0.493	0.472	0.488	0.559	0.422	0.524
Water (g)	-0.417	0.461	-0.205	0.023	0.402	-0.03	0.089	0.218	-0.135	-0.093	0.112	-0.113	-0.149	0.419	0.107	-0.206	-0.091	0.292	0.263	0.243	0.234	0.364	0.118	0.133	0.047	0.113	0.123	0.127	0.117	0.461	0.041	0.319	0.341	0.457	0.099	0.102	-0.106	0.203	-0.119	0.039	-0.217	0.091	0.056	0.088	0.046	0.078	0.114	0.023	0.214
% Calories from Fat	-0.249	0.667	0.186	0.129	0.201	-0.249	-0.016	0.247	0.059	0.395	0.32	0.445	0.536	0.652	0.361	-0.128	0.39	0.667	0.218	0.491	0.407	0.592	0.313	0.329	0.299	0.333	0.336	0.327	0.326	0.387	0.409	0.267	0.454	0.622	0.272	0.216	0.217	0.456	0.169	0.299	0.19	0.38	0.43	0.363	0.366	0.367	0.358	0.379	0.511
% Calories from Carbohydrate	-0.449	0.922	0.435	0.379	0.445	-0.367	0.117	0.625	0.241	0.269	0.326	0.283	0.394	0.614	0.172	-0.449	0.226	0.497	0.277	0.523	0.726	0.674	0.506	0.522	0.507	0.51	0.51	0.508	0.506	0.755	0.408	0.642	0.48	0.922	0.364	0.377	0.428	0.526	0.418	0.502	0.422	0.531	0.492	0.527	0.523	0.528	0.513	0.502	0.534
% Calories from Protein	-0.439	0.804	0.47	0.494	0.433	-0.439	-0.033	0.506	0.387	0.502	0.618	0.469	0.608	0.74	0.262	-0.139	0.51	0.619	0.449	0.611	0.492	0.804	0.551	0.569	0.54	0.571	0.565	0.567	0.566	0.646	0.574	0.464	0.688	0.756	0.375	0.441	0.445	0.664	0.436	0.528	0.467	0.595	0.584	0.595	0.581	0.593	0.588	0.544	0.673
Dietary Folate Equivalents (mcg)	-0.265	0.807	0.685	0.533	0.433	-0.265	0.148	0.525	0.264	0.065	0.288	0.042	0.259	0.394	0.11	0.022	0.146	0.06	0.435	0.442	0.464	0.328	0.542	0.55	0.621	0.545	0.537	0.539	0.543	0.646	0.187	0.662	0.338	0.414	0.363	0.407	0.681	0.462	0.72	0.654	0.704	0.518	0.439	0.53	0.537	0.527	0.538	0.472	0.436
Total Sugars (g)	-0.284	0.572	0.203	0.182	0.014	-0.218	-0.125	0.208	0.185	0.077	0.056	-0.219	-0.246	-0.194	0.054	-0.284	-0.119	-0.275	0.358	0.041	0.122	0.159	0.2	0.18	0.148	0.166	0.178	0.189	0.176	0.189	-0.128	0.172	0.293	0.124	-0.071	0.249	0.031	-0.017	0.061	-0.016	0.154	0.22	0.106	0.234	0.217	0.229	0.133	0.201	-0.044
			84.8794
[truncated: 117 more columns]
